# Supplementary material for: A label-free quantitative shotgun proteomics analysis of rice grain development
Source: Proteome Sci. 2011 Sep 30;9:61. doi: 10.1186/1477-5956-9-61 (PMC3190340; doi:10.1186/1477-5956-9-61)
Supplement: Additional file 1 — List of 4,172 proteins identified through all MudPIT experiments by merging the identified protein lists from all three biological replicates for four time points. [file 1477-5956-9-61-S1.XLS]

## Sheet: 4,172 proteins
Additional file 1. List of 4,172 proteins identified through all MudPIT experiments by merging the identified protein lists from all three replications for four time points.
P; PANORAMICS score, MW; molecualr weight,
accession	p	MW	description
LOC_Os01g01060.1	1	22397.5	40S ribosomal protein S5, putative, expressed
LOC_Os01g01307.1	1	20402.5	translocon-associated protein beta domain containing protein, expressed
LOC_Os01g01660.1	1	33500.7	isoflavone reductase, putative, expressed
LOC_Os01g01710.1	1	51929.2	1-deoxy-D-xylulose 5-phosphate reductoisomerase, chloroplast precursor, putative, expressed
LOC_Os01g02020.1	1	43390.4	acetyl-CoA acetyltransferase, cytosolic, putative, expressed
LOC_Os01g02050.1	1	116752	phosphoenolpyruvate carboxylase, putative, expressed
LOC_Os01g02120.1	1	19411	osMFT2 MFT-Like2 homologous to Mother of FT and TFL1 gene; contains Pfam profile PF01161: Phospha
LOC_Os01g02720.1	1	72000.7	elongation factor Tu, putative, expressed
LOC_Os01g02880.1	1	42278.8	fructose-bisphospate aldolase isozyme, putative, expressed
LOC_Os01g03070.1	1	114294	transposon protein, putative, unclassified, expressed
LOC_Os01g03360.1	1	29272.9	BBTI5 - Bowman-Birk type bran trypsin inhibitor precursor, expressed
LOC_Os01g03510.1	1	67137.9	WD domain, G-beta repeat domain containing protein, expressed
LOC_Os01g03650.1	1	51955.9	sufB/sufD domain containing protein, putative, expressed
LOC_Os01g03760.1	1	63715.5	expressed protein
LOC_Os01g04190.1	1	58636.8	transporter family protein, putative, expressed
LOC_Os01g04370.1	1	16939	hsp20/alpha crystallin family protein, putative, expressed
LOC_Os01g04630.1	1	46857.9	muconate cycloisomerase, putative, expressed
LOC_Os01g04650.1	1	70539.4	PB1 domain containing protein, expressed
LOC_Os01g04730.1	1	17528.1	ribosomal protein L24, putative, expressed
LOC_Os01g05010.1	1	29493.5	mitochondrial glycoprotein, putative, expressed
LOC_Os01g05490.1	1	27290.8	triosephosphate isomerase, cytosolic, putative, expressed
LOC_Os01g07100.1	1	38700.7	expressed protein
LOC_Os01g07520.1	1	61289.2	proline-rich family protein, putative, expressed
LOC_Os01g07760.1	1	92731.7	phospholipase D, putative, expressed
LOC_Os01g07910.1	1	34022.9	NADH-cytochrome b5 reductase, putative, expressed
LOC_Os01g08200.1	1	89234.4	ubiquitin carboxyl-terminal hydrolase 14, putative, expressed
LOC_Os01g08410.1	1	35282.8	early fruit mRNA, putative, expressed
LOC_Os01g08470.1	1	56173.8	retrotransposon protein, putative, unclassified, expressed
LOC_Os01g08560.1	1	93962.4	DnaK family protein, putative, expressed
LOC_Os01g08860.1	1	18144.7	hsp20/alpha crystallin family protein, putative, expressed
LOC_Os01g09000.1	1	90415.9	glutaminyl-tRNA synthetase, putative, expressed
LOC_Os01g09010.1	1	46565.1	transferase family protein, putative, expressed
LOC_Os01g09246.1	1	153983	glycine-rich protein, putative, expressed
LOC_Os01g09300.1	1	41435.6	oxidoreductase, putative, expressed
LOC_Os01g09430.1	1	36427.2	expressed protein
LOC_Os01g09510.1	1	11721	60S acidic ribosomal protein, putative, expressed
LOC_Os01g09560.1	1	54174.1	mitochondrial-processing peptidase subunit alpha, mitochondrial precursor, putative, expressed
LOC_Os01g09890.1	1	21575.4	translation initiation factor SUI1, putative, expressed
LOC_Os01g10820.1	1	20991	ribosomal protein L5, putative, expressed
LOC_Os01g11230.1	1	23767.4	SOUL heme-binding protein, putative, expressed
LOC_Os01g11880.1	1	45647.3	DJ-1 family protein, putative, expressed
LOC_Os01g12580.1	1	16296.4	late embryogenesis abundant protein, putative, expressed
LOC_Os01g12660.1	1	93647.5	AAA-type ATPase family protein, putative, expressed
LOC_Os01g13430.1	1	109157	importin-alpha re-exporter, putative, expressed
LOC_Os01g14950.1	1	58197.5	importin subunit alpha, putative, expressed
LOC_Os01g15010.1	1	22001.2	miro, putative, expressed
LOC_Os01g15020.1	1	125892	lissencephaly type-1-like homology motif, putative, expressed
LOC_Os01g15600.1	1	33320	PUR ALPHA-1, putative, expressed
LOC_Os01g16030.1	1	25132.5	ADP-ribosylation factor, putative, expressed
LOC_Os01g16040.1	1	40989.2	mitochondrial carrier protein, putative, expressed
LOC_Os01g16152.1	1	20987.5	peroxiredoxin, putative, expressed
LOC_Os01g16190.1	1	34395.2	26S proteasome non-ATPase regulatory subunit 14, putative, expressed
LOC_Os01g16430.1	1	27268.7	cysteine proteinase inhibitor precursor protein, putative, expressed
LOC_Os01g16540.1	1	50210.8	NEDD8-activating enzyme E1 catalytic subunit, putative, expressed
LOC_Os01g16870.1	1	101608	argonaute, putative, expressed
LOC_Os01g16890.1	1	12591.6	ribosomal protein L7Ae, putative, expressed
LOC_Os01g16900.1	1	39955.4	dehydrogenase, putative, expressed
LOC_Os01g16910.1	1	38241.3	outer mitochondrial membrane porin, putative, expressed
LOC_Os01g16920.1	1	24484.5	embryonic protein DC-8, putative, expressed
LOC_Os01g18050.1	1	50969.7	tubulin/FtsZ domain containing protein, putative, expressed
LOC_Os01g18070.1	1	28697	bacterial transferase hexapeptide domain containing protein, expressed
LOC_Os01g18210.1	1	25957.2	peptidyl-prolyl cis-trans isomerase, putative, expressed
LOC_Os01g18320.1	1	57068.7	protoporphyrinogen oxidase, chloroplast precursor, putative, expressed
LOC_Os01g18860.1	1	43765.9	S-adenosylmethionine synthetase, putative, expressed
LOC_Os01g19450.1	1	66582.6	ATP-citrate synthase subunit 1, putative, expressed
LOC_Os01g19770.1	1	28014.5	mitochondrial import inner membrane translocase subunit Tim17, putative, expressed
LOC_Os01g19820.1	1	19104.6	universal stress protein domain containing protein, putative, expressed
LOC_Os01g21160.1	1	57075.4	2-oxo acid dehydrogenases acyltransferase domain containing protein, expressed
LOC_Os01g21180.1	1	20459.7	translation machinery-associated protein 20, putative, expressed
LOC_Os01g22010.1	1	43356.6	S-adenosylmethionine synthetase, putative, expressed
LOC_Os01g22336.1	1	37710.9	peroxidase precursor, putative, expressed
LOC_Os01g22490.1	1	17896.5	40S ribosomal protein S27a, putative, expressed
LOC_Os01g22520.1	1	53041.7	dihydrolipoyl dehydrogenase 1, mitochondrial precursor, putative, expressed
LOC_Os01g23610.1	1	59130	dihydrolipoyl dehydrogenase, putative, expressed
LOC_Os01g23680.1	1	31490	rossmann fold nucleotide-binding protein involved in DNA uptake, putative, expressed
LOC_Os01g23740.1	1	41139.4	OsPDIL2-2 protein disulfide isomerase PDIL2-2, expressed
LOC_Os01g24680.1	1	80018.4	3-hydroxyacyl-CoA dehydrogenase, putative, expressed
LOC_Os01g24950.1	1	88168.5	exocyst complex component 6, putative, expressed
LOC_Os01g25450.1	1	616006	AIG1 family protein, expressed
LOC_Os01g25610.1	1	29921.6	40S ribosomal protein S4, putative, expressed
LOC_Os01g27210.1	1	27027.5	glutathione S-transferase, putative, expressed
LOC_Os01g27520.1	1	62986.9	tRNA synthetases class II domain containing protein, expressed
LOC_Os01g27750.1	1	55078.9	bifunctional 3-dehydroquinate dehydratase/shikimate dehydrogenase,chloroplast precursor, putative,
LOC_Os01g27990.1	1	45062	NPL4, putative, expressed
LOC_Os01g28030.1	1	29353.6	peroxidase precursor, putative, expressed
LOC_Os01g31610.1	1	54786.1	tyrosyl-tRNA synthetase, putative, expressed
LOC_Os01g31690.1	1	35089.2	oxygen-evolving enhancer protein 1, chloroplast precursor, putative, expressed
LOC_Os01g32080.1	1	61224.4	thiamine pyrophosphate enzyme, C-terminal TPP binding domain containing protein, expressed
LOC_Os01g32364.1	1	58228.2	Os1bglu1 - beta-mannosidase/glucosidase homologue, expressed
LOC_Os01g32780.1	1	18150	universal stress protein domain containing protein, putative, expressed
LOC_Os01g34480.1	1	37291.2	NAD dependent epimerase/dehydratase family protein, putative, expressed
LOC_Os01g34700.1	1	30524.4	dienelactone hydrolase family protein, expressed
LOC_Os01g36090.1	1	33680.6	DNA-damage-repair/toleration protein DRT102, putative, expressed
LOC_Os01g36890.1	1	49223.7	DEAD-box ATP-dependent RNA helicase, putative, expressed
LOC_Os01g36930.1	1	53563.9	ubiquitin carboxyl-terminal hydrolase 6, putative, expressed
LOC_Os01g37832.1	1	22826.1	thioredoxin, putative, expressed
LOC_Os01g37837.1	1	51118.6	seryl-tRNA synthetase, putative, expressed
LOC_Os01g37960.1	1	47305.3	hydrolase, putative, expressed
LOC_Os01g38620.1	1	35314.6	3-5 exonuclease/ nucleic acid binding protein, putative, expressed
LOC_Os01g38970.1	1	128793	carbamoyl-phosphate synthase large chain, putative, expressed
LOC_Os01g39260.1	1	77718.8	OsFtsH5 FtsH protease, homologue of AtFtsH4, expressed
LOC_Os01g39270.1	1	35180.2	NAD binding domain of 6-phosphogluconate dehydrogenase containing protein, expressed
LOC_Os01g39310.1	1	90990.6	SEY1, putative, expressed
LOC_Os01g39790.1	1	30608	esterase/lipase/thioesterase, putative, expressed
LOC_Os01g40570.1	1	29948.4	outer mitochondrial membrane porin, putative, expressed
LOC_Os01g41190.1	1	74384.4	glycine-rich protein, putative, expressed
LOC_Os01g41550.1	1	51827	aspartic proteinase, putative, expressed
LOC_Os01g42294.1	1	71064.3	inactive receptor kinase At2g26730 precursor, putative, expressed
LOC_Os01g42520.1	1	40136.4	expressed protein
LOC_Os01g42530.1	1	25344.5	ras-related protein, putative, expressed
LOC_Os01g42820.1	1	44326.2	RNA recognition motif containing protein, putative, expressed
LOC_Os01g42880.1	1	46161.1	transferase family protein, putative, expressed
LOC_Os01g43030.1	1	104686	tetratricopeptide repeat domain containing protein, expressed
LOC_Os01g43090.1	1	38257.1	oxidoreductase, aldo/keto reductase family protein, putative, expressed
LOC_Os01g43410.1	1	58967.2	CAMK_CAMK_like.9 - CAMK includes calcium/calmodulin depedent protein kinases, expressed
LOC_Os01g43520.1	1	87333.7	neutral ceramidase precursor, putative, expressed
LOC_Os01g44220.1	1	58315.7	glucose-1-phosphate adenylyltransferase large subunit, chloroplast precursor, putative, expressed
LOC_Os01g46070.1	1	35688.7	lactate/malate dehydrogenase, putative, expressed
LOC_Os01g46380.1	1	63215	ketol-acid reductoisomerase, chloroplast precursor, putative, expressed
LOC_Os01g46610.1	1	46384.4	dehydrogenase, putative, expressed
LOC_Os01g46926.1	1	16744	ubiquitin-conjugating enzyme, putative, expressed
LOC_Os01g47410.1	1	56508.7	aspartic proteinase oryzasin-1 precursor, putative, expressed
LOC_Os01g47660.1	1	21500	60S ribosomal protein L18a, putative, expressed
LOC_Os01g48280.1	1	17216.7	ubiquitin-conjugating enzyme, putative, expressed
LOC_Os01g48420.1	1	17347.7	peroxiredoxin, putative, expressed
LOC_Os01g48960.1	1	238946	glutamate synthase, chloroplast precursor, putative, expressed
LOC_Os01g49190.1	1	59633.2	ATP synthase, putative, expressed
LOC_Os01g49290.1	1	36687.7	WD repeat-containing protein, putative, expressed
LOC_Os01g49760.1	1	66898.7	expressed protein
LOC_Os01g49890.1	1	58272.5	threonine synthase, chloroplast precursor, putative, expressed
LOC_Os01g50030.1	1	57470.5	CPuORF25 - conserved peptide uORF-containing transcript, expressed
LOC_Os01g50700.1	1	71214.3	dehydrin family protein, expressed
LOC_Os01g50910.1	1	22131.9	late embryogenesis abundant protein, group 3, putative, expressed
LOC_Os01g51120.1	1	24975.5	vesicle transport v-SNARE protein, putative, expressed
LOC_Os01g51170.1	1	49937.3	glycylpeptide N-tetradecanoyltransferase 1, putative, expressed
LOC_Os01g51300.1	1	51601	WD domain, G-beta repeat domain containing protein, expressed
LOC_Os01g51380.1	1	54393.1	ATP synthase, putative, expressed
LOC_Os01g51410.1	1	112453	glycine dehydrogenase, putative, expressed
LOC_Os01g51754.1	1	64016.8	alpha-amylase precursor, putative, expressed
LOC_Os01g52390.1	1	40425.4	plasminogen activator inhibitor 1 RNA-binding protein, putative, expressed
LOC_Os01g52460.1	1	18349.8	regulator of ribonuclease, putative, expressed
LOC_Os01g52500.1	1	70995	NADP-dependent malic enzyme, putative, expressed
LOC_Os01g52530.1	1	44193.8	phosphoribosyl transferase, putative, expressed
LOC_Os01g52830.1	1	27741	DUF1264 domain containing protein, putative, expressed
LOC_Os01g53700.1	1	54398.2	mitochondrial-processing peptidase subunit, mitochondrial precursor, putative, expressed
LOC_Os01g53900.1	1	92969.1	elongation factor, putative, expressed
LOC_Os01g53930.1	1	55291.4	hexokinase, putative, expressed
LOC_Os01g54010.1	1	79037.4	peptidase, putative, expressed
LOC_Os01g54030.1	1	64668.3	NADP-dependent malic enzyme, putative, expressed
LOC_Os01g54520.1	1	28283.9	DUF1264 domain containing protein, putative, expressed
LOC_Os01g54940.1	1	38985.2	dehydrogenase, putative, expressed
LOC_Os01g55540.1	1	50104.6	aminotransferase, classes I and II, domain containing protein, expressed
LOC_Os01g55690.1	1	56816.8	glutelin, putative, expressed
LOC_Os01g55830.1	1	24318.9	glutathione S-transferase, putative, expressed
LOC_Os01g56150.1	1	57798.7	OsProCP1 - Putative Lysosomal Pro-x Carboxypeptidase homologue, expressed
LOC_Os01g56490.1	1	130008	ubiquitin carboxyl-terminal hydrolase, putative, expressed
LOC_Os01g57450.1	1	27797.6	universal stress protein domain containing protein, putative, expressed
LOC_Os01g58580.1	1	46341.1	ICE-like protease p20 domain containing protein, putative, expressed
LOC_Os01g59150.1	1	50973.7	tubulin/FtsZ domain containing protein, putative, expressed
LOC_Os01g59740.1	1	35165.8	expressed protein
LOC_Os01g59790.1	1	20737.5	ADP-ribosylation factor, putative, expressed
LOC_Os01g59990.1	1	18567.6	ribosomal protein L24, putative, expressed
LOC_Os01g60190.1	1	61017.4	2,3-bisphosphoglycerate-independent phosphoglycerate mutase, putative, expressed
LOC_Os01g60650.1	1	35636.4	non-green plastid inner envelope membrane protein, putative, expressed
LOC_Os01g60660.1	1	44240.5	methionyl-tRNA synthetase, putative, expressed
LOC_Os01g61380.1	1	42071.8	lactate/malate dehydrogenase, putative, expressed
LOC_Os01g61814.1	1	15774.3	40S ribosomal protein S23, putative, expressed
LOC_Os01g61920.1	1	11409.2	Core histone H2A/H2B/H3/H4 domain containing protein, putative, expressed
LOC_Os01g62040.1	1	49896.8	ruvB-like, putative, expressed
LOC_Os01g62290.1	1	71350	DnaK family protein, putative, expressed
LOC_Os01g62420.1	1	27501.2	triosephosphate isomerase, cytosolic, putative, expressed
LOC_Os01g63010.1	1	18143.7	universal stress protein domain containing protein, putative, expressed
LOC_Os01g63210.1	1	23603	SOUL heme-binding protein, putative, expressed
LOC_Os01g63270.1	1	94926	alpha-glucan phosphorylast isozyme, putative, expressed
LOC_Os01g63470.1	1	35412.3	C2 domain containing protein, expressed
LOC_Os01g64090.1	1	24853.2	L1P family of ribosomal proteins domain containing protein, expressed
LOC_Os01g64520.1	1	34674.2	uricase, putative, expressed
LOC_Os01g64630.1	1	41899.4	actin, putative, expressed
LOC_Os01g64670.1	1	24209.2	soluble inorganic pyrophosphatase, putative, expressed
LOC_Os01g64960.1	1	27903	chlorophyll A-B binding protein, putative, expressed
LOC_Os01g65090.1	1	49421.1	aminotransferase, classes I and II, domain containing protein, expressed
LOC_Os01g65380.1	1	66628.3	patellin protein, putative, expressed
LOC_Os01g65790.1	1	58377.1	pectinesterase, putative, expressed
LOC_Os01g66500.1	1	156098	phosphoribosylformylglycinamidine synthase, putative, expressed
LOC_Os01g66560.1	1	73915.2	signal recognition particle 72 kDa protein, putative, expressed
LOC_Os01g66720.1	1	39545.2	NADP-dependent oxidoreductase, putative, expressed
LOC_Os01g66940.1	1	34890.7	kinase, pfkB family, putative, expressed
LOC_Os01g67000.1	1	35145.3	membrane-associated 30 kDa protein, chloroplast precursor, putative, expressed
LOC_Os01g67126.1	1	34391.3	ribosomal L18p/L5e family protein, putative, expressed
LOC_Os01g67134.1	1	34785.9	ribosomal L18p/L5e family protein, putative, expressed
LOC_Os01g67220.1	1	55522.3	Os1bglu4 - beta-glucosidase-like protein without signal sequence, expressed
LOC_Os01g67310.1	1	46032.9	patatin, putative, expressed
LOC_Os01g67860.1	1	39165.2	fructose-bisphospate aldolase isozyme, putative, expressed
LOC_Os01g67980.1	1	41175.5	cysteine proteinase EP-B 1 precursor, putative, expressed
LOC_Os01g68060.1	1	51633.8	copine, putative, expressed
LOC_Os01g68324.1	1	75475.9	dolichyl-diphosphooligosaccharide--protein glycosyltransferase 63 kDasubunit precursor, putative, e
LOC_Os01g68670.1	1	15799.9	cysteine proteinase inhibitor precursor, putative
LOC_Os01g68770.1	1	53648.9	selenium-binding protein, putative, expressed
LOC_Os01g69030.1	1	115017	sucrose-phosphate synthase, putative, expressed
LOC_Os01g69080.1	1	45548.3	acyl-desaturase, chloroplast precursor, putative, expressed
LOC_Os01g69250.1	1	22831.5	mitochondrial import receptor subunit TOM20, putative, expressed
LOC_Os01g69990.1	1	169597	GYF domain containing protein, putative, expressed
LOC_Os01g70170.1	1	46601.6	transaldolase, putative, expressed
LOC_Os01g70770.1	1	24082.4	glutathione S-transferase, putative, expressed
LOC_Os01g70780.1	1	49234.7	WD40-like domain containing protein, putative, expressed
LOC_Os01g71080.1	1	45361.3	xylanase inhibitor, putative, expressed
LOC_Os01g71090.1	1	44527.9	xylanase inhibitor, putative, expressed
LOC_Os01g71230.1	1	22092	nascent polypeptide-associated complex subunit alpha-like protein 3, putative, expressed
LOC_Os01g71420.1	1	42685.8	Ser/Thr protein phosphatase family protein, putative, expressed
LOC_Os01g71474.1	1	36970.6	glycosyl hydrolases family 17, putative, expressed
LOC_Os01g71670.1	1	35739	glycosyl hydrolases family 17, putative, expressed
LOC_Os01g72240.1	1	51031.3	uridine 5-monophosphate synthase, putative, expressed
LOC_Os01g72250.1	1	51034.4	uridine 5-monophosphate synthase, putative, expressed
LOC_Os01g72340.1	1	127551	beta-galactosidase, putative, expressed
LOC_Os01g72430.1	1	21552.3	NADPH quinone oxidoreductase, putative, expressed
LOC_Os01g72810.1	1	50526.3	secreted glycoprotein, putative, expressed
LOC_Os01g73140.1	1	10361.9	ubiquitin-fold modifier 1 precursor, putative, expressed
LOC_Os01g73234.1	1	18409.1	thioredoxin, putative, expressed
LOC_Os01g73514.1	1	138043	5-oxoprolinase, putative, expressed
LOC_Os01g73790.1	1	44845.7	NAD dependent epimerase/dehydratase family protein, putative, expressed
LOC_Os01g74580.1	1	53067.4	dnaJ homolog subfamily C member, putative, expressed
LOC_Os01g74650.1	1	44312.5	cysteine synthase, mitochondrial precursor, putative, expressed
LOC_Os01g74660.1	1	35554.2	dihydroflavonol-4-reductase, putative, expressed
LOC_Os02g01010.1	1	62480.3	OsPDIL1-4 protein disulfide isomerase PDIL1-4, expressed
LOC_Os02g01030.1	1	44336.2	tetratricopeptide repeat domain containing protein, expressed
LOC_Os02g01280.1	1	64196.7	T-complex protein, putative, expressed
LOC_Os02g01332.1	1	21699.9	ribosomal protein L6, putative, expressed
LOC_Os02g01450.1	1	29613.2	expressed protein
LOC_Os02g01500.1	1	59510.9	2-oxo acid dehydrogenases acyltransferase domain containing protein, expressed
LOC_Os02g01560.1	1	29978.6	40S ribosomal protein S4, putative, expressed
LOC_Os02g01920.1	1	42936.4	GHMP kinases ATP-binding protein, putative, expressed
LOC_Os02g02400.1	1	57153.7	catalase isozyme A, putative, expressed
LOC_Os02g02410.1	1	73617.4	DnaK family protein, putative, expressed
LOC_Os02g02530.1	1	38320.6	signal peptide peptidase domain containing protein, expressed
LOC_Os02g02560.1	1	51839.9	UTP--glucose-1-phosphate uridylyltransferase, putative, expressed
LOC_Os02g02850.1	1	39757.7	bifunctional protein folD, putative, expressed
LOC_Os02g02870.1	1	23407.8	glycine-rich protein 2, putative, expressed
LOC_Os02g02890.1	1	18646	peptidyl-prolyl cis-trans isomerase, putative, expressed
LOC_Os02g03080.1	1	105715	eukaryotic translation initiation factor 3 subunit C, putative, expressed
LOC_Os02g03100.1	1	42901.5	oxidoreductase, aldo/keto reductase family protein, putative, expressed
LOC_Os02g03260.1	1	56281.4	3-isopropylmalate dehydratase large subunit 2, putative, expressed
LOC_Os02g03750.1	1	55397	polygalacturonase, putative, expressed
LOC_Os02g03860.1	1	27396.6	mitochondrial ATP synthase precursor, putative, expressed
LOC_Os02g04100.1	1	29915.2	peptidase, T1 family, putative, expressed
LOC_Os02g04320.1	1	33654.2	WD domain, G-beta repeat domain containing protein, expressed
LOC_Os02g04480.1	1	95308.3	cleavage and polyadenylation specificity factor, putative, expressed
LOC_Os02g04540.1	1	71444.5	retrotransposon protein, putative, unclassified, expressed
LOC_Os02g04660.1	1	73300	arginine N-methyltransferase 5, putative, expressed
LOC_Os02g04670.1	1	53887.3	glucan endo-1,3-beta-glucosidase precursor, putative, expressed
LOC_Os02g04710.1	1	86479.6	cycloartenol synthase, putative, expressed
LOC_Os02g05310.1	1	142888	splicing factor 3B subunit 1, putative, expressed
LOC_Os02g05330.1	1	47422.6	DEAD-box ATP-dependent RNA helicase, putative, expressed
LOC_Os02g05340.1	1	98670.1	proteasome/cyclosome repeat containing protein, expressed
LOC_Os02g05830.1	1	26567.3	ribulose bisphosphate carboxylase small chain, chloroplast precursor, putative, expressed
LOC_Os02g06410.1	1	44716.6	CBS domain containing membrane protein, putative, expressed
LOC_Os02g06700.1	1	22090.5	ribosomal protein, putative, expressed
LOC_Os02g07060.1	1	50732.4	tubulin/FtsZ domain containing protein, putative, expressed
LOC_Os02g07120.1	1	135926	HEAT repeat family protein, putative, expressed
LOC_Os02g07160.1	1	47167.1	glyoxalase family protein, putative, expressed
LOC_Os02g07260.1	1	42221.4	phosphoglycerate kinase protein, putative, expressed
LOC_Os02g07350.1	1	39195.2	inositol-1-monophosphatase, putative, expressed
LOC_Os02g07490.1	1	43487.9	glyceraldehyde-3-phosphate dehydrogenase, putative, expressed
LOC_Os02g07550.1	1	10196.2	DEFL1 - Defensin and Defensin-like DEFL family, expressed
LOC_Os02g07628.1	1	10191.6	gamma-thionin family domain containing protein
LOC_Os02g07760.1	1	56492.5	aldehyde dehydrogenase, putative, expressed
LOC_Os02g08410.1	1	28760.5	chorismate mutase, chloroplast precursor, putative, expressed
LOC_Os02g08480.1	1	35371.5	ubiquitin fusion degradation protein, putative, expressed
LOC_Os02g08490.1	1	109531	chaperone protein clpB 1, putative, expressed
LOC_Os02g09250.1	1	57937.5	cytochrome P450 71D10, putative, expressed
LOC_Os02g09490.1	1	39156.6	dehydrogenase, putative, expressed
LOC_Os02g10070.1	1	52456.9	citrate synthase, putative, expressed
LOC_Os02g10180.1	1	53505.1	dnaJ homolog subfamily C member, putative, expressed
LOC_Os02g10260.1	1	71806.2	outer membrane protein, OMP85 family protein, expressed
LOC_Os02g10310.1	1	47674.8	fumarylacetoacetase, putative, expressed
LOC_Os02g10510.1	1	45874.6	Ubiquitin family domain containing protein, expressed
LOC_Os02g10640.1	1	44814	26S protease regulatory subunit, putative, expressed
LOC_Os02g10800.1	1	45819.8	mitochondrial carrier protein, putative, expressed
LOC_Os02g11050.1	1	47336.4	26S protease regulatory subunit, putative, expressed
LOC_Os02g12310.1	1	28276.4	no apical meristem protein, putative, expressed
LOC_Os02g12650.1	1	98965.5	puromycin-sensitive aminopeptidase, putative, expressed
LOC_Os02g12800.1	1	47706.3	elongation factor 1-gamma, putative, expressed
LOC_Os02g12850.1	1	40264.6	RNA recognition motif containing protein, expressed
LOC_Os02g13140.1	1	56935	xaa-Pro dipeptidase, putative, expressed
LOC_Os02g13530.1	1	15805.5	40S ribosomal protein S24, putative, expressed
LOC_Os02g13840.1	1	54811.1	citrate synthase, putative, expressed
LOC_Os02g14110.1	1	48506.7	aminotransferase, classes I and II, domain containing protein, expressed
LOC_Os02g14600.1	1	57225.1	glutelin, putative, expressed
LOC_Os02g14770.1	1	110616	phosphoenolpyruvate carboxylase, putative, expressed
LOC_Os02g14860.1	1	15094.2	prefoldin subunit, putative, expressed
LOC_Os02g15090.1	1	55259.8	glutelin, putative, expressed
LOC_Os02g15150.1	1	56445.6	glutelin, putative, expressed
LOC_Os02g15169.1	1	56949.3	glutelin, putative, expressed
LOC_Os02g15250.1	1	47372	late embryogenesis abundant domain-containing protein, putative, expressed
LOC_Os02g16820.1	1	57263.8	glutelin, putative, expressed
LOC_Os02g17390.1	1	79087.3	3-hydroxyacyl-CoA dehydrogenase, putative, expressed
LOC_Os02g17650.1	1	52650.6	tocopherol cyclase, chloroplast precursor, putative, expressed
LOC_Os02g18380.1	1	15749.5	60S ribosomal protein L27-3, putative, expressed
LOC_Os02g18550.1	1	29930.4	40S ribosomal protein S3a, putative, expressed
LOC_Os02g18850.1	1	67636.2	OsPOP5 - Putative Prolyl Oligopeptidase homologue, expressed
LOC_Os02g20930.1	1	60213.5	apoptosis inhibitor 5, putative, expressed
LOC_Os02g21460.1	1	41425.2	uncharacterized protein yqjG, putative, expressed
LOC_Os02g21970.1	1	46625.7	26S protease regulatory subunit 6B, putative, expressed
LOC_Os02g22780.1	1	58146.6	T-complex protein, putative, expressed
LOC_Os02g24020.1	1	37723	dihydrodipicolinate reductase, putative, expressed
LOC_Os02g24354.1	1	53784.6	pyridoxal-dependent decarboxylase protein, putative, expressed
LOC_Os02g25640.1	1	57461.3	glutelin, putative, expressed
LOC_Os02g25840.1	1	61494.1	conserved oligomeric Golgi complex component 4, related, putative, expressed
LOC_Os02g26720.1	1	38553.6	Inositol 1, 3, 4-trisphosphate 5/6-kinase, putative, expressed
LOC_Os02g27760.1	1	14875.3	40S ribosomal protein S15a, putative, expressed
LOC_Os02g27769.1	1	9870.34	40S ribosomal protein S27, putative, expressed
LOC_Os02g28810.1	1	24943.2	ribosomal protein, putative, expressed
LOC_Os02g30100.1	1	58885.6	cytochrome P450, putative, expressed
LOC_Os02g30310.1	1	46136.7	ThiF family domain containing protein, putative, expressed
LOC_Os02g30630.1	1	69734.2	thiamine pyrophosphate enzyme, C-terminal TPP binding domain containing protein, expressed
LOC_Os02g32030.1	1	95047.4	elongation factor, putative, expressed
LOC_Os02g32350.1	1	108580	TUDOR protein with multiple SNc domains, putative, expressed
LOC_Os02g32660.1	1	93041.4	1,4-alpha-glucan-branching enzyme, chloroplast precursor, putative, expressed
LOC_Os02g32860.1	1	93600.9	poly synthetase 3, putative, expressed
LOC_Os02g33080.1	1	33690.4	N-carbamoylputrescine amidase, putative, expressed
LOC_Os02g33450.1	1	28324.9	peroxiredoxin, putative, expressed
LOC_Os02g34460.1	1	20319.6	40S ribosomal protein S10, putative, expressed
LOC_Os02g34860.1	1	48726.7	Regulator of chromosome condensation domain containing protein, expressed
LOC_Os02g35039.1	1	31319.9	NAD dependent epimerase/dehydratase family protein, putative, expressed
LOC_Os02g35590.2	1	25031.5	glutathione S-transferase, putative, expressed
LOC_Os02g35940.1	1	34143.2	gibberellin receptor GID1L2, putative, expressed
LOC_Os02g36600.1	1	40390.3	aldose 1-epimerase, putative, expressed
LOC_Os02g36680.1	1	12138.6	expressed protein
LOC_Os02g36974.1	1	29863.3	14-3-3 protein, putative, expressed
LOC_Os02g37590.1	1	81711	glycerophosphoryl diester phosphodiesterase family protein, putative, expressed
LOC_Os02g37862.1	1	24257.9	60S ribosomal protein L6, putative, expressed
LOC_Os02g38050.1	1	96994	joka2, putative, expressed
LOC_Os02g38200.1	1	40970.6	dehydrogenase, putative, expressed
LOC_Os02g38210.1	1	50641.3	elongation factor Tu, putative, expressed
LOC_Os02g38840.1	1	58535.8	glucose-6-phosphate 1-dehydrogenase, cytoplasmic isoform, putative, expressed
LOC_Os02g38900.1	1	38383.4	cytosolic Fe-S cluster assembling factor NBP35, putative, expressed
LOC_Os02g38920.1	1	36738.6	glyceraldehyde-3-phosphate dehydrogenase, putative, expressed
LOC_Os02g39350.1	1	57407.4	eukaryotic translation initiation factor 2A, putative, expressed
LOC_Os02g39570.1	1	52581.5	ACT domain containing protein, expressed
LOC_Os02g40830.1	1	45432.9	succinyl-CoA ligase beta-chain, mitochondrial precursor, putative, expressed
LOC_Os02g40890.1	1	22930	GLTP domain containing protein, putative, expressed
LOC_Os02g41590.1	1	37392.2	kinase, pfkB family, putative, expressed
LOC_Os02g41630.2	1	76068	phenylalanine ammonia-lyase, putative, expressed
LOC_Os02g42290.1	1	32131.4	OsClp3 - Putative Clp protease homologue, expressed
LOC_Os02g42320.2	1	25844	peptidase, T1 family, putative, expressed
LOC_Os02g43020.1	1	65198.8	heat shock protein STI, putative, expressed
LOC_Os02g43250.1	1	45525.8	receptor-like protein kinase precursor, putative, expressed
LOC_Os02g43690.1	1	22675.3	ras-related protein, putative, expressed
LOC_Os02g43830.1	1	26870.3	3-isopropylmalate dehydratase small subunit 2, putative, expressed
LOC_Os02g44000.1	1	36083.4	amino acid kinase, putative
LOC_Os02g44520.1	1	149658	OsSub19 - Putative Subtilisin homologue, expressed
LOC_Os02g44780.1	1	36245.2	polyprenyl synthetase, putative, expressed
LOC_Os02g45070.1	1	121360	PINHEAD, putative, expressed
LOC_Os02g45650.1	1	48608.4	peptidase, putative, expressed
LOC_Os02g45820.1	1	9164.14	mitochondrial import inner membrane translocase subunit Tim, putative, expressed
LOC_Os02g46130.1	1	61489.4	tRNA synthetases class II domain containing protein, expressed
LOC_Os02g46520.1	1	49019.5	hydrolase, putative, expressed
LOC_Os02g46956.1	1	37893	expressed protein
LOC_Os02g47140.1	1	17830.6	L11 domain containing ribosomal protein, putative, expressed
LOC_Os02g47590.1	1	39896.6	ornithine carbamoyltransferase, putative, expressed
LOC_Os02g47850.1	1	51726	class I glutamine amidotransferase, putative, expressed
LOC_Os02g48110.1	1	99483.3	DnaK family protein, putative, expressed
LOC_Os02g48180.1	1	126231	OsDegp2 - Putative Deg protease homologue, expressed
LOC_Os02g48290.1	1	34961.1	thioredoxin reductase 2, putative, expressed
LOC_Os02g48360.1	1	67896.9	pyrophosphate--fructose 6-phosphate 1-phosphotransferase subunit alpha, putative, expressed
LOC_Os02g48390.1	1	36490.4	phosphoribosyl transferase, putative, expressed
LOC_Os02g48630.1	1	39645.8	expressed protein
LOC_Os02g48720.1	1	41681.2	mitochondrial carrier protein, putative, expressed
LOC_Os02g49090.1	1	145301	WD domain, G-beta repeat domain containing protein, expressed
LOC_Os02g49320.1	1	47443.9	sucrase-related, putative, expressed
LOC_Os02g49720.1	1	62728.7	aldehyde dehydrogenase, putative, expressed
LOC_Os02g50240.1	1	39428.8	glutamine synthetase, catalytic domain containing protein, expressed
LOC_Os02g50350.1	1	45707.8	dihydroorotate dihydrogenase protein, putative, expressed
LOC_Os02g50620.1	1	43043.6	dehydrogenase E1 component domain containing protein, expressed
LOC_Os02g51100.1	1	42668.8	arsenical pump-driving ATPase, putative, expressed
LOC_Os02g51620.1	1	85218.4	glycosyl hydrolase family 3 protein, putative, expressed
LOC_Os02g51710.1	1	20327.8	wound/stress protein, putative, expressed
LOC_Os02g51750.1	1	35782.3	annexin, putative, expressed
LOC_Os02g52140.1	1	24506	RNA recognition motif containing protein, putative, expressed
LOC_Os02g52290.1	1	12199.8	peptidyl-prolyl cis-trans isomerase, FKBP-type, putative, expressed
LOC_Os02g52430.1	1	18334.8	regulator of ribonuclease, putative, expressed
LOC_Os02g52720.1	1	13249.3	peroxisomal multifunctional enzyme type 2, putative
LOC_Os02g52860.1	1	39358.2	phosphate carrier protein, mitochondrial precursor, putative, expressed
LOC_Os02g52940.1	1	32748	soluble inorganic pyrophosphatase, putative, expressed
LOC_Os02g53060.1	1	26387.5	peptidase, T1 family, putative, expressed
LOC_Os02g53330.1	1	61748.2	1-aminocyclopropane-1-carboxylate deaminase, putative, expressed
LOC_Os02g53420.1	1	73124.8	DnaK family protein, putative, expressed
LOC_Os02g54060.1	1	26562.2	chaperonin, putative, expressed
LOC_Os02g54254.1	1	118018	saccharopine dehydrogenase, putative, expressed
LOC_Os02g54340.1	1	48195.1	26S protease regulatory subunit 7, putative, expressed
LOC_Os02g54700.2	1	32179.9	RNA recognition motif containing protein, putative, expressed
LOC_Os02g54820.1	1	99140.2	trehalose-6-phosphate synthase, putative, expressed
LOC_Os02g55030.1	1	88070	hydrolase, NUDIX family, domain containing protein, expressed
LOC_Os02g55060.1	1	10826	cytochrome b5-like Heme/Steroid binding domain containing protein, expressed
LOC_Os02g55140.1	1	62217.3	leucine aminopeptidase, chloroplast precursor, putative, expressed
LOC_Os02g55420.1	1	50578.2	aminotransferase, classes I and II, domain containing protein, expressed
LOC_Os02g55560.1	1	39787	protein phosphatase 2C, putative, expressed
LOC_Os02g55590.1	1	61761.6	expressed protein
LOC_Os02g56000.1	1	48025.1	26S protease regulatory subunit 6A, putative, expressed
LOC_Os02g56130.1	1	29556.5	PCNA - Putative DNA replicative polymerase clamp, expressed
LOC_Os02g56180.1	1	34613.4	dehydrogenase, putative, expressed
LOC_Os02g56850.1	1	53905.8	glutathione reductase, putative, expressed
LOC_Os02g56960.1	1	15201.8	ribosomal protein, putative, expressed
LOC_Os02g57040.1	1	41678.2	dehydrogenase, putative, expressed
LOC_Os02g57180.1	1	44422.6	NADH dehydrogenase 1 alpha subcomplex subunit 9,mitochondrial precursor, putative, expressed
LOC_Os02g57240.1	1	36620.2	oxidoreductase, aldo/keto reductase family protein, putative, expressed
LOC_Os02g57260.1	1	47399.6	3-ketoacyl-CoA thiolase, peroxisomal precursor, putative, expressed
LOC_Os02g57540.1	1	16637.2	60S ribosomal protein L28-1, putative, expressed
LOC_Os02g57590.1	1	32573.7	rRNA 2-O-methyltransferase fibrillarin 2, putative, expressed
LOC_Os02g57640.1	1	36831.9	KH domain containing protein, putative, expressed
LOC_Os02g58020.1	1	80954.6	ABC transporter, ATP-binding protein, putative, expressed
LOC_Os02g58340.1	1	86559.1	oligopeptidase, putative, expressed
LOC_Os02g58510.1	1	38040.2	GHMP kinases ATP-binding protein, putative
LOC_Os03g01190.1	1	39957.5	dehydrogenase, putative, expressed
LOC_Os03g01530.1	1	50866.6	tubulin/FtsZ domain containing protein, putative, expressed
LOC_Os03g01660.1	1	39796.3	SKP1, putative, expressed
LOC_Os03g01750.1	1	42150.3	dual specificity protein phosphatase, putative, expressed
LOC_Os03g01910.1	1	19207.3	transcription factor BTF3, putative, expressed
LOC_Os03g02050.1	1	10048.6	LTPL151 - Protease inhibitor/seed storage/LTP family protein precursor, expressed
LOC_Os03g02260.1	1	72849.7	DnaK family protein, putative, expressed
LOC_Os03g02610.1	1	33401	glycosyl hydrolases family 16 protein, protein, expressed
LOC_Os03g03720.1	1	47566.5	glyceraldehyde-3-phosphate dehydrogenase, putative, expressed
LOC_Os03g03810.1	1	9213.71	DEF8 - Defensin and Defensin-like DEFL family, expressed
LOC_Os03g03910.1	1	56991.4	catalase domain containing protein, expressed
LOC_Os03g03920.1	1	56276.6	Ubiquitin family domain containing protein, expressed
LOC_Os03g04169.1	1	44137.1	ATP phosphoribosyltransferase, putative, expressed
LOC_Os03g04410.1	1	106928	aconitate hydratase protein, putative, expressed
LOC_Os03g04460.1	1	29797.1	outer mitochondrial membrane porin, putative, expressed
LOC_Os03g04960.1	1	61323.9	cysteinyl-tRNA synthetase, putative, expressed
LOC_Os03g04970.1	1	61329.8	T-complex protein, putative, expressed
LOC_Os03g05730.1	1	90484.8	cell division control protein 48 homolog E, putative, expressed
LOC_Os03g05980.1	1	22730	40S ribosomal protein S9-2, putative, expressed
LOC_Os03g06180.1	1	75814.4	expressed protein
LOC_Os03g06200.1	1	45330.3	aminotransferase, putative, expressed
LOC_Os03g06220.1	1	56310.3	DEAD-box ATP-dependent RNA helicase, putative, expressed
LOC_Os03g06360.1	1	27189.9	late embryogenesis abundant protein D-34, putative, expressed
LOC_Os03g06670.1	1	14555.7	Core histone H2A/H2B/H3/H4 domain containing protein, putative, expressed
LOC_Os03g06740.1	1	60594.4	glutathione reductase, putative, expressed
LOC_Os03g07150.1	1	36295.5	OsPP2Ac-5 - Phosphatase 2A isoform 5 belonging to family 2, expressed
LOC_Os03g07570.1	1	53122.2	aminotransferase, putative, expressed
LOC_Os03g07840.1	1	52705.2	adenylosuccinate synthetase, chloroplast precursor, putative, expressed
LOC_Os03g08010.1	1	49634.7	elongation factor Tu, putative
LOC_Os03g08280.1	1	32491.8	peptidase, T1 family, putative, expressed
LOC_Os03g08440.1	1	33314.2	ribosomal protein S2, putative, expressed
LOC_Os03g08450.1	1	25888.3	eukaryotic translation initiation factor 3 subunit K, putative, expressed
LOC_Os03g08710.1	1	14486.6	THION26 - Plant thionin family protein precursor, expressed
LOC_Os03g09020.1	1	39813.3	dehydrogenase, putative, expressed
LOC_Os03g09250.1	1	56549	inositol-3-phosphate synthase, putative, expressed
LOC_Os03g10110.1	1	74730.2	cupin domain containing protein, expressed
LOC_Os03g10190.1	1	51108.6	seryl-tRNA synthetase, putative, expressed
LOC_Os03g10340.1	1	29898.4	40S ribosomal protein S3a, putative, expressed
LOC_Os03g10510.1	1	29474.3	outer mitochondrial membrane porin, putative, expressed
LOC_Os03g11410.1	1	58865.1	mitochondrial-processing peptidase subunit, mitochondrial precursor, putative, expressed
LOC_Os03g11530.1	1	68761.2	nucleotide pyrophosphatase/phosphodiesterase, putative, expressed
LOC_Os03g11720.1	1	103499	glycosyl hydrolase, family 31, putative, expressed
LOC_Os03g11970.1	1	50687.7	tubulin/FtsZ domain containing protein, putative, expressed
LOC_Os03g12140.1	1	54148.8	glucan endo-1,3-beta-glucosidase precursor, putative, expressed
LOC_Os03g12230.1	1	30055.9	caleosin related protein, putative, expressed
LOC_Os03g12290.1	1	39543.1	glutamine synthetase, catalytic domain containing protein, expressed
LOC_Os03g12510.1	1	18672.5	non-symbiotic hemoglobin 2, putative, expressed
LOC_Os03g12590.1	1	100730	coatomer subunit gamma-1, putative, expressed
LOC_Os03g13390.2	1	35877.6	oxidoreductase, aldo/keto reductase family protein, putative, expressed
LOC_Os03g13540.1	1	38455.1	Ser/Thr protein phosphatase family protein, putative, expressed
LOC_Os03g13730.1	1	36394.4	translocase of chloroplast 34, putative, expressed
LOC_Os03g13800.1	1	14046.2	ribosomal protein L7Ae, putative, expressed
LOC_Os03g13970.1	1	42553.8	26S proteasome non-ATPase regulatory subunit 4, putative, expressed
LOC_Os03g14180.1	1	26721.1	hsp20/alpha crystallin family protein, putative, expressed
LOC_Os03g14260.1	1	199293	guanine nucleotide exchange family protein, putative, expressed
LOC_Os03g14450.1	1	48314.3	enolase, putative, expressed
LOC_Os03g14590.1	1	43077.3	calcium-binding EF hand family protein, putative, expressed
LOC_Os03g14990.1	1	47323.2	chorismate synthase 2, chloroplast precursor, putative, expressed
LOC_Os03g15020.1	1	104896	beta-galactosidase precursor, putative, expressed
LOC_Os03g15050.1	1	74569.7	phosphoenolpyruvate carboxykinase, putative, expressed
LOC_Os03g15120.1	1	61566.8	imidazole glycerol phosphate synthase hisHF, chloroplast precursor, putative, expressed
LOC_Os03g15340.1	1	12528.9	plastocyanin-like domain containing protein, putative, expressed
LOC_Os03g15650.1	1	54011.5	vacuolar sorting protein, putative, expressed
LOC_Os03g15950.1	1	52009.3	enolase, putative, expressed
LOC_Os03g15960.1	1	17909.8	hsp20/alpha crystallin family protein, putative, expressed
LOC_Os03g16110.1	1	36850.7	Ser/Thr protein phosphatase family protein, putative, expressed
LOC_Os03g16440.1	1	88199.2	outer membrane protein, OMP85 family, putative, expressed
LOC_Os03g16690.1	1	52147.9	oxysterol-binding protein, putative, expressed
LOC_Os03g16860.1	1	71498.9	DnaK family protein, putative, expressed
LOC_Os03g16920.1	1	71975.7	DnaK family protein, putative, expressed
LOC_Os03g16940.1	1	23471.1	glyoxalase family protein, putative, expressed
LOC_Os03g16980.1	1	39479.7	NAD dependent epimerase/dehydratase family domain containing protein, expressed
LOC_Os03g17000.1	1	77093.8	NAD dependent epimerase/dehydratase family domain containing protein, expressed
LOC_Os03g17010.1	1	27701.4	RNA recognition motif containing protein, putative, expressed
LOC_Os03g17120.1	1	48309.2	arginine biosynthesis bifunctional protein argJ 1, putative, expressed
LOC_Os03g17470.1	1	34057.2	IN2-1 protein, putative, expressed
LOC_Os03g17690.1	1	27269.5	OsAPx1 - Cytosolic Ascorbate Peroxidase encoding gene 1-8, expressed
LOC_Os03g18180.1	1	23600	ranBP1 domain containing protein, expressed
LOC_Os03g18220.1	1	65802.1	pyruvate decarboxylase isozyme 2, putative, expressed
LOC_Os03g18454.2	1	29104.9	gamma-interferon-inducible lysosomal thiol reductase precursor, putative, expressed
LOC_Os03g18510.1	1	38519.5	expressed protein
LOC_Os03g18570.1	1	22239.6	40S ribosomal protein S7, putative, expressed
LOC_Os03g18580.1	1	22342.7	40S ribosomal protein S7, putative
LOC_Os03g18590.1	1	40855.4	malonyl CoA-acyl carrier protein transacylase, mitochondrial precursor, putative, expressed
LOC_Os03g18690.1	1	49884.8	26S protease regulatory subunit 4, putative, expressed
LOC_Os03g18810.1	1	50256.4	aminotransferase, classes I and II, domain containing protein, expressed
LOC_Os03g18850.1	1	17287.4	pathogenesis-related Bet v I family protein, putative, expressed
LOC_Os03g19250.1	1	63436.3	AMP-binding enzyme, putative, expressed
LOC_Os03g19280.1	1	57885.5	argininosuccinate lyase, putative, expressed
LOC_Os03g19290.1	1	18427.4	mitochondrial import inner membrane translocase subunit Tim17, putative, expressed
LOC_Os03g19410.1	1	104464	OsPOP7 - Putative Prolyl Oligopeptidase homologue, expressed
LOC_Os03g19680.1	1	34373.2	enoyl-CoA hydratase/isomerase family protein, putative, expressed
LOC_Os03g19890.1	1	19684.2	NADH dehydrogenase 1 alpha subcomplex subunit 5, putative, expressed
LOC_Os03g19930.1	1	60523.6	adenylosuccinate lyase, putative, expressed
LOC_Os03g20300.1	1	71232.1	glucose-6-phosphate 1-dehydrogenase, chloroplast precursor, putative, expressed
LOC_Os03g20680.1	1	37019	late embryogenesis abundant protein 1, putative, expressed
LOC_Os03g21040.2	1	39278.2	stress responsive protein, putative, expressed
LOC_Os03g21370.1	1	23652.8	expressed protein
LOC_Os03g21380.1	1	20514.7	OsCML27 - Calmodulin-related calcium sensor protein, expressed
LOC_Os03g21460.1	1	29018.5	metallo-beta-lactamase family protein, putative, expressed
LOC_Os03g21720.1	1	71978.3	vacuolar-sorting receptor precursor, putative, expressed
LOC_Os03g21790.1	1	61780.5	cupin domain containing protein, expressed
LOC_Os03g21810.1	1	120277	insulin-degrading enzyme, putative, expressed
LOC_Os03g21940.1	1	24198.4	60S ribosomal protein L19-3, putative, expressed
LOC_Os03g21950.1	1	54024.2	fumarate hydratase, mitochondrial precursor, putative, expressed
LOC_Os03g22120.1	1	92558.4	sucrose synthase, putative, expressed
LOC_Os03g22340.1	1	14528.5	60S ribosomal protein L22-2, putative, expressed
LOC_Os03g22460.2	1	7895	expressed protein
LOC_Os03g22730.1	1	62629.1	nucleolar protein NOP5-1, putative
LOC_Os03g22810.1	1	27981.9	copper/zinc superoxide dismutase, putative, expressed
LOC_Os03g22880.1	1	61616.4	nucleolar protein 5A, putative, expressed
LOC_Os03g23950.1	1	99848.6	adapitin protein, putative, expressed
LOC_Os03g24184.1	1	24860.9	TRAF-type zinc finger domain-containing protein 1, putative, expressed
LOC_Os03g24220.1	1	107547	villin protein, putative, expressed
LOC_Os03g24600.1	1	15014.5	peptide methionine sulfoxide reductase msrB, putative, expressed
LOC_Os03g25450.1	1	65150.1	h/ACA ribonucleoprotein complex subunit 4, putative, expressed
LOC_Os03g26460.1	1	29204	CS domain containing protein, putative, expressed
LOC_Os03g26970.1	1	25844	peptidase, T1 family, putative, expressed
LOC_Os03g27260.1	1	28286.6	40S ribosomal protein S6, putative, expressed
LOC_Os03g27320.1	1	36476.6	steroid binding protein, putative, expressed
LOC_Os03g28330.1	1	93420.5	sucrose synthase, putative, expressed
LOC_Os03g29180.1	1	34516.8	ubiquinone biosynthesis protein COQ9, mitochondrial precursor, putative, expressed
LOC_Os03g29240.1	1	65220.2	PDI, putative, expressed
LOC_Os03g29260.1	1	24768.4	elongation factor protein, putative, expressed
LOC_Os03g29460.1	1	16110.8	60S ribosomal protein, putative, expressed
LOC_Os03g31170.1	1	34504.1	inosine-uridine preferring nucleoside hydrolase family protein, putative, expressed
LOC_Os03g31300.1	1	109212	chaperone protein clpB 1, putative, expressed
LOC_Os03g31360.1	1	56584.9	glutelin, putative, expressed
LOC_Os03g31400.1	1	117109	U-box domain-containing protein, putative, expressed
LOC_Os03g31510.1	1	12878.4	cysteine proteinase inhibitor 8 precursor, putative, expressed
LOC_Os03g31550.1	1	151994	aldehyde oxidase, putative, expressed
LOC_Os03g31750.1	1	97293.5	pyruvate, phosphate dikinase, chloroplast precursor, putative, expressed
LOC_Os03g37970.1	1	24070.8	ribosomal protein L13, putative, expressed
LOC_Os03g38000.1	1	25605.6	40S ribosomal protein S3-1, putative, expressed
LOC_Os03g38980.1	1	68957.1	tRNA synthetases class II domain containing protein, expressed
LOC_Os03g40270.1	1	41861.6	alpha-1,4-glucan-protein synthase, putative, expressed
LOC_Os03g41419.1	1	78658.5	serpin domain containing protein, putative, expressed
LOC_Os03g42110.1	1	45128.2	semialdehyde dehydrogenase, NAD binding domain containing protein, putative, expressed
LOC_Os03g42130.1	1	39349.6	gibberellin 20 oxidase 2, putative, expressed
LOC_Os03g42220.1	1	57627.8	T-complex protein, putative, expressed
LOC_Os03g44150.1	1	52183.4	aminotransferase, putative, expressed
LOC_Os03g44300.1	1	43332.2	transketolase, putative, expressed
LOC_Os03g44420.1	1	47583.6	tubulin/FtsZ domain containing protein, putative, expressed
LOC_Os03g45320.1	1	43541.3	dehydrogenase, putative, expressed
LOC_Os03g45720.1	1	15173.9	glyoxalase family protein, putative, expressed
LOC_Os03g46100.1	1	63883.4	cupin domain containing protein, expressed
LOC_Os03g46490.1	1	9340.35	40S ribosomal protein S21, putative, expressed
LOC_Os03g46770.1	1	15958.7	RNA recognition motif containing protein, expressed
LOC_Os03g48260.1	1	48934.8	expressed protein
LOC_Os03g48310.1	1	105697	plasma membrane ATPase, putative, expressed
LOC_Os03g48380.1	1	54153.9	expressed protein
LOC_Os03g48740.1	1	53348.2	indole-3-acetate beta-glucosyltransferase, putative
LOC_Os03g48850.1	1	120518	valyl-tRNA synthetase, putative, expressed
LOC_Os03g48930.1	1	23648.7	peptidase, T1 family, putative, expressed
LOC_Os03g49190.1	1	17221.5	oleosin, putative, expressed
LOC_Os03g49600.1	1	57157	Os3bglu7 - beta-glucosidase, exo-beta-glucanse, expressed
LOC_Os03g49610.1	1	63325.4	Os3bglu8 - beta-glucosidase, exo-beta-glucansase, high similarity to Os3bglu7, expressed
LOC_Os03g50040.1	1	35497.8	phytanoyl-CoA dioxygenase, putative, expressed
LOC_Os03g50290.1	1	29291.5	14-3-3 protein, putative, expressed
LOC_Os03g50340.1	1	137520	coatomer alpha subunit, putative, expressed
LOC_Os03g50450.1	1	72343.7	inactive receptor kinase At2g26730 precursor, putative, expressed
LOC_Os03g50480.1	1	63176.7	phosphoglucomutase, putative, expressed
LOC_Os03g50490.1	1	40905.3	glutamine synthetase, catalytic domain containing protein, expressed
LOC_Os03g50520.1	1	68258.1	dynamin family protein, putative, expressed
LOC_Os03g50540.1	1	82200.1	2Fe-2S iron-sulfur cluster binding domain containing protein, expressed
LOC_Os03g50885.1	1	42040.6	actin, putative, expressed
LOC_Os03g51140.1	1	130885	HEAT repeat family protein, putative, expressed
LOC_Os03g51250.1	1	52452.9	adenylyl cyclase-associated protein, putative, expressed
LOC_Os03g51350.1	1	18054.3	expressed protein
LOC_Os03g51600.1	1	50560.2	tubulin/FtsZ domain containing protein, putative, expressed
LOC_Os03g52310.1	1	81602.4	transposon protein, putative, unclassified, expressed
LOC_Os03g52460.1	1	55825.8	glucose-1-phosphate adenylyltransferase large subunit, putative, expressed
LOC_Os03g52690.1	1	25110.6	CBS domain containing membrane protein, putative, expressed
LOC_Os03g52840.1	1	56586.1	serine hydroxymethyltransferase, mitochondrial precursor, putative, expressed
LOC_Os03g52860.1	1	97353.6	lipoxygenase, putative, expressed
LOC_Os03g53230.1	1	52570.7	bifunctional 3-phosphoadenosine 5-phosphosulfate synthetase, putative, expressed
LOC_Os03g53270.1	1	26717.9	stem-specific protein TSJT1, putative, expressed
LOC_Os03g53620.1	1	21501.1	late embryogenesis abundant protein D-34, putative, expressed
LOC_Os03g53650.2	1	34420.5	cysteine synthase, putative, expressed
LOC_Os03g53800.1	1	68233.2	periplasmic beta-glucosidase precursor, putative, expressed
LOC_Os03g53900.1	1	19460	universal stress protein domain containing protein, putative, expressed
LOC_Os03g53950.1	1	54219	strictosidine synthase, putative, expressed
LOC_Os03g54890.1	1	23844.1	ribosomal protein L13, putative, expressed
LOC_Os03g55070.1	1	53468.6	UDP-glucose 6-dehydrogenase, putative, expressed
LOC_Os03g55090.1	1	106679	alpha-glucan phosphorylast isozyme, putative, expressed
LOC_Os03g55110.1	1	25751.5	26S proteasome non-ATPase regulatory subunit 10, putative, expressed
LOC_Os03g55150.1	1	19182.3	eukaryotic translation initiation factor 5A, putative, expressed
LOC_Os03g55280.1	1	40462.7	semialdehyde dehydrogenase, NAD binding domain containing protein, putative, expressed
LOC_Os03g55350.1	1	79128.8	OsSub31 - Putative Subtilisin homologue, expressed
LOC_Os03g55420.1	1	34412.4	peroxidase precursor, putative, expressed
LOC_Os03g56460.1	1	62751	glucose-6-phosphate isomerase, putative, expressed
LOC_Os03g56790.1	1	16850.9	actin-depolymerizing factor, putative, expressed
LOC_Os03g56800.1	1	52883.4	CBS domain containing membrane protein, putative, expressed
LOC_Os03g56810.1	1	50449.2	tubulin/FtsZ domain containing protein, putative, expressed
LOC_Os03g57220.1	1	40440.2	hydroxyacid oxidase 1, putative, expressed
LOC_Os03g57690.1	1	146831	aldehyde oxidase, putative
LOC_Os03g57960.1	1	52468.1	cupin domain containing protein, expressed
LOC_Os03g58040.1	1	44626.3	glutamate dehydrogenase protein, putative, expressed
LOC_Os03g58050.1	1	17719.4	ribosomal protein S13p/S18e, putative, expressed
LOC_Os03g58170.1	1	26902.8	stem-specific protein TSJT1, putative, expressed
LOC_Os03g58204.1	1	44659.3	ribosomal protein L4, putative, expressed
LOC_Os03g58430.1	1	17328.2	40S ribosomal protein S15, putative, expressed
LOC_Os03g58630.1	1	14909.8	thioredoxin, putative, expressed
LOC_Os03g58700.1	1	90622	vacuolar protein sorting-associated protein 35, putative, expressed
LOC_Os03g59020.1	1	59296.4	T-complex protein, putative, expressed
LOC_Os03g59050.1	1	67892.9	DEAD-box ATP-dependent RNA helicase, putative, expressed
LOC_Os03g59300.1	1	41272.8	expressed protein
LOC_Os03g59310.1	1	30203.7	ribosomal protein, putative, expressed
LOC_Os03g59590.1	1	72169.6	ATP/GTP/Ca++ binding protein, putative, expressed
LOC_Os03g60090.1	1	67057.6	methylenetetrahydrofolate reductase, putative, expressed
LOC_Os03g60370.1	1	58558.1	histidine acid phosphatase, putative, expressed
LOC_Os03g60380.1	1	35798.6	cinnamoyl CoA reductase, putative, expressed
LOC_Os03g60460.1	1	68361.6	aminopeptidase, putative, expressed
LOC_Os03g60509.2	1	24006.9	expressed protein
LOC_Os03g60580.1	1	16289.9	actin-depolymerizing factor, putative, expressed
LOC_Os03g60590.2	1	16060	actin-depolymerizing factor, putative, expressed
LOC_Os03g60620.1	1	71710.3	DnaK family protein, putative, expressed
LOC_Os03g60740.1	1	27967.2	expressed protein
LOC_Os03g61120.1	1	64435.8	anthranilate synthase component I-1, chloroplast precursor, putative, expressed
LOC_Os03g61600.1	1	41920.5	phosphoribosylformylglycinamidine synthase, putative, expressed
LOC_Os03g61710.1	1	55434.8	GHMP kinases ATP-binding protein, putative, expressed
LOC_Os03g61920.1	1	37466.3	electron transfer flavoprotein subunit alpha, mitochondrial precursor, putative, expressed
LOC_Os03g61930.1	1	71941.6	ACBP4, putative, expressed
LOC_Os03g61970.1	1	41990.6	actin, putative, expressed
LOC_Os03g62250.1	1	78641.3	zinc finger, C3HC4 type domain containing protein, expressed
LOC_Os03g62370.1	1	73958.9	WD40-like Beta Propeller Repeat family protein, expressed
LOC_Os03g62490.1	1	32189.6	prohibitin-2, putative, expressed
LOC_Os03g62590.1	1	39311.7	oxidoreductase, short chain dehydrogenase/reductase family domain containing protein, expressed
LOC_Os03g62620.1	1	34798.1	late embryogenesis abundant protein, putative, expressed
LOC_Os03g62700.1	1	41117.2	protein kinase, putative, expressed
LOC_Os03g63410.1	1	48594.2	elongation factor Tu, putative, expressed
LOC_Os03g63430.1	1	51104.8	proteasome subunit, putative, expressed
LOC_Os03g63740.1	1	18191.7	NFD2, putative, expressed
LOC_Os03g63860.1	1	24348.3	DANA2, putative, expressed
LOC_Os03g64080.1	1	235651	retrotransposon protein, putative, Ty1-copia subclass
LOC_Os03g64210.1	1	61513.6	T-complex protein, putative, expressed
LOC_Os03g64400.1	1	100432	oxidoreductase/ transition metal ion binding protein, putative, expressed
LOC_Os04g01250.1	1	67345.2	amidase family protein, putative, expressed
LOC_Os04g01290.1	1	46933.6	proteasome subunit, putative, expressed
LOC_Os04g01590.1	1	37171.9	arginase, putative, expressed
LOC_Os04g01740.1	1	80534.5	heat shock protein, putative, expressed
LOC_Os04g02670.1	1	5290.15	hypothetical protein
LOC_Os04g02754.1	1	45889.7	amidase family protein, putative, expressed
LOC_Os04g02900.1	1	46600.6	dehydrogenase E1 component domain containing protein, expressed
LOC_Os04g04020.1	1	112858	protein transport protein Sec24-like, putative, expressed
LOC_Os04g08270.1	1	53537	pullulanase precursor, putative, expressed
LOC_Os04g09390.1	1	24735.2	HEV3 - Hevein family protein precursor, expressed
LOC_Os04g10400.1	1	27582.7	electron transfer flavoprotein subunit beta, putative, expressed
LOC_Os04g16740.1	1	55721.3	ATP synthase subunit alpha, putative, expressed
LOC_Os04g16748.1	1	21012.9	ATP synthase B chain, putative
LOC_Os04g19740.1	1	78046.5	transketolase, chloroplast precursor, putative, expressed
LOC_Os04g20164.2	1	36640.8	amine oxidase precursor, putative, expressed
LOC_Os04g20220.1	1	60192.9	elongation factor Tu, putative, expressed
LOC_Os04g26841.1	1	85324	importin-8, putative
LOC_Os04g28180.1	1	25042.4	ribosomal protein, putative, expressed
LOC_Os04g30420.1	1	34785	dehydrogenase, putative, expressed
LOC_Os04g30430.1	1	51559.5	nuclear transport factor 2, putative, expressed
LOC_Os04g30760.1	1	32812.6	3-oxoacyl-reductase, chloroplast precursor, putative, expressed
LOC_Os04g30780.1	1	39669.5	eukaryotic translation initiation factor 3 subunit H, putative, expressed
LOC_Os04g31700.1	1	41661.5	methylisocitrate lyase 2, putative, expressed
LOC_Os04g31710.1	1	29679	expressed protein
LOC_Os04g32020.1	1	103997	2-oxoglutarate dehydrogenase E1 component, mitochondrial precursor, putative, expressed
LOC_Os04g32070.1	1	39890.1	dehydrogenase/reductase, putative, expressed
LOC_Os04g32080.1	1	22339.4	11-beta-hydroxysteroid dehydrogenase, putative, expressed
LOC_Os04g32560.1	1	101915	ATP-dependent Clp protease ATP-binding subunit clpA homolog CD4B,chloroplast precursor, putative, e
LOC_Os04g32650.1	1	75423.2	tRNA synthetase class II core domain containing protein, expressed
LOC_Os04g32950.1	1	60956.9	calreticulin precursor protein, putative, expressed
LOC_Os04g33150.1	1	33974.2	desiccation-related protein PCC13-62 precursor, putative, expressed
LOC_Os04g33190.1	1	82638.9	AMP-binding enzyme, putative, expressed
LOC_Os04g33460.1	1	41203.3	1,4-alpha-glucan-branching enzyme 2, chloroplast precursor, putative, expressed
LOC_Os04g33490.1	1	65395.1	neutral/alkaline invertase, putative, expressed
LOC_Os04g33530.1	1	50075.4	Ser/Thr protein phosphatase family protein, putative, expressed
LOC_Os04g33600.1	1	40612.3	hydrolase, alpha/beta fold family protein, putative, expressed
LOC_Os04g34450.1	1	123372	expressed protein
LOC_Os04g35180.1	1	26651.7	co-chaperone GrpE protein, putative, expressed
LOC_Os04g35290.1	1	47226.5	OsPDIL5-2 protein disulfide isomerase PDIL5-2, expressed
LOC_Os04g35520.1	1	38496	OsAPx7 - Stromal Ascorbate Peroxidase encoding gene 5,8, expressed
LOC_Os04g35900.1	1	46439	translocon Tic40, putative, expressed
LOC_Os04g36700.1	1	47824.7	proteasome subunit, putative, expressed
LOC_Os04g36800.1	1	49553.5	3-oxoacyl-synthase, putative, expressed
LOC_Os04g36859.1	1	21186.3	signal peptidase complex subunit 2, putative, expressed
LOC_Os04g38530.1	1	40607.3	aldose 1-epimerase, putative, expressed
LOC_Os04g38870.1	1	29977.4	14-3-3 protein, putative, expressed
LOC_Os04g38900.1	1	31680.7	prohibitin, putative, expressed
LOC_Os04g39020.1	1	55389.1	aldehyde dehydrogenase, putative, expressed
LOC_Os04g39040.1	1	33079.1	UBA and UBX domain-containing protein, putative, expressed
LOC_Os04g39150.1	1	17266.4	pathogenesis-related Bet v I family protein, putative, expressed
LOC_Os04g39270.1	1	45215.3	indole-3-glycerol phosphate synthase, chloroplast precursor, putative, expressed
LOC_Os04g40040.1	1	93363.3	copper methylamine oxidase precursor, putative, expressed
LOC_Os04g40080.1	1	49231.2	leucine rich repeat containing protein, expressed
LOC_Os04g40090.1	1	95499.2	zinc finger, ZZ type family protein, expressed
LOC_Os04g40310.1	1	36904.9	dehydrogenase, putative, expressed
LOC_Os04g40400.1	1	57482.7	eukaryotic translation initiation factor 4B, putative, expressed
LOC_Os04g40660.1	1	73508.2	MA3 domain containing protein, expressed
LOC_Os04g40874.1	1	31779.5	glucose-6-phosphate 1-dehydrogenase, cytoplasmic isoform, putative, expressed
LOC_Os04g40950.1	1	36943.7	glyceraldehyde-3-phosphate dehydrogenase, putative, expressed
LOC_Os04g40990.1	1	63094.9	malate synthase, glyoxysomal, putative, expressed
LOC_Os04g41960.1	1	37845.8	NADP-dependent oxidoreductase, putative, expressed
LOC_Os04g42000.1	1	22642.4	6,7-dimethyl-8-ribityllumazine synthase, chloroplast precursor, putative, expressed
LOC_Os04g42140.1	1	87591.1	eukaryotic initiation factor iso-4F subunit p82-34, putative, expressed
LOC_Os04g42580.1	1	54015.9	carboxyvinyl-carboxyphosphonate phosphorylmutase, putative, expressed
LOC_Os04g42600.1	1	71515.7	polyadenylate-binding protein, putative, expressed
LOC_Os04g42920.1	1	53956.4	dehydrogenase, putative, expressed
LOC_Os04g42930.1	1	13452.1	OsGrx_C2.2 - glutaredoxin subgroup I, expressed
LOC_Os04g43170.1	1	32132.8	caleosin related protein, putative, expressed
LOC_Os04g43200.1	1	27470.9	caleosin related protein, putative, expressed
LOC_Os04g43750.1	1	38053.8	kinase, pfkB family, putative, expressed
LOC_Os04g44110.1	1	46590.8	hydrolase, putative, expressed
LOC_Os04g44470.1	1	21702.5	KUN1 - Kunitz-type trypsin inhibitor precursor, expressed
LOC_Os04g44560.1	1	37564.8	expressed protein
LOC_Os04g44570.1	1	27544.7	aquaporin protein, putative, expressed
LOC_Os04g44920.1	1	36707.2	oxidoreductase, short chain dehydrogenase/reductase family domain containing protein, expressed
LOC_Os04g44950.1	1	33486.6	short-chain dehydrogenase/reductase, putative, expressed
LOC_Os04g45970.1	1	44963.8	glutamate dehydrogenase protein, putative, expressed
LOC_Os04g46620.1	1	59516.8	T-complex protein, putative, expressed
LOC_Os04g47870.1	1	124503	PINHEAD, putative, expressed
LOC_Os04g48416.1	1	82880.8	OsSub45 - Putative Subtilisin homologue, expressed
LOC_Os04g48490.1	1	44706.1	fasciclin-like arabinogalactan protein, putative, expressed
LOC_Os04g51270.1	1	12274.7	vacuolar ATPase G subunit, putative, expressed
LOC_Os04g51330.1	1	43597.1	maltose excess protein 1-like, chloroplast precursor, putative, expressed
LOC_Os04g51910.1	1	84166.1	proteasome/cyclosome repeat containing protein, expressed
LOC_Os04g52130.1	1	44156	coproporphyrinogen III oxidase, chloroplast precursor, putative, expressed
LOC_Os04g52164.1	1	46983	transferase family protein, putative, expressed
LOC_Os04g52270.1	1	31751.9	coatomer subunit epsilon, putative, expressed
LOC_Os04g52450.1	1	56759	aminotransferase, putative, expressed
LOC_Os04g52460.1	1	205137	retrotransposon protein, putative, unclassified, expressed
LOC_Os04g52850.1	1	36009.8	OTU-like cysteine protease family protein, putative, expressed
LOC_Os04g53230.1	1	44367.3	aminomethyltransferase, putative, expressed
LOC_Os04g55060.1	1	42870.4	3-oxoacyl-synthase III, chloroplast precursor, putative, expressed
LOC_Os04g55650.1	1	29413.5	oryzain alpha chain precursor, putative, expressed
LOC_Os04g55720.1	1	64192.3	D-3-phosphoglycerate dehydrogenase, chloroplast precursor, putative, expressed
LOC_Os04g55960.1	1	76627.6	NADPH reductase, putative, expressed
LOC_Os04g56070.1	1	40207.8	COP9 signalosome complex subunit 5b, putative, expressed
LOC_Os04g56160.1	1	105274	plasma membrane ATPase, putative, expressed
LOC_Os04g56290.1	1	38120.2	aldose 1-epimerase, putative, expressed
LOC_Os04g56520.1	1	39305.8	alpha-1,4-glucan-protein synthase, putative, expressed
LOC_Os04g56580.1	1	49849.2	inositol 1,3,4,5,6-pentakisphosphate 2-kinase, putative, expressed
LOC_Os04g57440.1	1	50996.3	oryzain beta chain precursor, putative, expressed
LOC_Os04g57590.1	1	42070.5	DJ-1 family protein, putative, expressed
LOC_Os04g57810.1	1	28272.8	GA18008-PA, putative, expressed
LOC_Os04g58110.1	1	55910.6	pyruvate kinase, putative, expressed
LOC_Os04g58280.1	1	16568.5	stem-specific protein TSJT1, putative, expressed
LOC_Os04g58580.1	1	28420.8	phosphomannomutase, putative, expressed
LOC_Os04g58710.1	1	54759.1	AMP-binding domain containing protein, expressed
LOC_Os05g01262.1	1	21660.8	translocon-associated protein beta domain containing protein, expressed
LOC_Os05g01270.1	1	26761.2	peptidyl-prolyl cis-trans isomerase, putative, expressed
LOC_Os05g01450.1	1	31295.2	eukaryotic translation initiation factor 3 subunit F, putative, expressed
LOC_Os05g01600.1	1	41923.4	actin, putative, expressed
LOC_Os05g01970.1	1	31388.6	NAD dependent epimerase/dehydratase family protein, putative, expressed
LOC_Os05g02060.1	1	15787	mitochondrial import inner membrane translocase subunit Tim17, putative, expressed
LOC_Os05g02250.2	1	16136.3	expressed protein
LOC_Os05g02520.1	1	38479.6	cupin domain containing protein, expressed
LOC_Os05g02530.1	1	32769.4	glutathione S-transferase, N-terminal domain containing protein, expressed
LOC_Os05g03820.1	1	56007.4	glutamate--cysteine ligase, chloroplast precursor, putative, expressed
LOC_Os05g03830.1	1	49203.8	aminotransferase, putative, expressed
LOC_Os05g04380.1	1	38069.1	peroxidase precursor, putative, expressed
LOC_Os05g04510.1	1	43675.9	S-adenosylmethionine synthetase, putative, expressed
LOC_Os05g04870.1	1	40703.9	oxidoreductase, short chain dehydrogenase/reductase family protein, putative, expressed
LOC_Os05g05320.1	1	51256.1	PPR repeat domain containing protein, putative, expressed
LOC_Os05g05470.1	1	59689	T-complex protein, putative, expressed
LOC_Os05g05830.1	1	30904.6	bifunctional protein folD, putative, expressed
LOC_Os05g05840.1	1	95349.6	tRNA synthetase class II core domain containing protein, expressed
LOC_Os05g05950.1	1	140300	TOC159, putative, expressed
LOC_Os05g06310.1	1	21367.8	60S ribosomal protein L18-3, putative, expressed
LOC_Os05g06350.1	1	59136.3	importin subunit alpha, putative, expressed
LOC_Os05g06430.1	1	40453.6	OsPDIL2-1 protein disulfide isomerase PDIL2-1, expressed
LOC_Os05g06460.1	1	59503.2	dihydrolipoyl dehydrogenase, putative, expressed
LOC_Os05g06500.1	1	18174.7	universal stress protein domain containing protein, putative, expressed
LOC_Os05g06750.1	1	53332.9	dihydrolipoyl dehydrogenase, mitochondrial precursor, putative, expressed
LOC_Os05g06980.1	1	74576.8	expressed protein
LOC_Os05g07030.1	1	74695.4	arginyl-tRNA synthetase, putative, expressed
LOC_Os05g07050.1	1	275442	pre-mRNA-processing-splicing factor 8, putative, expressed
LOC_Os05g07700.1	1	25128	ribosomal protein, putative, expressed
LOC_Os05g08840.1	1	94979	DnaK family protein, putative, expressed
LOC_Os05g08930.1	1	44890.2	chloroplast lumen common family protein, putative, expressed
LOC_Os05g08990.1	1	90761.4	glutaminyl-tRNA synthetase, putative, expressed
LOC_Os05g11780.1	1	33087.1	mitochondrial carrier protein, putative, expressed
LOC_Os05g11910.1	1	39642.8	GDSL-like lipase/acylhydrolase, putative, expressed
LOC_Os05g15530.1	1	36581.7	aminotransferase domain containing protein, putative, expressed
LOC_Os05g15770.1	1	32776.8	glycosyl hydrolase, putative, expressed
LOC_Os05g16660.1	1	36254.1	WD domain, G-beta repeat domain containing protein, expressed
LOC_Os05g18604.1	1	54164.4	OsSCP28 - Putative Serine Carboxypeptidase homologue, expressed
LOC_Os05g22940.1	1	269551	acetyl-CoA carboxylase, putative, expressed
LOC_Os05g22970.1	1	26387.7	glyoxalase family protein, putative, expressed
LOC_Os05g23600.1	1	69692.2	dolichyl-diphosphooligosaccharide--protein glycosyltransferase 67 kDasubunit precursor, putative, e
LOC_Os05g23720.1	1	41148.1	mitochondrial carrier protein, putative, expressed
LOC_Os05g23740.1	1	73720.2	DnaK family protein, putative, expressed
LOC_Os05g23860.1	1	50105.4	rab GDP dissociation inhibitor alpha, putative, expressed
LOC_Os05g25310.1	1	80562.7	acyl-CoA synthetase protein, putative, expressed
LOC_Os05g25640.1	1	57110.8	cytochrome P450, putative, expressed
LOC_Os05g25850.1	1	24997.2	superoxide dismutase, mitochondrial precursor, putative, expressed
LOC_Os05g26350.1	1	16935.1	PROLM4 - Prolamin precursor, expressed
LOC_Os05g26377.1	1	16926.1	PROLM9 - Prolamin precursor, expressed
LOC_Os05g26460.1	1	16954.2	PROLM11 - Prolamin precursor, expressed
LOC_Os05g26750.1	1	17557.8	PROLM17 - Prolamin precursor, expressed
LOC_Os05g26770.1	1	17388.7	PROLM18 - Prolamin precursor, expressed
LOC_Os05g26902.1	1	48727.7	chaperone protein dnaJ, putative, expressed
LOC_Os05g27940.1	1	22363.7	40S ribosomal protein S7, putative, expressed
LOC_Os05g28280.1	1	43596.4	peptidase, M24 family protein, putative, expressed
LOC_Os05g28290.1	1	24253.7	ranBP1 domain containing protein, expressed
LOC_Os05g28510.1	1	96456.8	importin subunit beta, putative, expressed
LOC_Os05g30400.1	1	22553.2	expressed protein
LOC_Os05g31000.1	1	22277.3	nascent polypeptide-associated complex subunit alpha, putative, expressed
LOC_Os05g31140.1	1	34762.8	glycosyl hydrolases family 17, putative, expressed
LOC_Os05g32140.1	1	53498.1	NAD dependent epimerase/dehydratase family protein, putative, expressed
LOC_Os05g32530.1	1	111232	mannosylglycoprotein endo-beta-mannosidase, putative, expressed
LOC_Os05g32710.1	1	87499	Alpha amylase, catalytic domain containing protein, expressed
LOC_Os05g33100.1	1	26054.7	endo-1,3;1,4-beta-D-glucanase precursor, putative, expressed
LOC_Os05g33260.2	1	17959.4	1-5-phosphoribosyl-5-5-phosphoribosylaminomethylideneaminoimidazole-4-carboxamide isomerase, chloro
LOC_Os05g33380.1	1	39262.3	fructose-bisphospate aldolase isozyme, putative, expressed
LOC_Os05g33570.1	1	103643	pyruvate, phosphate dikinase, chloroplast precursor, putative, expressed
LOC_Os05g34310.1	1	34060	no apical meristem protein, putative, expressed
LOC_Os05g34320.1	1	59420	beta-hexosaminidase precursor, putative, expressed
LOC_Os05g34540.1	1	50096.3	rab GDP dissociation inhibitor alpha, putative, expressed
LOC_Os05g35320.1	1	43137.9	ATP synthase like protein, putative
LOC_Os05g35460.1	1	64118.4	patellin protein, putative, expressed
LOC_Os05g36070.1	1	38371.7	signal peptide peptidase domain containing protein, expressed
LOC_Os05g36120.1	1	50038.9	polypyrimidine tract-binding protein, putative, expressed
LOC_Os05g36270.1	1	37549.4	fructose-1,6-bisphosphatase, putative, expressed
LOC_Os05g36290.1	1	41892.4	actin, putative, expressed
LOC_Os05g37330.1	1	11598.7	60S acidic ribosomal protein, putative, expressed
LOC_Os05g37970.2	1	18705.2	universal stress protein domain containing protein, putative, expressed
LOC_Os05g38150.1	1	78200.8	amino acid kinase, putative, expressed
LOC_Os05g38230.1	1	38130.5	oxidoreductase, aldo/keto reductase family protein, putative, expressed
LOC_Os05g38530.1	1	71233.9	DnaK family protein, putative, expressed
LOC_Os05g38600.1	1	18271.2	ZOS5-09 - C2H2 zinc finger protein
LOC_Os05g39250.1	1	18245.4	phosphatidylethanolamine-binding protein, putative, expressed
LOC_Os05g39310.1	1	66124.5	thiamine pyrophosphate enzyme, C-terminal TPP binding domain containing protein
LOC_Os05g39320.1	1	66091.4	thiamine pyrophosphate enzyme, C-terminal TPP binding domain containing protein, expressed
LOC_Os05g39390.1	1	56481.8	outer membrane protein, OMP85 family protein, expressed
LOC_Os05g39690.1	1	35874.5	oxidoreductase, aldo/keto reductase family protein, putative, expressed
LOC_Os05g40010.1	1	13124.1	LTPL17 - Protease inhibitor/seed storage/LTP family protein precursor, expressed
LOC_Os05g40420.1	1	61040.3	2,3-bisphosphoglycerate-independent phosphoglycerate mutase, putative, expressed
LOC_Os05g41110.1	1	14834.3	ribosomal protein L7Ae, putative, expressed
LOC_Os05g41640.1	1	50308.2	phosphoglycerate kinase protein, putative, expressed
LOC_Os05g41670.1	1	46418.5	ICE-like protease p20 domain containing protein, putative, expressed
LOC_Os05g41970.1	1	21511	SSA1 - 2S albumin seed storage family protein precursor, expressed
LOC_Os05g42020.1	1	51905.2	UDP-glucoronosyl and UDP-glucosyl transferase domain containing protein, expressed
LOC_Os05g42230.1	1	28549.5	universal stress protein domain containing protein, putative, expressed
LOC_Os05g42350.1	1	70971.8	ferredoxin--nitrite reductase, putative, expressed
LOC_Os05g43360.1	1	30568.6	NADH dehydrogenase flavoprotein 2, mitochondrial precursor, putative, expressed
LOC_Os05g43830.1	1	44323.6	hydrolase, alpha/beta fold family domain containing protein, expressed
LOC_Os05g44130.1	1	37158	gamma-glutamyl hydrolase precursor, putative, expressed
LOC_Os05g44310.1	1	81641.3	vesicle-fusing ATPase, putative, expressed
LOC_Os05g44340.1	1	101123	heat shock protein 101, putative, expressed
LOC_Os05g44760.1	1	54772.1	hexokinase, putative, expressed
LOC_Os05g45590.1	1	53853.2	hexokinase, putative, expressed
LOC_Os05g45660.2	1	40368.7	plasminogen activator inhibitor 1 RNA-binding protein, putative, expressed
LOC_Os05g45950.1	1	29602	outer mitochondrial membrane porin, putative, expressed
LOC_Os05g46230.1	1	41854.3	NAP domain containing protein, putative, expressed
LOC_Os05g46510.1	1	46178.4	polygalacturonase, putative, expressed
LOC_Os05g46560.1	1	59977.7	RAN GTPase-activating protein 1, putative, expressed
LOC_Os05g46620.1	1	38016.7	chaperone protein dnaJ 10, putative, expressed
LOC_Os05g47640.1	1	57729	threonine synthase, chloroplast precursor, putative, expressed
LOC_Os05g47890.1	1	36851.1	WD domain, G-beta repeat domain containing protein, expressed
LOC_Os05g47980.1	1	59047.6	ATP synthase, putative, expressed
LOC_Os05g48240.1	1	69082.4	dynamin family protein, putative, expressed
LOC_Os05g48290.1	1	58792.1	T-complex protein, putative, expressed
LOC_Os05g48320.1	1	10471.2	60S ribosomal protein L37a, putative, expressed
LOC_Os05g48340.1	1	57981.9	proteasome-related, putative, expressed
LOC_Os05g48510.1	1	68267.7	phenylalanyl-tRNA synthetase beta chain, putative, expressed
LOC_Os05g48750.1	1	32739.2	3-deoxy-manno-octulosonate cytidylyltransferase, putative, expressed
LOC_Os05g48810.1	1	38735.6	dnaJ domain containing protein, expressed
LOC_Os05g49050.1	1	31009.3	CobW/P47K family protein, putative, expressed
LOC_Os05g49150.1	1	65365	eukaryotic translation initiation factor 3 subunit D, putative, expressed
LOC_Os05g49180.1	1	90243.1	protein of unknown function DUF1296 domain containing protein, expressed
LOC_Os05g49200.1	1	54757.7	aspartic proteinase oryzasin-1 precursor, putative, expressed
LOC_Os05g49440.2	1	26756.2	DUF1264 domain containing protein, putative, expressed
LOC_Os05g49800.1	1	62718.8	ketol-acid reductoisomerase, chloroplast precursor, putative, expressed
LOC_Os05g49880.1	1	35663.6	lactate/malate dehydrogenase, putative, expressed
LOC_Os05g49890.1	1	25380.7	ras-related protein, putative, expressed
LOC_Os05g50220.1	1	29987.4	pex14, putative, expressed
LOC_Os05g50380.1	1	58337.7	glucose-1-phosphate adenylyltransferase large subunit, chloroplast precursor, putative, expressed
LOC_Os05g50600.1	1	47480.7	OsSCP31 - Putative Serine Carboxypeptidase homologue, expressed
LOC_Os05g50710.1	1	16717.1	late embryogenesis abundant protein, putative, expressed
LOC_Os05g51180.1	1	41028.2	hyaluronan/mRNA binding family domain containing protein, expressed
LOC_Os05g51480.1	1	123019	cleavage and polyadenylation specificity factor, putative, expressed
LOC_Os05g51530.1	1	44871.3	vacuolar ATP synthase subunit C, putative, expressed
LOC_Os05g51640.1	1	33682.2	adhesion regulating molecule family, putative, expressed
LOC_Os05g51670.1	1	39387.6	NAD dependent epimerase/dehydratase family protein, putative, expressed
LOC_Os05g51700.1	1	26108.6	nucleoside diphosphate kinase, putative, expressed
LOC_Os05g51830.1	1	32717.9	ZOS5-12 - C2H2 zinc finger protein, expressed
LOC_Os06g01200.1	1	35761.2	zinc finger, C3HC4 type domain containing protein, expressed
LOC_Os06g01360.1	1	52397.6	homogentisate 1,2-dioxygenase, putative, expressed
LOC_Os06g01390.1	1	75020.8	acyl-coenzyme A oxidase 1.2, peroxisomal, putative, expressed
LOC_Os06g01490.1	1	65977.8	monocopper oxidase, putative, expressed
LOC_Os06g02028.1	1	34557.4	eyes absent homolog 4, putative, expressed
LOC_Os06g02144.1	1	53005.9	6-phosphogluconate dehydrogenase, decarboxylating, putative, expressed
LOC_Os06g02220.1	1	27570.3	MTA/SAH nucleosidase, putative, expressed
LOC_Os06g02380.1	1	64369.8	T-complex protein, putative, expressed
LOC_Os06g02490.1	1	10248.5	acyl CoA binding protein, putative, expressed
LOC_Os06g02510.1	1	24110.9	ribosomal protein L13, putative, expressed
LOC_Os06g03910.1	1	35040.9	hydrolase, NUDIX family, domain containing protein, expressed
LOC_Os06g04200.1	1	67046	starch synthase, putative, expressed
LOC_Os06g04270.1	1	80598.3	transketolase, chloroplast precursor, putative, expressed
LOC_Os06g04280.1	1	54744.5	3-phosphoshikimate 1-carboxyvinyltransferase, chloroplast precursor, putative, expressed
LOC_Os06g04290.1	1	14160.3	S10/S20 domain containing ribosomal protein, putative, expressed
LOC_Os06g04380.1	1	44435.5	aminomethyltransferase, putative, expressed
LOC_Os06g05660.1	1	42751.3	NAP domain containing protein, putative, expressed
LOC_Os06g05720.1	1	31529.7	expressed protein
LOC_Os06g05880.1	1	14361.3	profilin domain containing protein, expressed
LOC_Os06g06030.1	1	30012.7	peptidase, T1 family, putative, expressed
LOC_Os06g06090.1	1	45199.9	CGMC_MAPKCMGC_2_ERK.12 - CGMC includes CDA, MAPK, GSK3, and CLKC kinases, expressed
LOC_Os06g06260.1	1	44080.2	GDSL-like lipase/acylhydrolase, putative, expressed
LOC_Os06g06290.1	1	40275.8	GDSL-like lipase/acylhydrolase, putative, expressed
LOC_Os06g06520.1	1	41527.7	GDSL-like lipase/acylhydrolase, putative, expressed
LOC_Os06g06560.1	1	71521.7	starch synthase, putative, expressed
LOC_Os06g06790.1	1	59259.8	OsPDIL1-5 protein disulfide isomerase PDIL1-5, expressed
LOC_Os06g06820.1	1	42517.2	hydrolase, alpha/beta fold family domain containing protein, expressed
LOC_Os06g07090.1	1	96022.9	AP-1 complex subunit gamma-1, putative, expressed
LOC_Os06g07140.1	1	27196.6	peptidase, T1 family, putative, expressed
LOC_Os06g07600.1	1	90568.9	uncharacterized glycosyltransferase, putative, expressed
LOC_Os06g07630.1	1	48007.2	26S protease regulatory subunit 6A, putative, expressed
LOC_Os06g07860.1	1	50532.1	cystathionine gamma-synthase, putative, expressed
LOC_Os06g08280.1	1	136540	protein kinase domain containing protein, expressed
LOC_Os06g09450.1	1	92641.9	sucrose synthase, putative, expressed
LOC_Os06g09630.1	1	49505.6	3-oxoacyl-synthase, putative, expressed
LOC_Os06g09679.1	1	26375.9	chaperonin, putative, expressed
LOC_Os06g10660.1	1	41416.4	lysM domain-containing GPI-anchored protein 1 precursor, putative, expressed
LOC_Os06g10770.1	1	50526.4	peptidase, putative, expressed
LOC_Os06g10810.1	1	39143.9	phosphate carrier protein, mitochondrial precursor, putative, expressed
LOC_Os06g11090.1	1	34153.4	CXE carboxylesterase, putative, expressed
LOC_Os06g11800.1	1	36005.5	annexin, putative, expressed
LOC_Os06g11812.1	1	18461.4	wound/stress protein, putative, expressed
LOC_Os06g11990.1	1	122539	expressed protein
LOC_Os06g12450.1	1	88773.7	soluble starch synthase 2-3, chloroplast precursor, putative, expressed
LOC_Os06g13720.1	1	44053.9	dehydrogenase E1 component domain containing protein, expressed
LOC_Os06g13810.1	1	61946	pyrophosphate--fructose 6-phosphate 1-phosphotransferase subunit beta, putative, expressed
LOC_Os06g14510.1	1	62595.7	glucose-6-phosphate isomerase, putative, expressed
LOC_Os06g14740.1	1	148639	NAD binding domain of 6-phosphogluconate dehydrogenase containing protein, expressed
LOC_Os06g15360.1	1	43133	RAD23 DNA repair protein, putative, expressed
LOC_Os06g15990.1	1	59648.3	aldehyde dehydrogenase, putative, expressed
LOC_Os06g18670.1	1	51653.4	anthocyanidin 3-O-glucosyltransferase, putative, expressed
LOC_Os06g19730.1	1	203243	HEAT repeat family protein, putative, expressed
LOC_Os06g21560.1	1	62607.3	CDK5RAP3, putative, expressed
LOC_Os06g21600.1	1	70065.8	selenoprotein O, putative, expressed
LOC_Os06g21980.1	1	40827.1	pantothenate kinase 4, putative, expressed
LOC_Os06g22060.1	1	68299.5	pyrophosphate--fructose 6-phosphate 1-phosphotransferase subunit alpha, putative, expressed
LOC_Os06g23350.1	1	27921.1	late embryogenesis abundant protein D-34, putative, expressed
LOC_Os06g27800.1	1	80173.1	tm-1GCR237 protein, putative, expressed
LOC_Os06g27910.1	1	16413.8	oleosin, putative, expressed
LOC_Os06g29180.1	1	41569.1	erythronate-4-phosphate dehydrogenase domain containing protein, expressed
LOC_Os06g30310.1	1	164205	alpha-glucan water dikinase, chloroplast precursor, putative, expressed
LOC_Os06g30370.1	1	19263.9	osMFT1 MFT-Like1 homologous to Mother of FT and TFL1 gene; contains Pfam profile PF01161: Phospha
LOC_Os06g31070.1	1	17417	PROLM24 - Prolamin precursor, expressed
LOC_Os06g31210.1	1	90707.4	methionyl-tRNA synthetase, putative, expressed
LOC_Os06g33690.1	1	23638.6	CAPIP1, putative, expressed
LOC_Os06g34040.1	1	47276.4	DJ-1 family protein, putative, expressed
LOC_Os06g34120.1	1	43510	GDSL-like lipase/acylhydrolase, putative, expressed
LOC_Os06g34690.1	1	61354.1	T-complex protein, putative, expressed
LOC_Os06g34790.1	1	17678.8	DUF538 domain containing protein, putative, expressed
LOC_Os06g35520.1	1	38904.5	peroxidase precursor, putative, expressed
LOC_Os06g35540.1	1	51776.8	aminotransferase, classes I and II, domain containing protein, expressed
LOC_Os06g36400.1	1	28425.8	HAD superfamily phosphatase, putative, expressed
LOC_Os06g36700.1	1	59758.2	T-complex protein, putative, expressed
LOC_Os06g37180.1	1	54171.9	ATP synthase, putative, expressed
LOC_Os06g37440.1	1	47732.3	elongation factor 1-gamma, putative, expressed
LOC_Os06g37560.1	1	78849.7	beta-galactosidase precursor, putative, expressed
LOC_Os06g39140.1	1	19665.7	hemoglobin-like protein HbO, putative, expressed
LOC_Os06g39344.1	1	47282.5	enoyl-CoA hydratase/isomerase family protein, putative, expressed
LOC_Os06g39708.1	1	56403.7	photosystem II P680 chlorophyll A apoprotein, putative
LOC_Os06g39740.1	1	54251.4	ATP synthase subunit beta, putative
LOC_Os06g39760.1	1	38104	WD domain, G-beta repeat domain containing protein, expressed
LOC_Os06g41030.1	1	98843.2	DUF1680 domain containing protein, putative, expressed
LOC_Os06g41990.1	1	139596	M16 domain containing zinc peptidase, putative, expressed
LOC_Os06g42000.1	1	23802.2	peroxiredoxin, putative, expressed
LOC_Os06g42560.1	1	53415.6	tryptophan synthase beta chain 2, putative, expressed
LOC_Os06g43570.1	1	35938	peptidase, T1 family, putative, expressed
LOC_Os06g43640.1	1	55383.1	Ser/Thr protein phosphatase family protein, putative, expressed
LOC_Os06g43760.1	1	132041	tRNA synthetase class I, putative, expressed
LOC_Os06g43850.1	1	25065	ATP synthase F1, delta subunit family protein, putative, expressed
LOC_Os06g44890.1	1	114558	villin protein, putative, expressed
LOC_Os06g45120.1	1	68753.5	ATP synthase, putative, expressed
LOC_Os06g45360.1	1	72822.2	peptidase, M24 family protein, putative, expressed
LOC_Os06g45440.1	1	29520.6	haloacid dehalogenase-like hydrolase domain-containing protein 3, putative, expressed
LOC_Os06g45710.1	1	42335.5	phosphoglycerate kinase protein, putative, expressed
LOC_Os06g46000.1	1	50748.5	tubulin/FtsZ domain containing protein, putative, expressed
LOC_Os06g46284.1	1	96562.5	glycosyl hydrolase, family 31, putative, expressed
LOC_Os06g46900.1	1	34272.8	phosphosulfolactate synthase-related protein, putative, expressed
LOC_Os06g47320.1	1	60720.6	T-complex protein, putative, expressed
LOC_Os06g48600.1	1	12076.8	macrophage migration inhibitory factor, putative, expressed
LOC_Os06g48640.1	1	99259.7	proteasome/cyclosome repeat containing protein, expressed
LOC_Os06g48750.1	1	47372.6	DEAD-box ATP-dependent RNA helicase, putative, expressed
LOC_Os06g48760.1	1	67907.1	UTP--glucose-1-phosphate uridylyltransferase, putative, expressed
LOC_Os06g49110.1	1	46684.5	delta-aminolevulinic acid dehydratase, chloroplast precursor, putative, expressed
LOC_Os06g49480.1	1	24181.7	peptidyl-prolyl cis-trans isomerase, putative, expressed
LOC_Os06g50300.1	1	93100.7	heat shock protein, putative, expressed
LOC_Os06g50490.1	1	54430.8	expressed protein
LOC_Os06g51060.1	1	37749.6	CHIT8 - Chitinase family protein precursor, expressed
LOC_Os06g51084.1	1	93805.8	1,4-alpha-glucan-branching enzyme, chloroplast precursor, putative, expressed
LOC_Os06g51150.1	1	57099.8	catalase isozyme B, putative, expressed
LOC_Os06g51410.1	1	84773.1	OsPOP15 - Putative Prolyl Oligopeptidase homologue, expressed
LOC_Os07g01620.1	1	38798.2	dirigent, putative, expressed
LOC_Os07g01760.1	1	54054.5	aminotransferase, classes I and II, domain containing protein, expressed
LOC_Os07g02200.1	1	19438.7	plastocyanin-like domain containing protein, putative, expressed
LOC_Os07g03160.1	1	83363.8	WD domain, G-beta repeat domain containing protein, expressed
LOC_Os07g03230.1	1	106671	eukaryotic translation initiation factor 3 subunit C, putative, expressed
LOC_Os07g04240.1	1	69537.7	succinate dehydrogenase flavoprotein subunit,mitochondrial precursor, putative, expressed
LOC_Os07g04840.1	1	27110.1	PsbP, putative, expressed
LOC_Os07g05580.1	1	15141.3	ribosomal protein L7Ae, putative, expressed
LOC_Os07g06830.1	1	36264.4	gibberellin receptor GID1L2, putative, expressed
LOC_Os07g06840.1	1	35404	gibberellin receptor GID1L2, putative, expressed
LOC_Os07g06880.1	1	35531.4	gibberellin receptor GID1L2, putative, expressed
LOC_Os07g06950.1	1	137505	ubiquitin carboxyl-terminal hydrolase, putative, expressed
LOC_Os07g07060.1	1	41313.8	prolyl-tRNA synthetase, putative, expressed
LOC_Os07g07340.1	1	51656.4	glucan endo-1,3-beta-glucosidase precursor, putative, expressed
LOC_Os07g07410.1	1	41747.1	oxidoreductase, 2OG-Fe oxygenase family protein, putative, expressed
LOC_Os07g08170.1	1	49838.7	ruvB-like, putative, expressed
LOC_Os07g08200.1	1	37667	methyltransferase domain containing protein, putative, expressed
LOC_Os07g08330.1	1	44852.5	ribosomal protein L4, putative, expressed
LOC_Os07g08340.1	1	63434.8	pyruvate kinase, putative, expressed
LOC_Os07g08430.1	1	34028.8	indole-3-glycerol phosphate lyase, chloroplast precursor, putative, expressed
LOC_Os07g08840.1	1	13327.1	thioredoxin, putative, expressed
LOC_Os07g08950.1	1	61495.6	FAD-linked oxidoreductase protein, putative, expressed
LOC_Os07g09060.1	1	57702.3	aldehyde dehydrogenase, putative, expressed
LOC_Os07g09340.1	1	105782	plasma membrane ATPase, putative, expressed
LOC_Os07g09890.1	1	55100.4	hexokinase, putative, expressed
LOC_Os07g10110.1	1	86282.4	expressed protein
LOC_Os07g10150.1	1	99294.3	coatomer subunit gamma-2, putative, expressed
LOC_Os07g10250.1	1	67342.2	DEAD-box ATP-dependent RNA helicase 52B, putative, expressed
LOC_Os07g10570.1	1	18090.5	PROLM25 - Prolamin precursor, expressed
LOC_Os07g10660.1	1	30336.8	ribosomal protein, putative, expressed
LOC_Os07g10830.1	1	48446.3	dolichyl-diphosphooligosaccharide--protein glycosyltransferase 48 kDasubunit precursor, putative, e
LOC_Os07g11310.1	1	16461.7	LTPL166 - Protease inhibitor/seed storage/LTP family protein precursor, expressed
LOC_Os07g11330.1	1	17840.7	RAL2 - Seed allergenic protein RA5/RA14/RA17 precursor, expressed
LOC_Os07g11360.1	1	18138.5	RAL3 - Seed allergenic protein RA5/RA14/RA17 precursor, expressed
LOC_Os07g11380.1	1	21135.2	RAL4 - Seed allergenic protein RA5/RA14/RA17 precursor, expressed
LOC_Os07g11410.1	1	20065	RAL5 - Seed allergenic protein RA5/RA14/RA17 precursor, expressed
LOC_Os07g11510.1	1	17849.3	RAL6 - Seed allergenic protein RA5/RA14/RA17 precursor, expressed
LOC_Os07g11630.1	1	16976.3	LTPL163 - Protease inhibitor/seed storage/LTP family protein precursor, expressed
LOC_Os07g11650.1	1	17047.4	LTPL164 - Protease inhibitor/seed storage/LTP family protein precursor, expressed
LOC_Os07g12080.1	1	16337.7	LTPL169 - Protease inhibitor/seed storage/LTP family protein precursor, expressed
LOC_Os07g12110.1	1	51705.6	eukaryotic translation initiation factor 3 subunit E, putative, expressed
LOC_Os07g12650.2	1	15121.3	ribosomal protein L7Ae, putative, expressed
LOC_Os07g14150.1	1	22646.7	cytidine deaminase, putative, expressed
LOC_Os07g14270.1	1	50443.1	calreticulin precursor protein, putative, expressed
LOC_Os07g14280.1	1	33985	WD domain, G-beta repeat domain containing protein, expressed
LOC_Os07g14590.1	1	48312.4	hydrolase, putative, expressed
LOC_Os07g15880.1	1	31954.5	mitochondrial prohibitin complex protein 2, putative, expressed
LOC_Os07g16970.1	1	49890.3	rab GDP dissociation inhibitor alpha, putative, expressed
LOC_Os07g22600.1	1	35545	spermidine synthase, putative, expressed
LOC_Os07g22720.1	1	59897.4	2-oxo acid dehydrogenases acyltransferase domain containing protein, expressed
LOC_Os07g23720.1	1	50179.4	B4-BTB4 - Bric-a-Brac, Tramtrack, Broad Complex BTB domain with B4 subfamily conserved sequence, ex
LOC_Os07g23880.1	1	117266	glycosyl hydrolase, family 31, putative, expressed
LOC_Os07g25420.1	1	31114.2	26S proteasome non-ATPase regulatory subunit 8, putative, expressed
LOC_Os07g25430.1	1	15546.4	photosystem I reaction center subunit IV A, chloroplast precursor, putative, expressed
LOC_Os07g26610.1	1	67040.1	phosphoglucomutase, putative, expressed
LOC_Os07g26690.1	1	30513	aquaporin protein, putative, expressed
LOC_Os07g26900.1	1	42143.8	alpha-galactosidase precursor, putative, expressed
LOC_Os07g27790.1	1	56437.9	glutamate--cysteine ligase, chloroplast precursor, putative, expressed
LOC_Os07g28480.1	1	26054.3	glutathione S-transferase, putative, expressed
LOC_Os07g29620.1	1	57864.6	OsSCP39 - Putative Serine Carboxypeptidase homologue, expressed
LOC_Os07g29760.1	1	40495.2	cysteine proteinase A494 precursor, putative, expressed
LOC_Os07g30170.1	1	46111.6	nitrilase, putative, expressed
LOC_Os07g30840.1	1	29734.5	proteasome subunit, putative, expressed
LOC_Os07g30970.1	1	16861.1	nucleoside diphosphate kinase, putative, expressed
LOC_Os07g31270.1	1	34220	cupin 2, conserved barrel domain protein, putative, expressed
LOC_Os07g31490.1	1	18573.3	expressed protein
LOC_Os07g31540.1	1	102945	ubiquitin family protein, putative, expressed
LOC_Os07g31720.1	1	18916.5	GTPase activating protein, putative, expressed
LOC_Os07g33240.1	1	18874.6	endoribonuclease, putative, expressed
LOC_Os07g34520.1	1	63392.8	isocitrate lyase, putative, expressed
LOC_Os07g34589.2	1	12845.5	translation initiation factor SUI1, putative, expressed
LOC_Os07g34730.1	1	43083.6	acyltransferase, putative, expressed
LOC_Os07g36190.1	1	27569.1	hydrolase, NUDIX family, domain containing protein, expressed
LOC_Os07g36254.1	1	8149.57	60S ribosomal protein L38, putative, expressed
LOC_Os07g36420.1	1	31128.6	proteasome inhibitor-related, putative, expressed
LOC_Os07g36600.1	1	29246.5	universal stress protein domain containing protein, putative, expressed
LOC_Os07g36940.1	1	194159	eukaryotic translation initiation factor 4G, putative, expressed
LOC_Os07g37030.1	1	24226.4	cytochrome b6-f complex iron-sulfur subunit, chloroplast precursor, putative, expressed
LOC_Os07g37156.1	1	34772.4	expressed protein
LOC_Os07g37550.1	1	28834.7	chlorophyll A-B binding protein, putative, expressed
LOC_Os07g37750.1	1	187317	ATMIN7, putative, expressed
LOC_Os07g38130.1	1	36034.7	polygalacturonase inhibitor 1 precursor, putative, expressed
LOC_Os07g38270.1	1	113899	insulin-degrading enzyme, putative, expressed
LOC_Os07g38620.1	1	37031.5	pyridoxamine 5'-phosphate oxidase family protein, putative, expressed
LOC_Os07g38730.1	1	50281.1	tubulin/FtsZ domain containing protein, putative, expressed
LOC_Os07g38760.1	1	123984	HEAT repeat family protein, putative, expressed
LOC_Os07g38970.1	1	34588.4	succinyl-CoA ligase subunit alpha-2, mitochondrial precursor, putative, expressed
LOC_Os07g39620.1	1	46223.6	C2 domain containing protein, putative, expressed
LOC_Os07g39750.1	1	43003.2	GDSL-like lipase/acylhydrolase, putative, expressed
LOC_Os07g40250.1	1	31134.5	sex determination protein tasselseed-2, putative, expressed
LOC_Os07g40290.1	1	67615.4	OsGH3.8 - Probable indole-3-acetic acid-amido synthetase, expressed
LOC_Os07g40320.1	1	38781.1	vesicle transport protein GOT1B, putative, expressed
LOC_Os07g40620.1	1	48781.3	saccharopine dehydrogenase, putative, expressed
LOC_Os07g40790.1	1	41206.3	COBW domain containing protein, putative, expressed
LOC_Os07g40800.1	1	69348	PPR repeat domain containing protein, putative, expressed
LOC_Os07g41360.1	1	41678.2	alpha-1,4-glucan-protein synthase, putative, expressed
LOC_Os07g41750.1	1	26170.2	40S ribosomal protein S3-1, putative, expressed
LOC_Os07g41810.1	1	27476.3	stress responsive A/B Barrel domain containing protein, expressed
LOC_Os07g41820.1	1	37593.1	stress responsive A/B Barrel domain containing protein, expressed
LOC_Os07g42170.1	1	16016.7	60S ribosomal protein, putative, expressed
LOC_Os07g42300.1	1	27666.8	elongation factor protein, putative, expressed
LOC_Os07g42450.1	1	33143	ribosomal protein S2, putative, expressed
LOC_Os07g42490.1	1	93624.1	sucrose synthase, putative, expressed
LOC_Os07g42600.1	1	59627.1	aminotransferase, classes I and II, domain containing protein, expressed
LOC_Os07g42632.1	1	58445.3	folic acid synthesis protein, putative, expressed
LOC_Os07g42960.1	1	59420	phospho-2-dehydro-3-deoxyheptonate aldolase, chloroplast precursor, putative, expressed
LOC_Os07g43390.1	1	66512.2	4-alpha-glucanotransferase, chloroplast precursor, putative, expressed
LOC_Os07g44190.1	1	66208.3	h/ACA ribonucleoprotein complex subunit 4, putative, expressed
LOC_Os07g44410.1	1	71744.3	WD40-like Beta Propeller Repeat family protein, expressed
LOC_Os07g44430.1	1	28013.3	peroxiredoxin, putative
LOC_Os07g44620.1	1	26844.1	eukaryotic translation initiation factor 6, putative, expressed
LOC_Os07g44650.1	1	15021.1	LYR motif containing protein, putative, expressed
LOC_Os07g44660.1	1	62190.9	FGGY family of carbohydrate kinases, putative, expressed
LOC_Os07g44740.1	1	10643.4	chaperonin, putative, expressed
LOC_Os07g45060.1	1	21133.7	uncharacterized GPI-anchored protein At5g19240 precursor, putative, expressed
LOC_Os07g45090.1	1	56001.4	NADH-ubiquinone oxidoreductase 51 kDa subunit, mitochondrial precursor, putative, expressed
LOC_Os07g46370.1	1	122658	WD domain, G-beta repeat domain containing protein, expressed
LOC_Os07g46460.1	1	176468	ferredoxin-dependent glutamate synthase, chloroplast precursor, putative, expressed
LOC_Os07g46500.1	1	15556.1	ankyrin repeat domain containing protein, putative, expressed
LOC_Os07g46750.1	1	23856.5	elongation factor protein, putative, expressed
LOC_Os07g46790.1	1	109034	4-alpha-glucanotransferase, putative, expressed
LOC_Os07g46990.1	1	15194.6	copper/zinc superoxide dismutase, putative, expressed
LOC_Os07g47120.1	1	57331.3	beta-amylase, putative, expressed
LOC_Os07g47290.1	1	53836.4	xylose isomerase, putative, expressed
LOC_Os07g47510.1	1	27506.1	stress-related protein, putative, expressed
LOC_Os07g47620.1	1	18191.5	universal stress protein domain containing protein, putative, expressed
LOC_Os07g47710.1	1	14473.4	60S ribosomal protein L22-2, putative, expressed
LOC_Os07g48030.1	1	33062.5	peroxidase precursor, putative, expressed
LOC_Os07g48460.1	1	45539.3	stress responsive protein, putative, expressed
LOC_Os07g48490.2	1	39041.5	stress responsive protein, putative, expressed
LOC_Os07g49150.1	1	49757.7	26S protease regulatory subunit 4, putative, expressed
LOC_Os07g49330.1	1	68067.5	phospholipase C, putative, expressed
LOC_Os07g49400.1	1	27231.3	OsAPx2 - Cytosolic Ascorbate Peroxidase encoding gene 4,5,6,8, expressed
LOC_Os07g49520.1	1	114971	2-oxoglutarate dehydrogenase E1 component, mitochondrial precursor, putative, expressed
LOC_Os08g01180.1	1	60769.6	nicalin, putative, expressed
LOC_Os08g02080.1	1	15784.8	rickettsia 17 kDa surface antigen family protein, expressed
LOC_Os08g02120.1	1	35915.5	kinase, pfkB family, putative, expressed
LOC_Os08g02340.1	1	11139.4	60S acidic ribosomal protein, putative, expressed
LOC_Os08g02400.1	1	17115.1	40S ribosomal protein S13, putative, expressed
LOC_Os08g02640.1	1	39825.8	succinate dehydrogenase iron-sulfur subunit 2,mitochondrial precursor, putative, expressed
LOC_Os08g02690.1	1	79040.1	MA3 domain containing protein, expressed
LOC_Os08g03290.1	1	36583.4	glyceraldehyde-3-phosphate dehydrogenase, putative, expressed
LOC_Os08g03410.1	1	58387.7	glutelin, putative, expressed
LOC_Os08g03520.1	1	19035.9	retrotransposon protein, putative, Ty1-copia subclass, expressed
LOC_Os08g03640.1	1	34491.3	60S acidic ribosomal protein P0, putative, expressed
LOC_Os08g04180.1	1	50284.4	tryptophan synthase beta chain 1, putative, expressed
LOC_Os08g04460.1	1	21589.5	NADPH-dependent FMN reductase domain containing protein, expressed
LOC_Os08g05490.1	1	44934	tRNA synthetase, putative, expressed
LOC_Os08g05570.1	1	54771.6	monodehydroascorbate reductase, putative, expressed
LOC_Os08g05820.1	1	66399.1	monocopper oxidase, putative, expressed
LOC_Os08g05830.1	1	43132.7	transaldolase, putative, expressed
LOC_Os08g05850.1	1	10794.3	LSM domain containing protein, expressed
LOC_Os08g06100.1	1	40091.4	O-methyltransferase, putative, expressed
LOC_Os08g06200.1	1	42041.4	stomatin-like protein 2, putative, expressed
LOC_Os08g06330.1	1	38585	zinc finger C-x8-C-x5-C-x3-H type family protein, expressed
LOC_Os08g06430.1	1	12754.5	mitochondrial NADH-ubiquinone oxidoreductase, putative, expressed
LOC_Os08g07730.1	1	49169.7	transferase family protein, putative, expressed
LOC_Os08g08040.1	1	10651	LSM domain containing protein, expressed
LOC_Os08g08960.1	1	23826.2	Cupin domain containing protein, expressed
LOC_Os08g09200.1	1	108309	aconitate hydratase protein, putative, expressed
LOC_Os08g09210.1	1	55874.2	phosphoribosylamine--glycine ligase, putative, expressed
LOC_Os08g09230.1	1	210217	starch synthase III, putative, expressed
LOC_Os08g09250.1	1	33176.7	glyoxalase family protein, putative, expressed
LOC_Os08g09350.1	1	60507.1	gar2, putative, expressed
LOC_Os08g09940.1	1	44731.7	GTP-binding protein, putative, expressed
LOC_Os08g10510.1	1	56407	aminotransferase, putative, expressed
LOC_Os08g10570.1	1	65235	bifunctional purine biosynthesis protein purH, putative, expressed
LOC_Os08g12820.1	1	107534	proteasome/cyclosome repeat containing protein, expressed
LOC_Os08g13920.1	1	32324.4	glycosyl hydrolases family 16, putative, expressed
LOC_Os08g14230.1	1	72800.4	villin, putative, expressed
LOC_Os08g18110.1	1	32770.3	alpha-soluble NSF attachment protein, putative, expressed
LOC_Os08g19420.1	1	41631.6	O-methyltransferase, putative, expressed
LOC_Os08g20660.1	1	119352	sucrose-phosphate synthase, putative, expressed
LOC_Os08g22354.1	1	71842.9	polyadenylate-binding protein, putative, expressed
LOC_Os08g23150.1	1	42324.1	indole-3-glycerol phosphate synthase, chloroplast precursor, putative, expressed
LOC_Os08g23180.1	1	43767.2	fasciclin-like arabinogalactan protein 8 precursor, putative, expressed
LOC_Os08g23360.1	1	71051.4	signal recognition particle 68 kDa protein, putative, expressed
LOC_Os08g23710.1	1	29474.8	ribosomal protein L7Ae, putative, expressed
LOC_Os08g23730.1	1	60042	class I glutamine amidotransferase, putative, expressed
LOC_Os08g23810.1	1	39301.4	enoyl-acyl-carrier-protein reductase NADH, chloroplast precursor, expressed
LOC_Os08g23870.1	1	15163.3	late embryogenesis abundant group 1, putative, expressed
LOC_Os08g25090.1	1	36451.2	co-chaperone GrpE protein, putative, expressed
LOC_Os08g25140.1	1	34060.3	ethanol tolerance protein GEKO1, putative, expressed
LOC_Os08g25390.1	1	100657	bifunctional aspartokinase/homoserine dehydrogenase, chloroplast precursor, putative, expressed
LOC_Os08g25720.1	1	67952.3	pyrophosphate--fructose 6-phosphate 1-phosphotransferase subunit alpha, putative, expressed
LOC_Os08g25734.2	1	53235.1	glucose-1-phosphate adenylyltransferase large subunit, chloroplast precursor, putative, expressed
LOC_Os08g27840.1	1	110796	phosphoenolpyruvate carboxylase, putative, expressed
LOC_Os08g28670.1	1	16661.7	pathogenesis-related Bet v I family protein, putative, expressed
LOC_Os08g29160.1	1	66786.1	5-AMP-activated protein kinase beta-1 subunit-related, putative, expressed
LOC_Os08g30060.1	1	69596.9	proton pump interactor, putative, expressed
LOC_Os08g30810.1	1	98415.9	puromycin-sensitive aminopeptidase, putative, expressed
LOC_Os08g31970.1	1	44699.3	NHL repeat-containing protein, putative, expressed
LOC_Os08g32870.1	1	55480.8	aldehyde dehydrogenase, putative, expressed
LOC_Os08g32980.1	1	23510.1	expressed protein
LOC_Os08g33370.1	1	28997.3	14-3-3 protein, putative, expressed
LOC_Os08g33390.1	1	42073.3	Regulator of chromosome condensation domain containing protein, expressed
LOC_Os08g33440.1	1	48889.1	2-oxo acid dehydrogenases acyltransferase domain containing protein, expressed
LOC_Os08g33720.1	1	41766.4	lactate/malate dehydrogenase, putative, expressed
LOC_Os08g34210.1	1	53996.8	aldehyde dehydrogenase, putative, expressed
LOC_Os08g34580.1	1	92245	trehalose-6-phosphate synthase, putative, expressed
LOC_Os08g35710.1	1	23681.5	expressed protein
LOC_Os08g36150.1	1	39340.9	activator of 90 kDa heat shock protein ATPase homolog, putative, expressed
LOC_Os08g36320.2	1	57056.6	decarboxylase, putative, expressed
LOC_Os08g36900.1	1	49220.5	alpha-amylase precursor, putative, expressed
LOC_Os08g37490.1	1	29114.5	14-3-3 protein, putative, expressed
LOC_Os08g37600.1	1	59247.8	citrate transporter, putative, expressed
LOC_Os08g38086.3	1	86276.4	heat shock protein, putative, expressed
LOC_Os08g38910.1	1	32203.3	caffeoyl-CoA O-methyltransferase, putative, expressed
LOC_Os08g39140.1	1	80478.4	heat shock protein, putative, expressed
LOC_Os08g39270.1	1	28524.3	fasciclin domain containing protein, expressed
LOC_Os08g39350.1	1	84148.5	glycerophosphoryl diester phosphodiesterase family protein, putative, expressed
LOC_Os08g40110.2	1	50014.4	peptidase, putative, expressed
LOC_Os08g40790.1	1	51001	DNA repair ATPase-related, putative, expressed
LOC_Os08g40930.1	1	90801	Alpha amylase, catalytic domain containing protein, expressed
LOC_Os08g41300.1	1	15887.6	60S ribosomal protein L32, putative, expressed
LOC_Os08g42000.1	1	13468	nuclear transport factor, putative, expressed
LOC_Os08g42050.1	1	24792.8	emp24/gp25L/p24 family protein, putative, expressed
LOC_Os08g42410.1	1	40229.6	transketolase, putative, expressed
LOC_Os08g42540.1	1	31285.8	ubiquitin thioesterase otubain-like, putative, expressed
LOC_Os08g42560.1	1	82296.3	tRNA synthetase class II core domain containing protein, expressed
LOC_Os08g42590.1	1	47717.7	mtN19, putative, expressed
LOC_Os08g42690.1	1	35890.4	ankyrin repeat domain containing protein, expressed
LOC_Os08g43040.1	1	49936	transferase family protein, putative, expressed
LOC_Os08g43060.1	1	92392	expressed protein
LOC_Os08g43190.1	1	43120.4	dehydrogenase, putative, expressed
LOC_Os08g43370.1	1	45115.7	6-phosphogluconolactonase, putative, expressed
LOC_Os08g43540.1	1	35545	peptidase, T1 family, putative, expressed
LOC_Os08g43560.1	1	31851.7	OsAPx4 - Peroxisomal Ascorbate Peroxidase encoding gene 5,8,9, expressed
LOC_Os08g43640.1	1	55481.9	26S proteasome non-ATPase regulatory subunit 3, putative, expressed
LOC_Os08g44270.1	1	42270.7	vignain precursor, putative, expressed
LOC_Os08g44380.1	1	27180.7	L1P family of ribosomal proteins domain containing protein, expressed
LOC_Os08g44480.1	1	12067.9	40S ribosomal protein S25, putative, expressed
LOC_Os08g44530.1	1	64277.2	dihydroxy-acid dehydratase, putative, expressed
LOC_Os08g44770.1	1	21414.8	copper/zinc superoxide dismutase, putative, expressed
LOC_Os08g44860.1	1	113327	aminopeptidase, putative, expressed
LOC_Os09g02284.1	1	36745.1	DNA-directed RNA polymerase subunit, putative, expressed
LOC_Os09g02700.1	1	71914.8	polyadenylate-binding protein, putative, expressed
LOC_Os09g04110.1	1	137761	coatomer alpha subunit, putative, expressed
LOC_Os09g04730.1	1	26971	dehydrogenase/reductase SDR family member 2, putative, expressed
LOC_Os09g06230.1	1	46391.9	serine/threonine-protein kinase 16, putative, expressed
LOC_Os09g07020.1	1	49397.8	oxidoreductase, putative, expressed
LOC_Os09g07300.1	1	494017	BIG, putative, expressed
LOC_Os09g07460.1	1	34767.1	kelch repeat protein, putative, expressed
LOC_Os09g07510.1	1	66498.3	HEAT repeat family protein, putative, expressed
LOC_Os09g07830.1	1	41423	acetyl-CoA acetyltransferase, cytosolic, putative, expressed
LOC_Os09g08430.1	1	19609.3	ribosomal protein L22, putative, expressed
LOC_Os09g08910.1	1	55610	ATP synthase, putative, expressed
LOC_Os09g10600.1	1	39191.3	enoyl-acyl-carrier-protein reductase NADH, chloroplast precursor, expressed
LOC_Os09g12560.1	1	53593.8	ferrochelatase-2, chloroplast precursor, putative, expressed
LOC_Os09g12570.1	1	16813.8	ubiquitin-conjugating enzyme, putative, expressed
LOC_Os09g12600.1	1	43764.2	phosphate/phosphate translocator, putative, expressed
LOC_Os09g12660.1	1	55129.3	glucose-1-phosphate adenylyltransferase large subunit, chloroplast precursor, putative, expressed
LOC_Os09g15520.1	1	15562.5	oleosin, putative, expressed
LOC_Os09g17730.1	1	70289.6	proton pump interactor, putative, expressed
LOC_Os09g17740.1	1	28070.8	chlorophyll A-B binding protein, putative, expressed
LOC_Os09g19734.3	1	29219.4	isochorismate synthase 1, chloroplast precursor, putative, expressed
LOC_Os09g19790.1	1	99194.8	puromycin-sensitive aminopeptidase, putative, expressed
LOC_Os09g20820.1	1	51054.4	enolase, putative, expressed
LOC_Os09g21110.1	1	124371	leucyl-tRNA synthetase, cytoplasmic, putative, expressed
LOC_Os09g21210.1	1	82014.2	beta-glucan-binding protein 4, putative, expressed
LOC_Os09g23160.1	1	35836.5	annexin, putative, expressed
LOC_Os09g26730.1	1	25493.9	chaperonin, putative, expressed
LOC_Os09g26880.1	1	55242.9	aldehyde dehydrogenase, putative, expressed
LOC_Os09g27420.1	1	76203	formate--tetrahydrofolate ligase, putative, expressed
LOC_Os09g27830.1	1	47732.9	OsPDIL2-3 protein disulfide isomerase PDIL2-3, expressed
LOC_Os09g28050.1	1	50934.8	asparate aminotransferase, putative, expressed
LOC_Os09g28730.1	1	39400.4	gibberellin receptor GID1L2, putative, expressed
LOC_Os09g29070.1	1	68877.7	glucose-6-phosphate isomerase, putative, expressed
LOC_Os09g29200.1	1	25357	glutathione S-transferase, putative, expressed
LOC_Os09g29840.1	1	89561.1	heat shock protein, putative, expressed
LOC_Os09g30240.1	1	50091.8	phosphofructokinase, putative, expressed
LOC_Os09g30412.1	1	80484.3	heat shock protein, putative, expressed
LOC_Os09g30418.1	1	94650.8	heat shock protein, putative
LOC_Os09g31180.1	1	21405.6	ribosomal protein L6, putative, expressed
LOC_Os09g32290.2	1	44262.6	FAD dependent oxidoreductase domain containing protein, expressed
LOC_Os09g32500.1	1	15844.5	60S ribosomal protein L32, putative, expressed
LOC_Os09g32526.1	1	16404.4	peptidyl-prolyl cis-trans isomerase, FKBP-type, putative, expressed
LOC_Os09g32550.1	1	51834.2	glucan endo-1,3-beta-glucosidase precursor, putative, expressed
LOC_Os09g32650.1	1	124649	leucyl-tRNA synthetase, cytoplasmic, putative, expressed
LOC_Os09g32800.1	1	24623.6	peptidase, T1 family, putative, expressed
LOC_Os09g32810.1	1	24404.8	ribulose-phosphate 3-epimerase, putative, expressed
LOC_Os09g33500.1	1	40421.8	transketolase, putative, expressed
LOC_Os09g33680.1	1	58732	Os9bglu31 - beta-glucosidase, dhurrinase, similar to G. max hydroxyisourate hydrolase, expressed
LOC_Os09g33810.1	1	38399.7	ankyrin repeat domain containing protein, putative, expressed
LOC_Os09g33986.1	1	28533.1	peptidase, T1 family, putative, expressed
LOC_Os09g34300.1	1	61199	Inositol 1, 3, 4-trisphosphate 5/6-kinase, putative, expressed
LOC_Os09g35730.1	1	36072.8	OsRhmbd16 - Putative Rhomboid homologue, expressed
LOC_Os09g35920.1	1	20221.5	mediator of RNA polymerase II transcription subunit 10, putative, expressed
LOC_Os09g35970.1	1	34553.1	6-phosphogluconolactonase, putative, expressed
LOC_Os09g36280.1	1	36509.3	glycosyl hydrolases family 17, putative, expressed
LOC_Os09g36450.1	1	32734.9	triosephosphate isomerase, chloroplast precursor, putative, expressed
LOC_Os09g36770.1	1	61587.8	NTMC2Type1.2 protein, putative, expressed
LOC_Os09g36800.1	1	47551.1	3-dehydroquinate synthase, putative, expressed
LOC_Os09g36830.1	1	19424.7	Skp1 family, dimerisation domain containing protein, expressed
LOC_Os09g36860.1	1	14221.1	acyl carrier protein, putative, expressed
LOC_Os09g37000.1	1	55265.6	26S proteasome non-ATPase regulatory subunit 3, putative, expressed
LOC_Os09g37020.1	1	26750.3	expressed protein
LOC_Os09g38030.1	1	51852.8	UTP--glucose-1-phosphate uridylyltransferase, putative, expressed
LOC_Os09g39380.1	1	48006.3	monodehydroascorbate reductase, putative, expressed
LOC_Os09g39550.1	1	12902.4	expressed protein
LOC_Os09g39670.1	1	34029.3	oxidoreductase, short chain dehydrogenase/reductase family domain containing family, expressed
LOC_Os09g39780.1	1	19483.8	peptidyl-prolyl cis-trans isomerase, putative, expressed
LOC_Os10g06130.1	1	51606.4	RNA recognition motif containing protein, expressed
LOC_Os10g06690.1	1	11382.7	expressed protein
LOC_Os10g06720.1	1	39643.9	aldose 1-epimerase, putative, expressed
LOC_Os10g07270.1	1	106190	ubiquitin carboxyl-terminal hydrolase 5, putative, expressed
LOC_Os10g08550.1	1	51924.4	enolase, putative, expressed
LOC_Os10g09850.1	1	42758	EF hand family protein, putative, expressed
LOC_Os10g10244.1	1	110147	alanyl-tRNA synthetase, putative, expressed
LOC_Os10g11140.1	1	66283.2	phosphoglucomutase, putative, expressed
LOC_Os10g11810.1	1	39139	dehydrogenase, putative, expressed
LOC_Os10g13800.1	1	20692.3	ufm1-conjugating enzyme 1, putative, expressed
LOC_Os10g17280.1	1	35431.3	ATP synthase gamma chain, putative, expressed
LOC_Os10g19880.1	1	94701.5	alpha-1,2-fucosidase, putative, expressed
LOC_Os10g20630.1	1	71966.7	vacuolar-sorting receptor precursor, putative, expressed
LOC_Os10g21266.1	1	54041.2	ATP synthase subunit beta, putative
LOC_Os10g21268.1	1	54343.2	ribulose bisphosphate carboxylase large chain precursor, putative, expressed
LOC_Os10g21790.1	1	17748	dehydration stress-induced protein, putative, expressed
LOC_Os10g22039.1	1	20298.2	mitochondrial import inner membrane translocase subunit Tim17, putative, expressed
LOC_Os10g22380.1	1	81514.3	glutamyl-tRNA synthetase, cytoplasmic, putative, expressed
LOC_Os10g23120.1	1	60819.7	pyridoxamine 5'-phosphate oxidase family protein, putative, expressed
LOC_Os10g23204.1	1	19842.8	CutA, chloroplast precursor, putative, expressed
LOC_Os10g25130.1	1	53163.1	aminotransferase, classes I and II, domain containing protein, expressed
LOC_Os10g25320.1	1	44888.6	initiation factor 2 subunit family domain containing protein, expressed
LOC_Os10g25780.1	1	68605.3	FAD-linked oxidoreductase protein, putative, expressed
LOC_Os10g26060.1	1	56876	glutelin, putative, expressed
LOC_Os10g26130.1	1	56064.3	phenylalanyl-tRNA synthetase, putative, expressed
LOC_Os10g27190.1	1	16428.9	40S ribosomal protein S17, putative, expressed
LOC_Os10g28020.1	1	92136.4	OsPOP21 - Putative Prolyl Oligopeptidase homologue, expressed
LOC_Os10g28120.1	1	31269.5	glycosyl hydrolase, putative, expressed
LOC_Os10g29470.1	1	39036.1	dehydrogenase, putative, expressed
LOC_Os10g30150.1	1	19166.6	universal stress protein domain containing protein, putative, expressed
LOC_Os10g30210.1	1	55773.8	expressed protein
LOC_Os10g30580.1	1	90551.8	cell division control protein 48 homolog E, putative, expressed
LOC_Os10g31900.1	1	38906	RNA recognition motif containing protein, putative, expressed
LOC_Os10g31950.1	1	48652.5	3-ketoacyl-CoA thiolase, peroxisomal precursor, putative, expressed
LOC_Os10g32550.1	1	67592.3	T-complex protein, putative, expressed
LOC_Os10g32680.1	1	39990.5	expressed protein
LOC_Os10g32720.1	1	19112.7	AWPM-19-like membrane family protein, putative, expressed
LOC_Os10g33270.1	1	18665	cyanate hydratase, putative, expressed
LOC_Os10g33680.1	1	62360.7	serine/threonine-protein phosphatase 2A regulatory subunit B subunitbeta, putative, expressed
LOC_Os10g33800.1	1	35910.8	lactate/malate dehydrogenase, putative, expressed
LOC_Os10g34180.1	1	17634.7	transcription factor BTF3, putative, expressed
LOC_Os10g35010.1	1	111249	ATTIC110/TIC110, putative, expressed
LOC_Os10g35050.1	1	27513.7	aquaporin protein, putative, expressed
LOC_Os10g35110.1	1	46220.1	alpha-galactosidase precursor, putative, expressed
LOC_Os10g35170.1	1	48522.5	semialdehyde dehydrogenase, NAD binding domain containing protein, putative, expressed
LOC_Os10g35250.1	1	97776.3	vacuolar protein-sorting protein bro1, putative, expressed
LOC_Os10g35520.1	1	35992.9	hydrolase, alpha/beta fold family domain containing protein, expressed
LOC_Os10g35720.1	1	53553.4	OsGrx_S17 - glutaredoxin subgroup II, expressed
LOC_Os10g36760.1	1	56484.6	OsProCP3 - Putative Lysosomal Pro-x Carboxypeptidase homologue, expressed
LOC_Os10g37420.2	1	14822.8	cytochrome b5-like Heme/Steroid binding domain containing protein, expressed
LOC_Os10g37480.1	1	82493	STE_PAK_Ste20_STLK.6 - STE kinases include homologs to sterile 7, sterile 11 and sterile 20 from ye
LOC_Os10g38489.1	1	25462	glutathione S-transferase GSTU6, putative, expressed
LOC_Os10g38740.1	1	25713.1	glutathione S-transferase, putative, expressed
LOC_Os10g38930.1	1	34870.6	shikimate/quinate 5-dehydrogenase, putative, expressed
LOC_Os10g39440.1	1	79240.6	transporter family protein, putative, expressed
LOC_Os10g39620.1	1	69641.5	ubiquitin family protein, putative, expressed
LOC_Os10g39680.1	1	27950.7	CHIT14 - Chitinase family protein precursor, expressed
LOC_Os10g41410.2	1	16779.2	nucleoside diphosphate kinase, putative, expressed
LOC_Os10g41560.1	1	88394.4	expressed protein
LOC_Os10g41960.1	1	83351.9	eukaryotic translation initiation factor 3 subunit B, putative, expressed
LOC_Os10g42100.1	1	61872.7	pyruvate kinase, putative, expressed
LOC_Os10g42280.1	1	23311.8	cyclase/dehydrase family protein, putative, expressed
LOC_Os11g01300.1	1	10747.1	protein transport protein Sec61 subunit beta, putative, expressed
LOC_Os11g01380.1	1	194656	clathrin heavy chain, putative, expressed
LOC_Os11g01510.1	1	118090	ubiquitin-activating enzyme, putative, expressed
LOC_Os11g01600.1	1	12925.7	macrophage migration inhibitory factor, putative, expressed
LOC_Os11g02150.1	1	28126.3	saposin-like type B, region 1 family protein, putative, expressed
LOC_Os11g02369.1	1	11957.5	LTPL7 - Protease inhibitor/seed storage/LTP family protein precursor, expressed
LOC_Os11g02389.1	1	11773.5	protease inhibitor/seed storage/LTP family, putative, expressed
LOC_Os11g02424.2	1	12040.9	LTPL9 - Protease inhibitor/seed storage/LTP family protein precursor, expressed
LOC_Os11g03400.1	1	16989.9	ribosomal protein, putative, expressed
LOC_Os11g03470.1	1	42585.3	bifunctional aspartokinase/homoserine dehydrogenase, putative, expressed
LOC_Os11g03730.1	1	72956	alpha-N-arabinofuranosidase A, putative, expressed
LOC_Os11g03780.1	1	74094.5	alpha-N-arabinofuranosidase, putative, expressed
LOC_Os11g04070.1	1	34536.3	60S acidic ribosomal protein P0, putative, expressed
LOC_Os11g04480.1	1	32398.6	peflin, putative, expressed
LOC_Os11g04670.1	1	68903.1	2-isopropylmalate synthase B, putative, expressed
LOC_Os11g05110.1	1	57775.8	pyruvate kinase, putative, expressed
LOC_Os11g05370.1	1	15650	60S ribosomal protein L26-1, putative, expressed
LOC_Os11g05410.1	1	47987.1	Ser/Thr protein phosphatase family protein, putative, expressed
LOC_Os11g06750.1	1	44889.8	ribosomal protein L3, putative, expressed
LOC_Os11g07020.1	1	42233.6	fructose-bisphospate aldolase isozyme, putative, expressed
LOC_Os11g07040.1	1	57242.3	CAMK_CAMK_like.43 - CAMK includes calcium/calmodulin depedent protein kinases, expressed
LOC_Os11g07280.1	1	106521	coatomer subunit beta-1, putative, expressed
LOC_Os11g08100.1	1	50383.8	eukaryotic aspartyl protease domain containing protein, expressed
LOC_Os11g09280.1	1	57082.1	OsPDIL1-1 protein disulfide isomerase PDIL1-1, expressed
LOC_Os11g09329.1	1	64152.5	VHS and GAT domain containing protein, expressed
LOC_Os11g10480.1	1	41725.5	dehydrogenase, putative, expressed
LOC_Os11g10510.1	1	42005.1	dehydrogenase, putative, expressed
LOC_Os11g11050.1	1	54240.8	initiation factor 2 subunit family domain containing protein, expressed
LOC_Os11g11390.1	1	25745.7	ribosomal protein, putative, expressed
LOC_Os11g13694.1	1	51010.1	AGAP007117-PA, putative, expressed
LOC_Os11g13890.1	1	30397.4	chlorophyll A-B binding protein, putative, expressed
LOC_Os11g14220.1	1	50421.1	tubulin/FtsZ domain containing protein, putative, expressed
LOC_Os11g14950.1	1	51662.8	ACT domain containing protein, expressed
LOC_Os11g16320.1	1	32186.2	expressed protein
LOC_Os11g20790.1	1	26902.9	adenylate kinase, putative, expressed
LOC_Os11g24510.1	1	53877.2	OsSCP56 - Putative Serine Carboxypeptidase homologue, expressed
LOC_Os11g24560.1	1	87822.3	protein transport protein, putative, expressed
LOC_Os11g26850.2	1	49982.9	erythronate-4-phosphate dehydrogenase, putative, expressed
LOC_Os11g26860.1	1	28254.3	serine hydroxymethyltransferase, mitochondrial precursor, putative, expressed
LOC_Os11g28270.1	1	48918.4	zinc finger C-x8-C-x5-C-x3-H type family protein, expressed
LOC_Os11g29190.1	1	22606.9	40S ribosomal protein S5, putative, expressed
LOC_Os11g29200.1	1	91087.5	protein transport protein, putative, expressed
LOC_Os11g29370.1	1	57529.7	haloacid dehalogenase-like hydrolase family protein, putative, expressed
LOC_Os11g29400.1	1	54527.4	6-phosphogluconate dehydrogenase, decarboxylating, putative, expressed
LOC_Os11g30410.1	1	36558.3	ThiF family domain containing protein, putative, expressed
LOC_Os11g32260.1	1	114669	lysosomal alpha-mannosidase precursor, putative, expressed
LOC_Os11g33330.1	1	80812.4	peptidase, M24 family protein, putative, expressed
LOC_Os11g34350.1	1	69030.8	ATP-binding cassette sub-family E member 1, putative, expressed
LOC_Os11g34450.1	1	29375.4	14-3-3 protein, putative, expressed
LOC_Os11g37890.1	1	42530.9	NAD dependent epimerase/dehydratase family protein, putative, expressed
LOC_Os11g37970.1	1	16440.4	WIP5 - Wound-induced protein precursor, expressed
LOC_Os11g40140.1	1	26164.1	peptidase, T1 family, putative, expressed
LOC_Os11g41890.1	1	49048.1	RNA recognition motif containing protein, putative, expressed
LOC_Os11g43900.1	1	19003.2	translationally-controlled tumor protein, putative, expressed
LOC_Os11g46000.1	1	64069.8	von Willebrand factor type A domain containing protein, putative, expressed
LOC_Os11g47120.1	1	45346.8	DEFL48 - Defensin and Defensin-like DEFL family, expressed
LOC_Os11g47520.1	1	31881.5	glycosyl hydrolase, putative, expressed
LOC_Os11g47760.1	1	71583.3	DnaK family protein, putative, expressed
LOC_Os11g47820.1	1	51179.3	glucan endo-1,3-beta-glucosidase precursor, putative, expressed
LOC_Os11g47970.1	1	52426.9	AAA-type ATPase family protein, putative, expressed
LOC_Os12g02094.1	1	28297.6	saposin-like type B, region 1 family protein, putative, expressed
LOC_Os12g03880.1	1	34580.4	60S acidic ribosomal protein P0, putative, expressed
LOC_Os12g04290.1	1	47504.9	PP2A regulatory subunit TAP46, putative, expressed
LOC_Os12g04440.1	1	68916.1	2-isopropylmalate synthase B, putative, expressed
LOC_Os12g05050.1	1	25482.7	stem-specific protein TSJT1, putative, expressed
LOC_Os12g05110.1	1	57897.9	pyruvate kinase, putative, expressed
LOC_Os12g05540.1	1	48579.9	Ser/Thr protein phosphatase family protein, putative, expressed
LOC_Os12g06510.1	1	33799.3	calcineurin B, putative, expressed
LOC_Os12g07010.1	1	44862.8	ribosomal protein L3, putative, expressed
LOC_Os12g07220.1	1	29688.6	bacterial transferase hexapeptide domain containing protein, expressed
LOC_Os12g07230.1	1	58444.8	CAMK_CAMK_like.45 - CAMK includes calcium/calmodulin depedent protein kinases, expressed
LOC_Os12g07740.1	1	51177	eukaryotic translation initiation factor 2 subunit gamma, putative, expressed
LOC_Os12g07820.1	1	33672.7	OsAPx6 - Stromal Ascorbate Peroxidase encoding gene 5,8, expressed
LOC_Os12g07830.1	1	34930	OsAPx5 - Stromal Ascorbate Peroxidase encoding gene 5,8
LOC_Os12g08170.1	1	48474	2-oxo acid dehydrogenases acyltransferase domain containing protein, expressed
LOC_Os12g08260.1	1	54625.9	dehydrogenase E1 component domain containing protein, expressed
LOC_Os12g08280.1	1	37707.8	inositol-1-monophosphatase, putative, expressed
LOC_Os12g09580.1	1	69786	leafbladeless1, putative, expressed
LOC_Os12g10580.1	1	56582.4	ribulose bisphosphate carboxylase large chain precursor, putative
LOC_Os12g10784.1	1	31978.7	2-dehydro-3-deoxyphosphooctonate aldolase, putative, expressed
LOC_Os12g12850.1	1	102130	ATP-dependent Clp protease ATP-binding subunit clpA homolog,chloroplast precursor, putative, expres
LOC_Os12g13320.1	1	52534.4	argininosuccinate synthase, chloroplast precursor, putative, expressed
LOC_Os12g13380.1	1	26690.8	adenylate kinase, putative, expressed
LOC_Os12g13390.1	1	52899.4	aspartyl aminopeptidase, putative, expressed
LOC_Os12g13590.1	1	88855.7	exocyst complex component 5, putative, expressed
LOC_Os12g13960.1	1	14354.4	LTPL33 - Protease inhibitor/seed storage/LTP family protein precursor
LOC_Os12g14070.1	1	74314.2	DnaK family protein, putative, expressed
LOC_Os12g16890.1	1	18075.7	PROLM28 - Prolamin precursor, expressed
LOC_Os12g17600.1	1	19874.7	ribulose bisphosphate carboxylase small chain, chloroplast precursor, putative, expressed
LOC_Os12g17910.1	1	61186	T-complex protein, putative, expressed
LOC_Os12g22030.1	1	58605.9	serine hydroxymethyltransferase, mitochondrial precursor, putative, expressed
LOC_Os12g23180.1	1	41645.9	3-beta hydroxysteroid dehydrogenase/isomerase family protein, putative, expressed
LOC_Os12g24080.1	1	112056	HECT-domain domain containing protein, expressed
LOC_Os12g24170.1	1	103175	beta-galactosidase precursor, putative, expressed
LOC_Os12g25690.1	1	53424.6	UDP-glucose 6-dehydrogenase, putative, expressed
LOC_Os12g25700.1	1	53488.6	UDP-glucose 6-dehydrogenase, putative, expressed
LOC_Os12g25710.1	1	58463	bifunctional aminoacyl-tRNA synthetase, putative, expressed
LOC_Os12g27830.1	1	39279.6	dehydrogenase/reductase, putative, expressed
LOC_Os12g29400.1	1	31675.2	GRAM domain containing protein, expressed
LOC_Os12g30540.1	1	132620	ubiquitin carboxyl-terminal hydrolase, putative, expressed
LOC_Os12g32240.1	1	17784.8	eukaryotic translation initiation factor 5A, putative, expressed
LOC_Os12g35040.1	1	48332.5	2,3-bisphosphoglycerate-independent phosphoglycerate mutase, putative, expressed
LOC_Os12g35360.1	1	103155	vesicle tethering family protein, putative, expressed
LOC_Os12g35570.1	1	46558.5	tRNA synthetase, putative, expressed
LOC_Os12g36194.1	1	23640.9	nucleoside diphosphate kinase, putative, expressed
LOC_Os12g36640.1	1	18643.1	universal stress protein domain containing protein, putative, expressed
LOC_Os12g36880.1	1	16916	pathogenesis-related Bet v I family protein, putative, expressed
LOC_Os12g37870.1	1	47136.7	ATP-grasp domain containing protein, expressed
LOC_Os12g37910.1	1	41893.2	GDSL-like lipase/acylhydrolase, putative, expressed
LOC_Os12g37960.1	1	38343.2	diaminopimelate epimerase, chloroplast precursor, putative, expressed
LOC_Os12g38000.1	1	28477.3	60S ribosomal protein L8, putative, expressed
LOC_Os12g38110.1	1	97105.6	importin subunit beta, putative, expressed
LOC_Os12g38140.1	1	17082.2	expressed protein
LOC_Os12g38900.1	1	36568.6	chorismate mutase, chloroplast precursor, putative, expressed
LOC_Os12g39320.1	1	79063	DUF221 domain containing protein, expressed
LOC_Os12g40550.1	1	51829.4	peptidase, putative, expressed
LOC_Os12g41220.1	1	16778.8	ubiquitin-conjugating enzyme, putative, expressed
LOC_Os12g41390.1	1	37283.6	homocysteine S-methyltransferase protein, putative, expressed
LOC_Os12g41400.1	1	51307.2	eukaryotic translation initiation factor 2 subunit gamma, putative, expressed
LOC_Os12g41500.1	1	43733.2	rhodanese-like domain containing protein, putative, expressed
LOC_Os12g42090.1	1	39799.4	methyltransferase domain containing protein, putative, expressed
LOC_Os12g42150.1	1	34495.8	WD domain, G-beta repeat domain containing protein, expressed
LOC_Os12g42230.1	1	42576.5	transketolase, putative, expressed
LOC_Os12g42876.1	1	84925.9	5-methyltetrahydropteroyltriglutamate--homocysteine methyltransferase, putative, expressed
LOC_Os12g42884.1	1	85007	5-methyltetrahydropteroyltriglutamate--homocysteine methyltransferase, putative, expressed
LOC_Os12g42980.1	1	43869	cysteine synthase, putative, expressed
LOC_Os12g43140.1	1	15090.5	late embryogenesis abundant protein D-34, putative, expressed
LOC_Os12g43590.1	1	63741.9	FAD dependent oxidoreductase domain containing protein, expressed
LOC_Os12g43600.1	1	16140	RNA recognition motif containing protein, expressed
LOC_Os12g43630.1	1	37841.4	lactate/malate dehydrogenase, putative, expressed
LOC_Os01g08760.1	0.99999	40101.5	choline/ethanolamine kinase, putative
LOC_Os01g10850.1	0.99999	34855.9	peroxidase precursor, putative, expressed
LOC_Os01g11620.1	0.99999	39635.5	GDSL-like lipase/acylhydrolase, putative, expressed
LOC_Os01g12650.1	0.99999	30709.2	reticulon domain containing protein, putative, expressed
LOC_Os01g12830.1	0.99999	34436.1	erythronate-4-phosphate dehydrogenase domain containing protein, expressed
LOC_Os01g13190.1	0.99999	51021.9	histidinol dehydrogenase, chloroplast precursor, putative, expressed
LOC_Os01g13360.1	0.99999	58578.7	phosphatidylinositol 3- and 4-kinase family protein, putative, expressed
LOC_Os01g16090.1	0.99999	49450.5	RNA binding protein, putative, expressed
LOC_Os01g23620.1	0.99999	22041.2	miro, putative, expressed
LOC_Os01g24690.1	0.99999	17050.1	60S ribosomal protein L23A, putative, expressed
LOC_Os01g27630.1	0.99999	24412.9	glutathione S-transferase, putative, expressed
LOC_Os01g32800.1	0.99999	45167.4	proteasome subunit, putative, expressed
LOC_Os01g38510.1	0.99999	8177.3	protein transport protein Sec61 subunit beta, putative
LOC_Os01g42480.1	0.99999	31853.1	Yip1 domain containing protein, expressed
LOC_Os01g42870.1	0.99999	46953.8	transferase family protein, putative, expressed
LOC_Os01g43540.1	0.99999	41051.8	suppressor of G2 allele of SKP1, putative, expressed
LOC_Os01g53000.1	0.99999	100476	trehalose synthase, putative, expressed
LOC_Os01g54430.1	0.99999	25035.7	plastocyanin-like domain containing protein, putative, expressed
LOC_Os01g54870.1	0.99999	21514	60S ribosomal protein L18a, putative, expressed
LOC_Os01g55590.1	0.99999	61570.8	AMP-binding enzyme, putative, expressed
LOC_Os01g56600.1	0.99999	55096.6	signal recognition particle 54 kDa protein, putative, expressed
LOC_Os01g64280.1	0.99999	45888.6	sorting nexin 1, putative, expressed
LOC_Os01g70300.1	0.99999	61580.6	aspartokinase 3, chloroplast precursor, putative, expressed
LOC_Os01g73000.1	0.99999	43241.1	copine, putative, expressed
LOC_Os02g04700.1	0.99999	55838.6	tRNA synthetases class II domain containing protein, expressed
LOC_Os02g07720.2	0.99999	36228.7	cytidylyltransferase domain containing protein, expressed
LOC_Os02g07890.2	0.99999	15852.5	60S ribosomal protein L27a-3, putative, expressed
LOC_Os02g07910.1	0.99999	10944.5	fiber protein Fb15, putative, expressed
LOC_Os02g08380.1	0.99999	20325	CR084 protein, putative, expressed
LOC_Os02g08520.1	0.99999	23126.2	peptidase, T1 family, putative, expressed
LOC_Os02g09420.1	0.99999	29621.9	cyclase family protein, putative, expressed
LOC_Os02g30610.1	0.99999	23246	expressed protein
LOC_Os02g34990.1	0.99999	52258.2	ACT domain containing protein, putative, expressed
LOC_Os02g39870.1	0.99999	36556.6	co-chaperone GrpE protein, putative, expressed
LOC_Os02g43010.1	0.99999	55360.8	vacuolar-processing enzyme precursor, putative, expressed
LOC_Os02g44220.1	0.99999	28496.8	peroxisomal biogenesis factor 19, putative, expressed
LOC_Os02g46150.1	0.99999	42925	GAMM1 protein-like, putative, expressed
LOC_Os02g47020.1	0.99999	45206.7	phosphoribulokinase/Uridine kinase family protein, expressed
LOC_Os02g47940.1	0.99999	47343.1	aminotransferase, classes I and II, domain containing protein, expressed
LOC_Os02g48660.1	0.99999	14118.1	60S ribosomal protein L31, putative, expressed
LOC_Os02g52880.1	0.99999	35272	ybaK/prolyl-tRNA synthetase family protein, putative, expressed
LOC_Os02g55890.1	0.99999	80420.4	inorganic H+ pyrophosphatase, putative, expressed
LOC_Os03g03450.1	0.99999	41908	anthranilate phosphoribosyltransferase, chloroplast precursor, putative, expressed
LOC_Os03g11960.1	0.99999	16631.3	copper/zinc superoxide dismutase, putative, expressed
LOC_Os03g17310.1	0.99999	116391	calcium-transporting ATPase, endoplasmic reticulum-type, putative, expressed
LOC_Os03g18380.1	0.99999	118706	ubiquitin-activating enzyme, putative, expressed
LOC_Os03g21550.1	0.99999	30833.7	eukaryotic translation initiation factor 2 subunit beta, putative, expressed
LOC_Os03g25940.1	0.99999	55259.5	cystathionine gamma-synthase, putative, expressed
LOC_Os03g31090.1	0.99999	16443.7	40S ribosomal protein S19, putative
LOC_Os03g32630.1	0.99999	77986.5	ABC transporter, ATP-binding protein, putative, expressed
LOC_Os03g39610.1	0.99999	28552.1	chlorophyll A-B binding protein, putative, expressed
LOC_Os03g40310.1	0.99999	19184.1	RNA recognition motif containing protein, putative, expressed
LOC_Os03g44500.1	0.99999	107075	serine/threonine protein phosphatase, putative, expressed
LOC_Os03g44660.1	0.99999	39550.7	cytosolic 5-nucleotidase III, putative, expressed
LOC_Os03g50350.1	0.99999	137504	coatomer alpha subunit, putative, expressed
LOC_Os03g52490.1	0.99999	32517.3	nucleic acid binding protein, putative, expressed
LOC_Os03g53690.1	0.99999	28366	oxidoreductase, short chain dehydrogenase/reductase family domain containing protein, expressed
LOC_Os03g53860.1	0.99999	70889.6	periplasmic beta-glucosidase precursor, putative, expressed
LOC_Os03g54910.1	0.99999	18338.4	X8 domain containing protein, expressed
LOC_Os03g56900.1	0.99999	27798.1	reticulon domain containing protein, putative, expressed
LOC_Os03g57120.1	0.99999	42220.3	ferredoxin--NADP reductase, chloroplast precursor, putative, expressed
LOC_Os03g59010.1	0.99999	23355.4	Cupin domain containing protein, expressed
LOC_Os04g05010.1	0.99999	23589.8	CBS domain containing membrane protein, putative, expressed
LOC_Os04g31190.1	0.99999	87833.2	dynamin family protein, putative, expressed
LOC_Os04g32330.1	0.99999	48339.9	dihydrolipoyllysine-residue succinyltransferase component of 2-oxoglutarate dehydrogenase complex,
LOC_Os04g33590.1	0.99999	40649.3	hydrolase, alpha/beta fold family protein, putative, expressed
LOC_Os04g39420.1	0.99999	29614.4	6-phosphofructokinase 2, putative, expressed
LOC_Os04g39700.1	0.99999	24628.4	60S ribosomal protein L6, putative, expressed
LOC_Os04g45470.1	0.99999	55398.7	vacuolar-processing enzyme precursor, putative, expressed
LOC_Os04g48230.1	0.99999	72504	dehydration response related protein, putative, expressed
LOC_Os04g54410.1	0.99999	67893.3	expressed protein
LOC_Os04g56700.1	0.99999	41900.4	naringenin,2-oxoglutarate 3-dioxygenase, putative, expressed
LOC_Os05g01310.1	0.99999	49466	ankyrin repeat family protein, putative, expressed
LOC_Os05g03480.2	0.99999	45101.1	acyl-coenzyme A dehydrogenase, mitochondrial precursor, putative, expressed
LOC_Os05g09490.1	0.99999	29282	peptidase, T1 family, putative, expressed
LOC_Os05g09500.1	0.99999	49988.6	hexokinase, putative, expressed
LOC_Os05g29020.1	0.99999	34332.4	expressed protein
LOC_Os05g30530.1	0.99999	29776.5	40S ribosomal protein S4, putative, expressed
LOC_Os05g34180.1	0.99999	32816	hydrolase, NUDIX family, domain containing protein, expressed
LOC_Os05g42190.1	0.99999	21629.5	NADPH-dependent FMN reductase domain containing protein, expressed
LOC_Os05g44050.1	0.99999	23338	ras-related protein, putative, expressed
LOC_Os05g45720.1	0.99999	104976	starch synthase, putative, expressed
LOC_Os05g48220.1	0.99999	12717.6	60S ribosomal protein L35a-3, putative, expressed
LOC_Os05g49840.1	0.99999	44051.3	phospholipase, putative, expressed
LOC_Os05g51500.1	0.99999	135011	eukaryotic translation initiation factor 5B, putative, expressed
LOC_Os06g09240.1	0.99999	47623.7	anthocyanidin 3-O-glucosyltransferase, putative, expressed
LOC_Os06g12530.1	0.99999	34382.6	CS domain containing protein, putative, expressed
LOC_Os06g12600.1	0.99999	42648.2	kinase, pfkB family, putative, expressed
LOC_Os06g22140.1	0.99999	38560.2	thioredoxin reductase 2, putative, expressed
LOC_Os06g30460.1	0.99999	53141.2	2-oxo acid dehydrogenases acyltransferase domain containing protein, expressed
LOC_Os06g36770.1	0.99999	58816.7	serine/threonine protein phosphatase 2A 55 kDa regulatory subunit B, putative, expressed
LOC_Os06g44190.1	0.99999	8531.42	hypothetical protein
LOC_Os06g45510.1	0.99999	18859.8	thioredoxin, putative, expressed
LOC_Os06g46340.1	0.99999	96919.8	glycosyl hydrolase, family 31, putative, expressed
LOC_Os06g48350.1	0.99999	49154	CPuORF14 - conserved peptide uORF-containing transcript, expressed
LOC_Os07g07000.1	0.99999	34364	syntaxin, putative, expressed
LOC_Os07g26700.1	0.99999	12223.9	UPF0041 domain containing protein, putative, expressed
LOC_Os07g38840.1	0.99999	59372	expressed protein
LOC_Os08g01770.1	0.99999	31930.5	adenylate kinase, putative, expressed
LOC_Os08g04710.1	0.99999	19892.4	expressed protein
LOC_Os08g08840.1	0.99999	42246.2	phosphate/phosphate translocator, putative, expressed
LOC_Os08g12840.1	0.99999	38887.2	FabA-like domain containing protein, expressed
LOC_Os08g27070.1	0.99999	22851.2	co-chaperone protein SBA1, putative, expressed
LOC_Os08g33710.1	0.99999	25370	ribonuclease T2 family domain containing protein, expressed
LOC_Os08g37060.1	0.99999	35577.5	gibberellin receptor GID1L2, putative, expressed
LOC_Os08g39070.1	0.99999	36194.8	COP9 signalosome complex subunit 6a, putative, expressed
LOC_Os08g40570.1	0.99999	40152.8	pyridoxamine 5'-phosphate oxidase family protein, putative, expressed
LOC_Os08g41810.1	0.99999	19597.2	ribosomal protein L22, putative, expressed
LOC_Os08g41830.1	0.99999	44064.5	sulfite oxidase, putative, expressed
LOC_Os08g44010.1	0.99999	42305.1	WD domain, G-beta repeat domain containing protein, expressed
LOC_Os09g16910.1	0.99999	50367.1	cysteine desulfurase 1, mitochondrial precursor, putative, expressed
LOC_Os09g25460.1	0.99999	47808	transferase family protein, putative, expressed
LOC_Os09g25580.1	0.99999	57551.8	monogalactosyldiacylglycerol synthase, putative, expressed
LOC_Os09g33780.1	0.99999	44615.2	expressed protein
LOC_Os09g34970.1	0.99999	40638.2	arsenical pump-driving ATPase, putative, expressed
LOC_Os09g36710.1	0.99999	27327.6	peptidase, T1 family, putative, expressed
LOC_Os10g02040.1	0.99999	36270.2	peroxidase precursor, putative, expressed
LOC_Os10g10500.1	0.99999	93251.4	vacuolar ATP synthase 98 kDa subunit, putative, expressed
LOC_Os10g17454.1	0.99999	32300.8	RNA recognition motif containing protein, expressed
LOC_Os10g28000.1	0.99999	41921.6	glutathione reductase, putative, expressed
LOC_Os10g33230.1	0.99999	45619.9	RNA recognition motif containing protein, putative, expressed
LOC_Os10g36180.1	0.99999	45581.3	expressed protein
LOC_Os10g37210.1	0.99999	63927.8	FAD dependent oxidoreductase domain containing protein, expressed
LOC_Os10g37430.1	0.99999	52052.8	expressed protein
LOC_Os10g41710.1	0.99999	14878	chaperonin, putative, expressed
LOC_Os11g01154.1	0.99999	39850.6	dehydrogenase, putative, expressed
LOC_Os11g03420.1	0.99999	11259.2	ZF-HD protein dimerisation region containing protein, expressed
LOC_Os11g10750.1	0.99999	52109.4	OsSCP48 - Putative Serine Carboxypeptidase homologue, expressed
LOC_Os11g21990.1	0.99999	47480.1	expressed protein
LOC_Os11g26750.1	0.99999	15551.7	dehydrin, putative, expressed
LOC_Os11g33240.1	0.99999	52590.2	citrate synthase, putative, expressed
LOC_Os11g39220.1	0.99999	77784.5	acyl-coenzyme A oxidase, putative, expressed
LOC_Os11g43970.1	0.99999	132012	AAA-type ATPase family protein, putative, expressed
LOC_Os11g48040.1	0.99999	32376.2	mitochondrial carrier protein, putative, expressed
LOC_Os12g03110.1	0.99999	11217.1	ZF-HD protein dimerisation region containing protein, expressed
LOC_Os12g05210.1	0.99999	16368.9	expressed protein
LOC_Os12g05650.1	0.99999	30498.2	ACT domain containing protein, expressed
LOC_Os12g06660.1	0.99999	41943.4	actin, putative, expressed
LOC_Os12g18760.2	0.99999	70892.9	peptidase family C78 domain containing protein, expressed
LOC_Os12g29760.1	0.99999	34572.1	oxidoreductase, aldo/keto reductase family protein, putative, expressed
LOC_Os12g31380.1	0.99999	40945.3	initiation factor 2 subunit family domain containing protein, expressed
LOC_Os12g34874.1	0.99999	57479.6	bifunctional 3-dehydroquinate dehydratase/shikimate dehydrogenase,chloroplast precursor, putative,
LOC_Os12g35580.1	0.99999	31715	riboflavin synthase alpha chain, putative, expressed
LOC_Os12g36180.1	0.99999	102152	auxilin, putative, expressed
LOC_Os12g36240.1	0.99999	9330.68	inhibitor I family protein, putative
LOC_Os12g36830.1	0.99999	17014.2	pathogenesis-related Bet v I family protein, putative, expressed
LOC_Os12g37590.1	0.99999	21748.5	prefoldin, putative, expressed
LOC_Os01g06660.1	0.99998	65109.2	thiamine pyrophosphate enzyme, C-terminal TPP binding domain containing protein, expressed
LOC_Os01g10020.1	0.99998	52426	ectonucleotide pyrophosphatase/phosphodiesterase family member 1, putative, expressed
LOC_Os01g13080.1	0.99998	11933	60S acidic ribosomal protein, putative, expressed
LOC_Os01g13100.1	0.99998	54858.8	KH domain containing protein, putative, expressed
LOC_Os01g18630.1	0.99998	55152.1	aspartic proteinase oryzasin-1 precursor, putative, expressed
LOC_Os01g18640.1	0.99998	52463	aminotransferase, putative, expressed
LOC_Os01g21560.1	0.99998	36201.8	esterase/lipase/thioesterase family protein, putative, expressed
LOC_Os01g42650.1	0.99998	18218.1	cytochrome c oxidase subunit 5B, mitochondrial precursor, putative, expressed
LOC_Os01g43630.1	0.99998	99530.3	adaptin, putative, expressed
LOC_Os01g59930.1	0.99998	31194.9	NADH-cytochrome b5 reductase, putative, expressed
LOC_Os01g64640.1	0.99998	15324.8	histone H3, putative, expressed
LOC_Os02g05030.1	0.99998	47767.6	sucrose-phosphatase, putative, expressed
LOC_Os02g13640.1	0.99998	37203.1	protein phosphatase 1 regulatory subunit SDS22, putative, expressed
LOC_Os02g35160.1	0.99998	67236.7	ligatin, putative, expressed
LOC_Os02g36710.1	0.99998	28587.8	SET, putative, expressed
LOC_Os02g39160.1	0.99998	82730.6	hydroxymethylbutenyl 4-diphosphate synthase, putative, expressed
LOC_Os02g39600.1	0.99998	41303.5	outer envelope protein, putative, expressed
LOC_Os02g45540.1	0.99998	34958.2	synthase, putative, expressed
LOC_Os02g56740.1	0.99998	82201.8	translation initiation factor eIF-2B subunit epsilon, putative, expressed
LOC_Os03g08800.1	0.99998	12540.2	CutA, chloroplast precursor, putative, expressed
LOC_Os03g11050.1	0.99998	46096.3	mannose-1-phosphate guanyltransferase, putative, expressed
LOC_Os03g11570.1	0.99998	43840	proteasome subunit, putative, expressed
LOC_Os03g21830.1	0.99998	21779.5	appr-1-p processing enzyme family protein, putative, expressed
LOC_Os03g45920.1	0.99998	50260.9	tubulin/FtsZ domain containing protein, putative, expressed
LOC_Os03g56270.1	0.99998	110645	receptor protein kinase CLAVATA1 precursor, putative, expressed
LOC_Os03g56300.1	0.99998	25995.3	4Fe-4S binding domain containing protein, expressed
LOC_Os03g59060.1	0.99998	35870.1	OsPP2Ac-2 - Phosphatase 2A isoform 2 belonging to family 2, expressed
LOC_Os03g60550.1	0.99998	59759.4	ThiF family domain containing protein, putative, expressed
LOC_Os03g62790.1	0.99998	43065.8	pirin, putative, expressed
LOC_Os04g18200.1	0.99998	41677.3	dihydrodipicolinate synthase, chloroplast precursor, putative, expressed
LOC_Os04g33630.1	0.99998	16349.1	2Fe-2S iron-sulfur cluster binding domain containing protein, expressed
LOC_Os04g38340.1	0.99998	43974.3	endoplasmic reticulum-Golgi intermediate compartment protein 3, putative, expressed
LOC_Os04g42380.1	0.99998	18286.3	ribosomal protein S17, putative, expressed
LOC_Os04g57520.1	0.99998	50982.7	UBX domain-containing protein, putative, expressed
LOC_Os05g04960.1	0.99998	37640.5	phosphoglycerate mutase, putative, expressed
LOC_Os05g12680.1	0.99998	71138.6	retrotransposon protein, putative, unclassified, expressed
LOC_Os05g24550.1	0.99998	49179.8	Papain family cysteine protease domain containing protein, expressed
LOC_Os05g30750.1	0.99998	89800.8	anthranilate phosphoribosyltransferase, putative, expressed
LOC_Os05g45300.1	0.99998	25678.5	enoyl-CoA hydratase/isomerase family protein, putative, expressed
LOC_Os05g46290.1	0.99998	61930.5	T-complex protein, putative, expressed
LOC_Os05g48200.1	0.99998	241508	glutamate synthase, chloroplast precursor, putative, expressed
LOC_Os06g01210.1	0.99998	15633.6	plastocyanin, chloroplast precursor, putative, expressed
LOC_Os06g04800.1	0.99998	26373.6	peptidase, T1 family, putative, expressed
LOC_Os06g10760.1	0.99998	23045.3	emp24/gp25L/p24 family protein, putative, expressed
LOC_Os07g07220.1	0.99998	27405.9	LSM domain containing protein, expressed
LOC_Os07g10490.1	0.99998	64241.7	zeta-carotene desaturase, chloroplast/chromoplast precursor, putative, expressed
LOC_Os07g28400.1	0.99998	11690.4	CDGSH iron sulfur domain-containing protein 1, putative, expressed
LOC_Os07g37240.1	0.99998	31406.2	chlorophyll A-B binding protein, putative, expressed
LOC_Os07g38560.1	0.99998	38204.9	adenylyl-sulfate kinase, putative, expressed
LOC_Os07g46840.1	0.99998	31479.3	oxidoreductase, short chain dehydrogenase/reductase family domain containing protein, expressed
LOC_Os07g47670.1	0.99998	11269.7	hypoxia-responsive family protein, putative, expressed
LOC_Os08g09700.1	0.99998	54763.2	OsFBX270 - F-box domain containing protein, expressed
LOC_Os08g30884.1	0.99998	40241.5	elongation factor Ts, putative, expressed
LOC_Os08g33340.1	0.99998	43043.8	RAD23 DNA repair protein, putative, expressed
LOC_Os09g31486.1	0.99998	72968.9	DnaK family protein, putative, expressed
LOC_Os09g35800.1	0.99998	40784.8	UDP-glucose 4-epimerase, putative, expressed
LOC_Os09g37230.1	0.99998	66613.9	protein kinase family protein, putative, expressed
LOC_Os10g04860.1	0.99998	147277	aldehyde oxidase, putative, expressed
LOC_Os10g05069.1	0.99998	112521	lysosomal alpha-mannosidase precursor, putative, expressed
LOC_Os10g37630.1	0.99998	51462.1	UBX domain-containing protein, putative, expressed
LOC_Os10g42420.1	0.99998	44220.6	GTPase-activating protein, putative, expressed
LOC_Os11g05562.1	0.99998	11918.7	40S ribosomal protein S25, putative, expressed
LOC_Os12g03190.1	0.99998	41472.1	bifunctional aspartokinase/homoserine dehydrogenase, putative, expressed
LOC_Os12g06020.1	0.99998	40295	mRNA-decapping enzyme, putative, expressed
LOC_Os12g32986.1	0.99998	91821.5	heat shock protein, putative, expressed
LOC_Os12g42100.1	0.99998	37389.2	phosphonate metabolism protein-related, putative
LOC_Os01g01450.1	0.99997	33099	stress responsive protein, putative, expressed
LOC_Os01g11570.1	0.99997	26703	GDSL-like lipase/acylhydrolase, putative, expressed
LOC_Os01g13160.1	0.99997	75029.5	expressed protein
LOC_Os01g41710.1	0.99997	27609.3	chlorophyll A-B binding protein, putative, expressed
LOC_Os01g42830.1	0.99997	34333.7	adaptin ear-binding coat-associated protein 2, putative, expressed
LOC_Os01g54560.1	0.99997	103181	trehalose synthase, putative, expressed
LOC_Os01g68330.1	0.99997	56054.8	antigen peptide transporter-like 1, chloroplast precursor, putative, expressed
LOC_Os01g68660.1	0.99997	16713.6	cysteine proteinase inhibitor precursor protein, putative, expressed
LOC_Os01g68750.1	0.99997	104472	adaptin, putative, expressed
LOC_Os01g71300.1	0.99997	32523.6	S-formylglutathione hydrolase, putative, expressed
LOC_Os02g03890.1	0.99997	49457.1	nuclear transport factor 2, putative, expressed
LOC_Os02g10190.1	0.99997	97483.6	DUF1680 domain containing protein, putative, expressed
LOC_Os02g19330.1	0.99997	91498.4	expressed protein
LOC_Os02g30460.1	0.99997	27783.7	uncharacterized protein MJ0304, putative, expressed
LOC_Os02g32160.1	0.99997	64286.1	copine, putative, expressed
LOC_Os02g32370.1	0.99997	31314	inositol hexaphosphate kinase, putative, expressed
LOC_Os02g58170.1	0.99997	97966.8	transposon protein, putative, unclassified
LOC_Os03g05290.1	0.99997	25756.5	aquaporin protein, putative, expressed
LOC_Os03g14830.1	0.99997	55196.1	GHMP kinases ATP-binding protein, putative, expressed
LOC_Os03g20750.1	0.99997	37508.2	outer mitochondrial membrane porin, putative, expressed
LOC_Os03g22690.1	0.99997	97177.8	nucleoporin interacting component, putative, expressed
LOC_Os03g25350.1	0.99997	13265.3	LTPL36 - Protease inhibitor/seed storage/LTP family protein precursor, expressed
LOC_Os03g46600.1	0.99997	28913.2	acidic leucine-rich nuclear phosphoprotein 32-related protein 2, putative, expressed
LOC_Os03g46640.1	0.99997	23524.8	deoxyuridine 5-triphosphate nucleotidohydrolase, putative, expressed
LOC_Os03g57340.1	0.99997	47374.8	chaperone protein dnaJ, putative, expressed
LOC_Os03g61050.1	0.99997	95069.7	FG-GAP repeat-containing protein, putative, expressed
LOC_Os04g16680.1	0.99997	42757.9	fructose-1,6-bisphosphatase, putative, expressed
LOC_Os04g17660.1	0.99997	16700.2	rhodanese-like domain containing protein, putative, expressed
LOC_Os04g39210.1	0.99997	43022.5	agmatine deiminase, putative, expressed
LOC_Os04g51630.1	0.99997	28418	60S ribosomal protein L7, putative, expressed
LOC_Os04g57950.1	0.99997	49761.4	dihydroorotate dihydrogenase protein, putative, expressed
LOC_Os05g05740.1	0.99997	26466.9	proline synthetase co-transcribed bacterial homolog protein, putative, expressed
LOC_Os05g12481.1	0.99997	9111.94	expressed protein
LOC_Os05g14194.1	0.99997	38691.7	glyoxalase family protein, putative, expressed
LOC_Os05g19670.1	0.99997	23346.6	Cupin domain containing protein, expressed
LOC_Os05g28940.1	0.99997	45046.3	GTP-binding protein, putative, expressed
LOC_Os05g51140.2	0.99997	39683.9	expressed protein
LOC_Os06g01630.1	0.99997	60282.6	2-oxo acid dehydrogenases acyltransferase domain containing protein, expressed
LOC_Os06g02420.1	0.99997	8843.05	ATOZI1, putative, expressed
LOC_Os06g05180.1	0.99997	104011	coatomer subunit beta, putative, expressed
LOC_Os06g19660.1	0.99997	144710	WD domain, G-beta repeat domain containing protein, expressed
LOC_Os06g20320.1	0.99997	60329.5	peptidyl-prolyl cis-trans isomerase, FKBP-type, putative, expressed
LOC_Os06g21590.1	0.99997	26413.8	chlorophyll A-B binding protein, putative, expressed
LOC_Os06g30440.1	0.99997	69932.4	OsGH3.7 - Probable indole-3-acetic acid-amido synthetase, expressed
LOC_Os06g35814.1	0.99997	24036.7	ras-related protein, putative, expressed
LOC_Os06g41730.1	0.99997	50743.9	ARID/BRIGHT DNA-binding domain-containing protein, putative, expressed
LOC_Os06g46740.1	0.99997	27463.6	early nodulin 20 precursor, putative, expressed
LOC_Os07g36080.1	0.99997	22981.3	oxygen evolving enhancer protein 3 domain containing protein, expressed
LOC_Os08g17160.1	0.99997	19444.8	plastocyanin-like domain containing protein, putative, expressed
LOC_Os08g20270.1	0.99997	33889.8	MEMO1, putative, expressed
LOC_Os08g23110.1	0.99997	43555.7	tRNA synthetase, putative, expressed
LOC_Os08g27850.1	0.99997	15628.8	endothelial differentiation-related factor 1, putative, expressed
LOC_Os08g36994.1	0.99997	85516.8	protein transport protein, putative, expressed
LOC_Os08g37790.1	0.99997	56890.4	phospho-2-dehydro-3-deoxyheptonate aldolase, chloroplast precursor, putative, expressed
LOC_Os08g38410.3	0.99997	38125.4	RNA recognition motif containing protein, putative, expressed
LOC_Os08g44210.1	0.99997	14976	dihydroneopterin aldolase, putative, expressed
LOC_Os08g44840.1	0.99997	47957	transferase family protein, putative, expressed
LOC_Os08g45140.1	0.99997	18003.5	OsGrx_S12 - glutaredoxin subgroup I, expressed
LOC_Os09g09480.1	0.99997	24339.4	SNF7 domain containing protein, putative, expressed
LOC_Os09g15820.1	0.99997	35073.2	aldose 1-epimerase, putative, expressed
LOC_Os09g27370.1	0.99997	94212.7	Spc97 / Spc98 family protein, putative, expressed
LOC_Os09g29404.1	0.99997	44077	glycogen operon protein glgX, putative, expressed
LOC_Os09g32820.1	0.99997	55555.9	uridine/cytidine kinase-like 1, putative, expressed
LOC_Os09g38530.1	0.99997	74224	transmembrane 9 superfamily member, putative, expressed
LOC_Os10g42439.1	0.99997	290027	heat shock protein DnaJ, putative, expressed
LOC_Os11g02464.1	0.99997	83060.1	vacuolar-sorting receptor precursor, putative, expressed
LOC_Os11g14990.1	0.99997	17337.5	expressed protein
LOC_Os11g17610.1	0.99997	42758.4	expressed protein
LOC_Os11g34390.1	0.99997	53245.5	glycosyltransferase, putative, expressed
LOC_Os11g37560.1	0.99997	69738.7	expressed protein
LOC_Os01g31800.1	0.99996	16401.1	Core histone H2A/H2B/H3/H4 domain containing protein, putative, expressed
LOC_Os01g40340.1	0.99996	73859.6	SIT4 phosphatase-associated protein domain containing protein, expressed
LOC_Os01g40420.1	0.99996	48272	CBS domain containing membrane protein, putative, expressed
LOC_Os01g46980.1	0.99996	26800.3	vacuolar ATP synthase subunit E, putative, expressed
LOC_Os01g50450.1	0.99996	27535.9	expressed protein
LOC_Os01g69130.1	0.99996	90488.3	dynamin family protein, putative, expressed
LOC_Os02g01490.1	0.99996	163058	expressed protein
LOC_Os02g37000.1	0.99996	30251	mitochondrial prohibitin complex protein 1, putative, expressed
LOC_Os02g50830.1	0.99996	20026.6	expressed protein
LOC_Os03g10850.1	0.99996	21946	FAD-linked sulfhydryl oxidase ALR, putative, expressed
LOC_Os03g22950.1	0.99996	14826.8	acyl carrier protein, putative, expressed
LOC_Os03g50010.1	0.99996	63991.4	toc64, putative, expressed
LOC_Os03g56280.1	0.99996	37422	lactate/malate dehydrogenase, putative, expressed
LOC_Os04g32030.1	0.99996	42533.5	heavy metal-associated domain containing protein, expressed
LOC_Os04g48410.1	0.99996	32457.5	copper chaperone for superoxide dismutase, putative, expressed
LOC_Os04g52354.1	0.99996	19058	ribosomal protein S17, putative
LOC_Os04g55620.1	0.99996	76329.4	receptor kinase, putative, expressed
LOC_Os05g07090.1	0.99996	46994.9	acyl-coenzyme A dehydrogenase, mitochondrial precursor, putative, expressed
LOC_Os05g31770.1	0.99996	18064.5	tetratricopeptide repeat containing protein, putative, expressed
LOC_Os05g44100.1	0.99996	101559	trehalose synthase, putative, expressed
LOC_Os05g51470.1	0.99996	30355	2-aminoethanethiol dioxygenase, putative, expressed
LOC_Os06g05650.1	0.99996	6259.27	expressed protein
LOC_Os06g11180.1	0.99996	75824.1	OsPOP12 - Putative Prolyl Oligopeptidase homologue, expressed
LOC_Os06g11660.1	0.99996	33435	phosphate-induced protein 1 conserved region domain containing protein, expressed
LOC_Os06g40050.1	0.99996	46155.9	mitochondrial carrier protein, putative, expressed
LOC_Os06g45590.1	0.99996	43779.2	glyceraldehyde-3-phosphate dehydrogenase, putative, expressed
LOC_Os06g47550.1	0.99996	88559.1	cadmium/zinc-transporting ATPase, putative, expressed
LOC_Os07g06440.1	0.99996	36222.9	deoxyribonuclease tatD, putative, expressed
LOC_Os07g11120.1	0.99996	21062.1	hydrolase, NUDIX family, domain containing protein, expressed
LOC_Os08g40450.1	0.99996	85969.9	uvrB/uvrC motif family protein, expressed
LOC_Os08g41290.1	0.99996	25470.7	AIR12, putative, expressed
LOC_Os09g33950.1	0.99996	17373.9	ferredoxin 1-like isoform 1, putative, expressed
LOC_Os10g36650.1	0.99996	41907.5	actin, putative, expressed
LOC_Os12g02390.1	0.99996	83274.3	vacuolar-sorting receptor precursor, putative, expressed
LOC_Os12g44350.1	0.99996	41825.4	actin, putative, expressed
LOC_Os01g08270.1	0.99995	44032.2	aminotransferase, classes I and II, domain containing protein, expressed
LOC_Os01g13420.1	0.99995	23992	SOUL heme-binding protein, putative, expressed
LOC_Os01g13760.1	0.99995	38538.2	dnaJ domain containing protein, expressed
LOC_Os01g73310.1	0.99995	41955.4	actin, putative, expressed
LOC_Os02g24632.1	0.99995	52227.6	photosystem II 44 kDa reaction center protein, putative, expressed
LOC_Os02g32120.1	0.99995	30047.8	cytochrome b-c1 complex subunit Rieske, mitochondrial precursor, putative, expressed
LOC_Os02g39930.1	0.99995	22277.9	OsTIL-1 Temperature-induced lipocalin-1, expressed
LOC_Os02g49140.1	0.99995	50006.5	glycosyltransferase, putative, expressed
LOC_Os03g02030.1	0.99995	61630.7	folylpolyglutamate synthase, mitochondrial precursor, putative, expressed
LOC_Os03g26490.1	0.99995	19221.2	expressed protein
LOC_Os03g61130.1	0.99995	61128.2	phosphoesterase family protein, putative, expressed
LOC_Os04g24140.1	0.99995	28744.8	ribose-5-phosphate isomerase A, putative, expressed
LOC_Os04g44840.1	0.99995	84620.9	glycosyl hydrolase family 3 protein, putative, expressed
LOC_Os04g46190.1	0.99995	24568.6	ubiquitin carboxyl-terminal hydrolase, family 1, putative, expressed
LOC_Os04g58900.1	0.99995	25438.6	hydrolase, NUDIX family, domain containing protein, expressed
LOC_Os05g41010.1	0.99995	34803.8	oxidoreductase, putative, expressed
LOC_Os05g47446.1	0.99995	14472.1	expressed protein
LOC_Os07g07250.1	0.99995	48943.5	eukaryotic translation initiation factor 3 subunit E, putative, expressed
LOC_Os07g49230.1	0.99995	119409	ubiquitin-activating enzyme, putative, expressed
LOC_Os08g44370.1	0.99995	35303.8	inosine-uridine preferring nucleoside hydrolase family protein, putative, expressed
LOC_Os09g38060.1	0.99995	40096.8	nicotinate-nucleotide pyrophosphorylase, putative, expressed
LOC_Os10g21670.1	0.99995	17848.2	dehydration stress-induced protein, putative, expressed
LOC_Os10g32970.1	0.99995	23370.1	eukaryotic translation initiation factor, putative, expressed
LOC_Os10g42840.1	0.99995	18574.4	NADH dehydrogenase 1 alpha subcomplex subunit 12, putative, expressed
LOC_Os11g06440.1	0.99995	45070.5	expressed protein
LOC_Os11g33340.1	0.99995	79470.6	peptidase, M24 family protein, putative, expressed
LOC_Os01g57962.1	0.99994	82654.3	photosystem I P700 chlorophyll a apoprotein A2, putative, expressed
LOC_Os01g68790.1	0.99994	12220.5	RNA recognition motif containing protein, putative, expressed
LOC_Os02g29480.1	0.99994	51050.1	RNA-binding protein-like, putative, expressed
LOC_Os02g48620.1	0.99994	154768	tetratricopeptide repeat, putative, expressed
LOC_Os02g56014.1	0.99994	6931.08	40S ribosomal protein S30, putative, expressed
LOC_Os03g05310.1	0.99994	73558.7	pheophorbide a oxygenase, chloroplast precursor, putative, expressed
LOC_Os03g07300.1	0.99994	29262.4	ribulose-phosphate 3-epimerase, chloroplast precursor, putative, expressed
LOC_Os03g19690.1	0.99994	92745.7	expressed protein
LOC_Os03g28420.1	0.99994	53907.2	3-oxoacyl-synthase, putative, expressed
LOC_Os03g63400.1	0.99994	17285.6	transcription factor BTF3, putative, expressed
LOC_Os04g37680.1	0.99994	33831	alpha/beta hydrolase fold, putative, expressed
LOC_Os04g38600.1	0.99994	43928.6	glyceraldehyde-3-phosphate dehydrogenase, putative, expressed
LOC_Os04g45490.1	0.99994	67754.9	elongation factor, putative, expressed
LOC_Os05g06480.1	0.99994	79465.3	inorganic H+ pyrophosphatase, putative, expressed
LOC_Os05g29920.1	0.99994	19704.9	expressed protein
LOC_Os06g11190.1	0.99994	75470.8	OsPOP13 - Putative Prolyl Oligopeptidase homologue, expressed
LOC_Os07g01020.1	0.99994	33964.6	SOR/SNZ family protein, putative, expressed
LOC_Os07g09510.1	0.99994	60080.1	retrotransposon protein, putative, unclassified, expressed
LOC_Os08g02550.1	0.99994	48105.4	proteasome subunit, putative, expressed
LOC_Os08g04630.1	0.99994	39922.1	external NADH-ubiquinone oxidoreductase 1, mitochondrial precursor, putative, expressed
LOC_Os08g15170.1	0.99994	11565	ATP synthase epsilon chain, mitochondrial, putative, expressed
LOC_Os08g41730.1	0.99994	24102	peptidase, T1 family, putative, expressed
LOC_Os08g41990.1	0.99994	50465.2	aminotransferase, putative, expressed
LOC_Os08g44850.1	0.99994	30401.2	C2 domain containing protein, putative, expressed
LOC_Os08g45160.1	0.99994	68166.9	TENA/THI-4 family protein, putative, expressed
LOC_Os09g24540.1	0.99994	15596.3	peptidyl-prolyl cis-trans isomerase, putative, expressed
LOC_Os09g29190.1	0.99994	44446.8	phosphoribosylaminoimidazole-succinocarboxamide synthase, chloroplast precursor, putative, expresse
LOC_Os10g03540.1	0.99994	13693.7	ribosomal protein L7Ae, putative, expressed
LOC_Os10g37410.1	0.99994	65725.4	TBC domain containing protein, expressed
LOC_Os10g38590.1	0.99994	26357.8	glutathione S-transferase, N-terminal domain containing protein, expressed
LOC_Os11g01170.1	0.99994	34795.4	tonneau 1b, putative, expressed
LOC_Os11g38170.1	0.99994	53635	notchless protein, putative, expressed
LOC_Os11g42350.1	0.99994	60804.8	glutathione synthetase, chloroplast precursor, putative, expressed
LOC_Os01g15460.1	0.99993	50747.1	zinc finger C-x8-C-x5-C-x3-H type family protein, expressed
LOC_Os01g21034.1	0.99993	46433.5	pectinesterase, putative, expressed
LOC_Os01g24710.1	0.99993	15171.9	jacalin-like lectin domain containing protein, expressed
LOC_Os01g40470.1	0.99993	41411.8	vacuolar ATP synthase subunit d, putative, expressed
LOC_Os01g56470.1	0.99993	21787.5	mal d 1-associated protein, putative, expressed
LOC_Os02g09290.1	0.99993	57974.5	cytochrome P450 71D10, putative, expressed
LOC_Os02g30050.1	0.99993	14244	ribosomal protein L29, putative, expressed
LOC_Os02g55440.1	0.99993	74761.6	transmembrane 9 superfamily member, putative, expressed
LOC_Os04g23820.1	0.99993	27903.3	methionyl-tRNA synthetase, putative, expressed
LOC_Os04g32660.1	0.99993	30323	cytochrome b-c1 complex subunit Rieske, mitochondrial precursor, putative, expressed
LOC_Os04g33220.1	0.99993	27759.7	SAM domain family protein, expressed
LOC_Os04g49730.1	0.99993	19809.9	invertase/pectin methylesterase inhibitor family protein, putative
LOC_Os04g53210.1	0.99993	40646.5	hydroxyacid oxidase 1, putative, expressed
LOC_Os04g54440.1	0.99993	52318.3	RNA binding protein, putative, expressed
LOC_Os06g35970.1	0.99993	19300.6	meiosis 5, putative, expressed
LOC_Os07g07470.1	0.99993	40239.4	transketolase, putative, expressed
LOC_Os07g36465.1	0.99993	12877.5	vacuolar ATP synthase subunit H, putative, expressed
LOC_Os07g43170.1	0.99993	34286.3	adenylate kinase, putative, expressed
LOC_Os10g01134.1	0.99993	52530.6	OsSCP46 - Putative Serine Carboxypeptidase homologue, expressed
LOC_Os10g32820.1	0.99993	18776.6	60S ribosomal protein L21-2, putative, expressed
LOC_Os10g41400.1	0.99993	29038	peptide methionine sulfoxide reductase, putative, expressed
LOC_Os01g08450.1	0.99992	28235.9	ras-related protein, putative, expressed
LOC_Os02g01150.1	0.99992	43479.7	erythronate-4-phosphate dehydrogenase domain containing protein, expressed
LOC_Os02g01720.1	0.99992	40426.8	transmembrane protein 120A, putative, expressed
LOC_Os02g17320.1	0.99992	55253.6	uridine/cytidine kinase-like 1, putative, expressed
LOC_Os02g22260.1	0.99992	30809.7	fruit protein PKIWI502, putative, expressed
LOC_Os02g26770.1	0.99992	59669.3	cytochrome P450, putative, expressed
LOC_Os02g32814.1	0.99992	26971.3	heavy metal-associated domain containing protein, expressed
LOC_Os02g58110.1	0.99992	65423.6	expressed protein
LOC_Os03g20630.2	0.99992	14252.2	histidine triad family protein, putative, expressed
LOC_Os03g24380.1	0.99992	19462	glutathione peroxidase domain containing protein, expressed
LOC_Os03g38970.1	0.99992	143561	metal ion binding protein, putative, expressed
LOC_Os03g53360.1	0.99992	49141.9	transferase family protein, putative, expressed
LOC_Os04g06770.1	0.99992	102709	argonaute, putative, expressed
LOC_Os05g02650.1	0.99992	90961.6	expressed protein
LOC_Os05g08360.1	0.99992	32743.9	rRNA 2-O-methyltransferase fibrillarin 2, putative, expressed
LOC_Os06g11380.1	0.99992	61453.8	geminivirus Rep-interacting motor protein, putative, expressed
LOC_Os07g09330.1	0.99992	37339.3	inositol-1-monophosphatase, putative, expressed
LOC_Os07g32010.1	0.99992	53303.3	UDP-glucoronosyl and UDP-glucosyl transferase domain containing protein, expressed
LOC_Os07g32570.1	0.99992	50990.2	OsAPRL1 adenosine 5'-phosphosulfate reductase-like OsAPRL1, expressed
LOC_Os08g04280.1	0.99992	54524.6	actin, putative, expressed
LOC_Os09g36030.1	0.99992	37052.9	4-hydroxy-2-oxovalerate aldolase, putative, expressed
LOC_Os10g40720.1	0.99992	29647.9	expansin precursor, putative, expressed
LOC_Os11g04520.1	0.99992	47531	PP2A regulatory subunit TAP46, putative, expressed
LOC_Os12g07450.1	0.99992	60301.2	WD domain, G-beta repeat domain containing protein, expressed
LOC_Os01g07530.1	0.99991	93052	uncharacterized glycosyltransferase, putative, expressed
LOC_Os01g73110.1	0.99991	35952.4	expressed protein
LOC_Os02g38810.1	0.99991	44263.4	26S proteasome non-ATPase regulatory subunit 6, putative, expressed
LOC_Os02g43470.1	0.99991	44795.6	glutamate dehydrogenase protein, putative, expressed
LOC_Os02g44500.1	0.99991	26009.4	glutathione peroxidase, putative, expressed
LOC_Os02g50100.1	0.99991	52979.4	SET domain-containing protein, putative, expressed
LOC_Os03g53980.2	0.99991	12758.8	expressed protein
LOC_Os04g56430.1	0.99991	27933.3	cysteine-rich receptor-like protein kinase, putative, expressed
LOC_Os04g59040.1	0.99991	24307.4	soluble inorganic pyrophosphatase, putative, expressed
LOC_Os05g49410.1	0.99991	17265.7	expressed protein
LOC_Os08g01760.1	0.99991	45584.8	dehydrogenase, putative, expressed
LOC_Os09g14670.1	0.99991	111158	phosphoenolpyruvate carboxylase, putative, expressed
LOC_Os09g17760.1	0.99991	108730	expressed protein
LOC_Os11g43890.1	0.99991	34044	WD domain, G-beta repeat domain containing protein, expressed
LOC_Os11g44810.1	0.99991	13572.9	auxin-repressed protein, putative, expressed
LOC_Os12g28270.1	0.99991	51982.1	amidohydrolase, putative, expressed
LOC_Os01g72520.1	0.9999	57653.2	phosphoesterase family protein, putative, expressed
LOC_Os02g01340.1	0.9999	42071	ferredoxin--NADP reductase, chloroplast precursor, putative, expressed
LOC_Os02g16640.1	0.9999	23997.2	proline-rich protein HaeIII subfamily 1 precursor, putative, expressed
LOC_Os02g34810.1	0.9999	51472.3	OsAPx8 - Thylakoid-bound Ascorbate Peroxidase encoding gene 5,8, expressed
LOC_Os03g13930.1	0.9999	80723.2	OsSub28 - Putative Subtilisin homologue, expressed
LOC_Os03g21490.1	0.9999	33412	ABC transporter, ATP-binding protein, putative, expressed
LOC_Os03g48110.1	0.9999	11206.5	expressed protein
LOC_Os03g63290.1	0.9999	29999.9	oxidoreductase, short chain dehydrogenase/reductase family protein, putative, expressed
LOC_Os04g58620.1	0.9999	124281	potasium efflux antiporter protein, putative, expressed
LOC_Os05g05240.1	0.9999	97806.1	serine/threonine protein phosphatase, putative, expressed
LOC_Os05g32570.1	0.9999	94007.3	RING E3 ligase protein, putative, expressed
LOC_Os05g44170.1	0.9999	20902.5	cyclic phosphodiesterase, putative, expressed
LOC_Os06g04460.1	0.9999	32368.7	hypersensitive-induced response protein, putative, expressed
LOC_Os06g06770.1	0.9999	47247.6	OsPOP11 - Putative Prolyl Oligopeptidase homologue, expressed
LOC_Os06g16430.1	0.9999	84365.6	FHA domain containing protein, putative, expressed
LOC_Os06g33330.1	0.9999	48644.4	powdery mildew resistant protein 5, putative, expressed
LOC_Os06g41110.1	0.9999	68041.2	tubulin binding cofactor C, putative, expressed
LOC_Os06g44270.1	0.9999	35885.8	synthase, putative, expressed
LOC_Os07g05400.1	0.9999	42156.4	ferredoxin--NADP reductase, chloroplast precursor, putative, expressed
LOC_Os08g19850.1	0.9999	85801	threonyl-tRNA synthetase, mitochondrial precursor, putative, expressed
LOC_Os10g17489.1	0.9999	52928.1	UDP-glucoronosyl and UDP-glucosyl transferase domain containing protein, expressed
LOC_Os10g27174.1	0.9999	7463.68	40S ribosomal protein S28, putative, expressed
LOC_Os10g34350.1	0.9999	45638.2	aminotransferase, classes I and II, domain containing protein, expressed
LOC_Os11g40100.3	0.9999	21667.1	GRF-interacting factor 2, putative, expressed
LOC_Os11g41820.1	0.9999	63629.7	RNA recognition motif containing protein, expressed
LOC_Os01g46510.1	0.99989	148029	peptidase S8 and S53, subtilisin, kexin, sedolisin, putative, expressed
LOC_Os02g06390.1	0.99989	19271.5	expressed protein
LOC_Os02g57630.1	0.99989	37966.9	ubiquitin carboxyl-terminal hydrolase, family 1, putative, expressed
LOC_Os04g43360.1	0.99989	59221.1	Os4bglu14 - monolignol beta-glucoside homologue without catalytic acid/base, expressed
LOC_Os04g47250.1	0.99989	60556.6	cytochrome P450, putative, expressed
LOC_Os06g09850.1	0.99989	25579.3	25.3 kDa vesicle transport protein, putative, expressed
LOC_Os06g12780.1	0.99989	68370	OsDegp10 - Putative Deg protease homologue, expressed
LOC_Os06g20200.1	0.99989	39472	gibberellin receptor GID1L2, putative, expressed
LOC_Os07g30774.1	0.99989	104069	calmodulin-binding transcription activator 5, putative, expressed
LOC_Os07g31300.1	0.99989	21213	ATP synthase delta chain, mitochondrial precursor, putative, expressed
LOC_Os07g31340.1	0.99989	112346	regulator of nonsense transcripts 1, putative, expressed
LOC_Os08g37320.1	0.99989	19725.1	expressed protein
LOC_Os09g24230.1	0.99989	27626.2	haloacid dehalogenase-like hydrolase family protein, putative, expressed
LOC_Os10g29540.1	0.99989	108264	protein kinase domain containing protein, expressed
LOC_Os01g16520.1	0.99988	81737.6	glutamyl-tRNA synthetase, cytoplasmic, putative, expressed
LOC_Os02g03470.1	0.99988	34618.3	tetratricopeptide repeat containing protein, putative, expressed
LOC_Os03g03660.1	0.99988	64490.7	CAMK_CAMK_like.17 - CAMK includes calcium/calmodulin depedent protein kinases, expressed
LOC_Os03g06070.1	0.99988	50015.4	la domain containing protein, putative, expressed
LOC_Os03g11910.1	0.99988	62726.2	DnaK family protein, putative, expressed
LOC_Os03g18500.1	0.99988	17521	mitochondrial import inner membrane translocase subunit Tim17, putative, expressed
LOC_Os03g48810.1	0.99988	58829.5	nucleobase-ascorbate transporter, putative, expressed
LOC_Os03g57460.1	0.99988	50802.3	fasciclin domain containing protein, expressed
LOC_Os04g55230.1	0.99988	190598	tetratricopeptide repeat domain containing protein, putative, expressed
LOC_Os05g01820.1	0.99988	15339.1	cytochrome b5-like Heme/Steroid binding domain containing protein, expressed
LOC_Os05g14170.1	0.99988	110065	expressed protein
LOC_Os05g39650.1	0.99988	31939.7	phytanoyl-CoA dioxygenase, putative, expressed
LOC_Os06g01690.1	0.99988	32626.5	septum site-determining protein minD, putative, expressed
LOC_Os06g20430.1	0.99988	53278	BPI/LBP family protein At3g20270 precursor, putative, expressed
LOC_Os07g02090.1	0.99988	74011.5	Ser/Thr protein phosphatase family protein, putative, expressed
LOC_Os07g05610.1	0.99988	100885	zinc ion binding protein, putative, expressed
LOC_Os07g34640.1	0.99988	51360.7	pyruvate Pi dikinase regulatory protein, putative, expressed
LOC_Os07g39870.1	0.99988	49261.1	eukaryotic peptide chain release factor subunit 1-1, putative, expressed
LOC_Os07g47201.1	0.99988	46183.9	adenyl cyclase, putative, expressed
LOC_Os08g06040.1	0.99988	13677	60S ribosomal protein L34, putative, expressed
LOC_Os08g38270.1	0.99988	27768.4	fasciclin domain containing protein, expressed
LOC_Os10g42550.1	0.99988	38129	Inositol 1, 3, 4-trisphosphate 5/6-kinase, putative, expressed
[truncated: 2,175 more rows]

## Sheet: 10DAF-1
P; PANORAMICS score for protein, MW; molecualr weight, MS; Mascot ions score, CPM; computed peptide mass
OPM; observed precursor mass, CS: charge state, NMC; number of missed cleavages, PP: Panoramics score for peptide
The '1' in the parenthesis in the cell of peptide sequences represent the modifided amino acid
Identifed proteins form the 10DAF sample replication 1
accession	P	MW	descriptyion/peptides	MS	CPM	OPM	CS	NMC	PP
LOC_Os03g46100.1	1	63883.4	cupin domain containing protein, expressed
			RPYVFGR	34.88	894.031	892.559	+2,	0	0.8285
			GPFNILEQRPR	42.27	1326.5	1327.26	+2,+3	0	0.9771
			GTVFVVPSGHPIVVTSSR	61.22	1839.1	1839.74	+2,	0	0.989
			DSTLQIVCFDVHANNNER	98.22	2132.27	2132.68	+2,+3	0	1
			QGDVFVAPAGTINYLANTDGR	102.81	2179.34	2180.68	+2,	0	0.9997
			ILHTISVPGQIQFFFAPGGR	52.56	2185.53	2185.53	+2,+3	0	0.9961
			VAYVLDGEGEAEIVCPHLSR	92.45	2214.45	2214.01	+2,+3	0	1
			SFVMPTHTDAHCICYVAQGEGVVAIIENGEK (000010000000000000000000000000000)	35.84	3433.84	3448.83	+3,	0	0.9285
LOC_Os03g28330.1	1	93420.5	sucrose synthase, putative, expressed
			YLEMLYALK	37.92	1143.39	1142.65	+2,	0	0.8783
			VVHGIDVFDPK	50.16	1225.39	1224.8	+1,+3	0	0.97
			NLTGLVELYGR	64.37	1234.4	1234.43	+1,+2	0	0.9981
			ASALLVEFFEK	85.35	1253.44	1253.71	+2,	0	0.9966
			VLGTEHTHILR	56.26	1275.46	1275.28	+2,+3	0	0.9969
			LMTLTGVYGFWK	80.59	1415.7	1415.48	+2,	0	0.9975
			MFDLIEQYNLNGHIR (01000000000000000)	74.19	1863.1	1862.28	+2,+3	0	0.9995
			KMFDLIEQYNLNGHIR	54.19	1991.27	1991.61	+3,	1	0.8365
			LFHDKESMYPLLNFLR (000000001000000000)	68.54	2023.36	2024.06	+2,+3	1	0.9988
			LQELVNLVVVCGDHGNPSK	91.01	2078.35	2079.59	+2,+3	0	0.9999
			VNVSELAVELLTVPEYLQFK	59.95	2291.64	2291.02	+2,+3	0	0.9994
			SQETIHLLLDLLEAPDPSTLEK	26.58	2462.75	2462.61	+2,	0	0.8084
			LTSLHPEIEELLYSEVDNNEHK	30.79	2609.8	2609.42	+3,	0	0.8356
LOC_Os06g51084.1	1	93805.8	1,4-alpha-glucan-branching enzyme, chloroplast precursor, putative, expressed
			TIAFLLMDK	60.38	1051.3	1051.37	+2,	0	0.9831
			LFNYANWEVLR	60.09	1424.6	1426.05	+2,	0	0.9841
			FGINTVDGATIYR	31.68	1426.57	1425.17	+2,	0	0.8217
			LEEFKDHFNYR	56.17	1497.61	1497.19	+2,	1	0.9777
			VALDSDALVFGGHGR	96.04	1513.65	1515.15	+1,+2,+3	0	1
			RQWSLVDTDHLR	81.12	1525.67	1526.13	+3,	1	0.9971
			GDLVFVFNFHPNK	64.69	1533.73	1533.04	+1,+2,+3	0	0.9999
			WSMSEIVQTLTNR	90.35	1564.76	1564.27	+1,+2	0	1
			YWMDEFMFDGFR	70.29	1643.84	1643.68	+2,	0	0.9938
			KWSMSEIVQTLTNR	96.24	1692.93	1694.35	+2,+3	1	1
			WSMSEIVQTLTNRR	33.69	1720.95	1721.1	+3,	1	0.8245
			IYEAHVGMSGEEPEVSTYR	65.72	2154.31	2153.77	+2,	0	0.9931
			TMVTVVEEVDHLPIYDLDPK (0010000000000000000000)	62.22	2313.62	2314.03	+2,+3	0	0.9997
			EWAPAAQEAQLIGEFNNWNGAK	60	2444.61	2444.21	+2,	0	0.9897
			YMNAFDQAMNALEEEFSFLSSSK (0010000000000000000000000)	111.18	2659.9	2659.98	+2,+3	0	1
			CIAYAESHDQSIVGDKTIAFLLMDK	24.98	2826.2	2825.49	+3,	1	0.7617
			EYFSLDTDVDAIVYMMLANHLMHK (00000000000000000000001000)	36.56	2873.28	2873.27	+3,	0	0.911
			YKYMNAFDQAMNALEEEFSFLSSSK	70.75	2951.24	2950.08	+2,+3	1	0.9999
			TIAFLLMDKEMYTGMSDLQPASPTINR (00000001000100000000000000000)	74.92	3044.52	3044.13	+2,+3	1	0.9997
			VGHDVDHFTSPEGMPGVPETNFNNRPNSFK	44.56	3327.55	3328.66	+3,	0	0.9649
			LLPEATIVAEDVSGMPVLCRPVDEGGVGFDFR (0000000000000001000000000000000000)	89.42	3446.9	3446.75	+3,	0	0.9994
LOC_Os02g07260.1	1	42221.4	phosphoglycerate kinase protein, putative, expressed
			IGVIESLLAK	35.94	1042.27	1042.51	+2,	0	0.8607
			KPFAAIVGGSK	34.98	1074.27	1073.86	+1,+2	0	0.9757
			VILASHLGRPK	33.18	1190.44	1190.42	+2,	0	0.8281
			FLKPAVAGFLMQK	63.79	1449.8	1449.29	+3,	0	0.9869
			GVSLLLPTDVVVADK	38.64	1525.79	1525.84	+2,	0	0.9106
			LAAALPEGGVLLLENVR	78.48	1735.03	1734.74	+2,	0	0.9975
			MSHISTGGGASLELLEGK (01000000000000000000)	86.48	1787	1786.34	+2,+3	0	0.9999
			LAAVADLYVNDAFGTAHR	120.78	1904.09	1904.49	+2,+3	0	1
			SLVEEDKLELATSLIEK	65.38	1917.16	1916.73	+2,+3	1	0.998
			KLAAVADLYVNDAFGTAHR	143.4	2032.26	2031.19	+2,+3	1	1
			LSELLGVDVVMANDCIGEEVEK	61.53	2419.72	2421.15	+2,	0	0.991
			TSSEALDTCNTIIWNGPMGVFEFEK	46.95	2847.14	2847.45	+2,+3	0	0.9965
LOC_Os03g10510.1	1	29474.3	outer mitochondrial membrane porin, putative, expressed
			FGLALALRP	48.34	957.17	957.545	+2,	0	0.9505
			LAALLQHEVKPK	51.77	1346.62	1347.97	+2,+3	0	0.994
			GGLYTLDVSSVYK	53.2	1401.56	1401.23	+2,	0	0.9727
			KGGLYTLDVSSVYK	68.61	1529.73	1530.64	+2,	1	0.9933
			LTVSTVSSSGVGLTSTAVK	64.98	1794.01	1793.35	+2,	0	0.9924
			YSAAIGVTKPDYHAAIVLADK	64.74	2203.49	2202.29	+2,+3	0	0.9997
			VDTESNISTTLTVFDVLPSTK	27.23	2267.49	2267.37	+2,	0	0.8107
			YSAAIGVTKPDYHAAIVLADKGDTVK	84.29	2704.04	2703.33	+2,+3	1	0.9999
LOC_Os11g04670.1	1	68903.1	2-isopropylmalate synthase B, putative, expressed
			AGNASLEEVVMAIK	83.47	1431.65	1430.85	+2,	0	0.9982
			EFLYHILEEVIK	84.99	1532.78	1532.53	+2,+3	0	0.9986
			IHTFIATSEIHMQHK	46.35	1793.05	1792.94	+2,+3	0	0.9968
			YKGTYEIISPDDIGLTR	49.37	1941.14	1941.12	+2,	1	0.9679
			VTDEDIEALLSDEIFQPK	63.93	2062.23	2061.72	+2,	0	0.9915
			ELLGGLYTGINTQHITMSSK	77.02	2163.45	2163.77	+2,+3	0	0.9999
			AIVGANAFAHESGIHQDGMLK	47.06	2166.42	2165.04	+2,+3	0	0.9969
			RVTDEDIEALLSDEIFQPK	46.19	2218.42	2219.13	+2,	1	0.9615
			RELLGGLYTGINTQHITMSSK	66.26	2319.64	2319.98	+2,+3	1	0.9998
			VFWSLADVQATCGTLGLSTATVK	27.1	2425.76	2425.95	+2,	0	0.8224
			SIAIEVGNTPVGEDGHVPVICGLSR	82.92	2576.88	2576.81	+2,+3	0	0.9998
LOC_Os03g07570.1	1	53122.2	aminotransferase, putative, expressed
			GLMLGVELVTDRK	66.48	1430.71	1431.08	+2,	1	0.9916
			NAYHGGSAGTIGLTGLQTWK	41.53	2032.22	2032.33	+2,	0	0.9436
			YPIPQGEIHHVMNPDPYR	69.88	2163.41	2162.11	+2,+3	0	0.999
			IQFNTFGGNPVCSVGGLAVLK	55.85	2178.51	2178.85	+2,	0	0.9845
			VVYFVNSGTEANELAMLMAR	49.79	2215.55	2215.41	+2,	0	0.9726
			VAGFIAETFQGVGGAVELAPGYLK	28.41	2394.72	2393.78	+2,	0	0.8464
			QFLGSSVFYYYQKPLNIVEGK	67.23	2480.81	2480.77	+2,+3	0	0.9994
			TGSHYWGFQTQDVIPDIVTMAK	44.37	2494.78	2494.25	+3,	0	0.9509
			KQFLGSSVFYYYQKPLNIVEGK	46	2608.98	2609.94	+3,	1	0.9566
			LLQHTTTIYLNQPIVEFAEALASK	72.37	2701.08	2702.07	+2,+3	0	1
			YLDCFGGIVTVSCGHCHPDIVNAVVEQTK	88.41	3276.68	3277.3	+3,	0	0.9992
LOC_Os03g05730.1	1	90484.8	cell division control protein 48 homolog E, putative, expressed
			IVSQLLTLMDGLK	98.75	1430.75	1430.48	+2,	0	0.9995
			RIVSQLLTLMDGLK	63.99	1586.94	1587.31	+2,	1	0.9899
			NAPSIIFIDEIDSIAPK	77.55	1843.08	1841.78	+2,	0	0.9973
			QSAPCVLFFDELDSIATQR	96.02	2197.42	2197.17	+2,	0	0.9995
			AVANETGAFFFLINGPEIMSK	40.56	2256.57	2257.18	+2,	0	0.941
			ETVVEVPNVSWEDIGGLENVK	53.21	2313.52	2312.56	+2,	0	0.9805
			DTHGYVGADLAALCTEAALQCIR	95.71	2505.78	2504.97	+2,+3	0	1
			MDIIDLEDETIDAEILNSMAVTNDHFK	30.24	3093.39	3092.67	+3,	0	0.8617
LOC_Os01g49190.1	1	59633.2	ATP synthase, putative, expressed
			IGLFGGAGVGK	48.54	975.142	974.807	+2,	0	0.9552
			AHGGFSVFAGVGER	69.98	1390.5	1389.74	+1,+2	0	0.9995
			VGLTGLTVAEHFR	105.48	1399.59	1400.16	+2,+3	0	1
			TVLIMELINNVAK	86.59	1457.78	1457.5	+1,+2	0	0.9991
			GDITTNHFLPIHR	36.28	1520.69	1520.87	+2,	0	0.8814
			LVLEVAQHLGENMVR (00000000000001000)	99.84	1707.99	1707.19	+2,+3	0	1
			DAEGQDVLLFIDNIFR	83.25	1865.05	1864.01	+2,	0	0.9983
			EAPAFVEQATEQQILVTGIK	112.63	2172.43	2172.74	+2,	0	0.9999
			FDEGLPPILTALEVLDHNIR	83.12	2262.56	2263.38	+2,+3	0	0.9999
			NLQDIIAILGMDELSEDDKLTVAR	83.17	2673	2673.78	+2,+3	1	1
			IMNVIGEPIDEKGDITTNHFLPIHR	45.66	2860.25	2860.47	+2,+3	1	0.9984
LOC_Os12g42884.1	1	85007	5-methyltetrahydropteroyltriglutamate--homocysteine methyltransferase, putative, expressed
			YLFAGVVDGR	43.11	1096.24	1096.81	+2,	0	0.9265
			SFALLSLLSSILPVYK	63.98	1751.11	1751.42	+2,	0	0.9907
			GMLTGPVTILNWSFVR (001000000000000000)	94.67	1791.12	1790.32	+2,	0	0.9994
			AEHAFYLDWAVHSFR	85.76	1849.01	1848.52	+2,+3	0	1
			TLTSLNSVTAYGFDLIR	105.44	1871.1	1870.6	+2,	0	0.9998
			ALAGQKDEAYFAANTAAQASR	77.83	2154.3	2153.68	+2,	1	0.9978
			LVVSTSCSLMHTAVDLVNETK	77.11	2304.64	2303.3	+2,+3	0	0.9999
			NIWADDLAASLTTLESLEAIVGK	98.24	2430.7	2430.27	+2,+3	0	1
			ALGVDTVPVLVGPVSYLLLSKPAK	35.63	2436.93	2437.15	+3,	0	0.9006
			DKLVVSTSCSLMHTAVDLVNETK	38.72	2547.9	2549.12	+3,	1	0.9217
			CVKPPIIYGDVSRPNAMTVFWSK	25.26	2666.12	2666.76	+2,	0	0.7963
			YIPSNTFSYYDQVLDTTAMLGAVPER	63.61	2952.25	2951.99	+2,	0	0.9936
LOC_Os04g08270.1	1	53537	pullulanase precursor, putative, expressed
			FDLMGHIMK (00000000100)	41.97	1091.35	1107.97	+2,	0	0.9159
			RTTAVFVQPR	36.78	1174.35	1173.95	+2,	1	0.8701
			LIVDDLLNWAINYK	85.73	1689.95	1690.54	+2,	0	0.9985
			NHILSVFDNFVDILK	87.6	1774.03	1772.66	+2,+3	0	1
			FHNTGPSMVPGVIVMSIK (00000000100000000000)	64.68	1914.3	1913.76	+2,+3	0	0.9997
			IYLYGEGWDFGEVAQNK	41.07	1989.14	1990.29	+2,	0	0.9337
			GINASQINMSGTGIGSFNDR	50.4	2039.19	2039.89	+2,	0	0.9738
			IYLYGEGWDFGEVAQNKR	51.96	2145.33	2146.77	+2,+3	1	0.9983
			VVMDVVYNHLDSSGPFGVSSVLDK (00010000000000000000000000)	69.67	2564.86	2563.61	+2,+3	0	0.9998
			NVNGQIENSAAMNNTASEHFMVDR	62.18	2649.83	2648.77	+2,	0	0.9923
			RNVNGQIENSAAMNNTASEHFMVDR	80.32	2806.01	2807.29	+3,	1	0.9981
			INHLASSMIALSQGIPFFHAGDEILR (0000000010000000000000000000)	87.34	2838.24	2837.31	+2,+3	0	1
			DSYNSGDWFNKLDFTYETNNWGVGLPPR	33.31	3293.47	3293.26	+3,	1	0.8994
LOC_Os09g31180.1	1	21405.6	ribosomal protein L6, putative, expressed
			LQVDAWFGTR	63.5	1192.32	1191.82	+2,	0	0.9876
			VDMLEGVTILR	48.33	1245.49	1245.4	+2,	0	0.9548
			KFLDGIYVSDK	39.2	1284.46	1285.8	+2,	1	0.9004
			KLQVDAWFGTR	62.22	1320.49	1320.51	+1,+2,+3	1	0.9999
			KVDMLEGVTILR	92.3	1373.66	1373.76	+2,+3	1	1
			HLNLDFQLLEGGR	87.03	1511.68	1511.43	+1,+2,+3	0	1
			TAISHVQNLITGVTK	45.86	1581.81	1581.81	+2,+3	0	0.9934
			HLNLDFQLLEGGRK	53.4	1639.85	1640.06	+2,+3	1	0.9986
			FVYAHFPINASITNSNTAIEIR	96.14	2478.76	2478.11	+2,+3	0	1
LOC_Os03g50480.1	1	63176.7	phosphoglucomutase, putative, expressed
			ELMANLVSMQSSLSDVNK	57.15	1966.24	1965.31	+2,	0	0.9842
			FTFCYDALHGVAGTYATR	65.12	2050.25	2049.8	+2,+3	0	0.9993
			IFVEELGAAESSLLNCVPK	106.13	2076.37	2077.81	+2,+3	0	1
			RVWVGQNSLMSTPAVSAVIR	52.26	2171.52	2171.14	+2,+3	1	0.9982
			ATGAFILTASHNPGGPTEDFGIK	90.16	2301.51	2300.47	+2,+3	0	1
			VTVFQQPHYLQNFVQSTFNALPADK	69.95	2893.21	2894.21	+2,+3	0	0.9999
			FFVTPSDSVAIIAANAVQSIPYFSSGLK	56.54	2930.31	2930.6	+2,+3	0	0.9993
			FFGNLMDAGMCSICGEESFGTGSDHIR	87.46	2996.29	2995.52	+2,+3	0	1
			KVTVFQQPHYLQNFVQSTFNALPADK	92.86	3021.38	3022.86	+2,+3	1	1
LOC_Os01g47410.1	1	56508.7	aspartic proteinase oryzasin-1 precursor, putative, expressed
			FDGILGLGFK	46.97	1066.25	1066.07	+2,	0	0.9471
			CHLSIACYFHSR	38.81	1550.76	1551.96	+2,	0	0.9021
			QGLVVDPVFSFWFNR	85.19	1811.05	1810.68	+2,	0	0.9985
			NQDFIEATREPSITFMVAK	75.81	2197.47	2197.25	+2,+3	1	0.9997
			VGEGTATQCISGFTAMDIPPPR	79.72	2305.59	2304.95	+2,	0	0.9982
			NGKPASIHYGTGAISGYFSQDSVK	64.75	2484.67	2483.64	+2,+3	0	0.9999
			KNGKPASIHYGTGAISGYFSQDSVK	26.8	2612.85	2612.49	+3,	1	0.7924
			GPLWILGDVFMGAYHTVFDYGNLK (00000000000100000000000000)	29.56	2730.1	2730.29	+3,	0	0.8317
LOC_Os03g21790.1	1	61780.5	cupin domain containing protein, expressed
			GGPFVFFGFTTSAR	76.27	1490.66	1490.37	+2,	0	0.9965
			NHPQFLVGGSSVLR	77.83	1510.7	1510.04	+1,+2,+3	0	1
			ALLGTELAAAFGVPEK	92.35	1586.83	1586.56	+1,+2	0	0.9999
			EGLMHIGFITMEPK (0000000000010000)	71.6	1602.91	1602.05	+2,+3	0	0.9996
			LVLAQNEAVILPSWPEK	49.41	1907.21	1907.93	+2,	0	0.9682
			KLVLAQNEAVILPSWPEK	97.93	2035.39	2034.89	+2,	1	0.9996
			LVLAQNEAVILPSWPEKK	49.33	2035.39	2036.51	+3,	1	0.962
			IICSIDASDNIGFGPYQAFFLGGGGGGGSR	70.23	2991.25	2991.77	+2,	0	0.9969
LOC_Os02g32030.1	1	95047.4	elongation factor, putative, expressed
			NMSVIAHVDHGK	67.69	1307.48	1307.6	+2,	0	0.9921
			GFVQFCYEPIK	55.07	1387.6	1386.57	+2,	0	0.9752
			RVIYASQLTAKPR	53.54	1502.76	1502.69	+2,+3	1	0.9974
			AYLPVIESFGFSSQLR	94.85	1814.05	1813.31	+2,+3	0	1
			GHVFEEMQRPGTPLYNIK	55.88	2116.4	2116.92	+2,	0	0.9828
			IWCFGPETTGPNMVVDMCK	28.02	2242.62	2241.21	+2,	0	0.8101
			LYMEARPLEEGLAEAIDDGR	28.06	2248.47	2249.05	+2,	0	0.8177
			STLTDSLVAAAGIIAQEVAGDVR	101.01	2257.5	2256.09	+2,+3	0	1
			YRVENLYEGPLDDVYATAIR	65.4	2357.57	2356.72	+2,+3	1	0.9993
			KIWCFGPETTGPNMVVDMCK	80.89	2370.79	2369.32	+2,+3	1	0.9998
			KQESVEDVPCGNTVAMVGLDQFITK	64.7	2766.11	2765.09	+2,+3	1	0.9998
			VMQTWLPASNALLEMMIYHLPSPSK (001000000000000000000000000)	60.98	2858.4	2857.99	+2,+3	0	0.9986
			VIENANVIMATYEDTLLGDVQVYPEK	29.51	2925.27	2926	+2,	0	0.8736
			LLEPVYLVEIQAPENALGGIYGVLNQK	69.38	2941.38	2941.84	+2,+3	0	1
LOC_Os02g10800.1	1	45819.8	mitochondrial carrier protein, putative, expressed
			LVSGAIAGAVSR	99.78	1100.27	1100.36	+1,+2	0	0.9999
			KQMQVGAVGGR	34.61	1130.32	1129.82	+2,	1	0.8479
			HVLHAMYCILR (0000001000000)	34.52	1412.72	1412.63	+2,+3	0	0.9546
			DVYDNVLHAFVK	60.99	1419.58	1419.44	+2,	0	0.9858
			LMPAAGISFMCYEALK (001000000000000000)	59.79	1802.18	1803.32	+2,	0	0.9866
			THLMVGSCGAGSMAEVFR (00000000000001000000)	117.9	1910.2	1908.97	+2,+3	0	1
			LMPAAGISFMCYEALKK (0000000000100000000)	63.18	1930.36	1929.69	+2,+3	1	0.9987
			LTIEKDVYDNVLHAFVK	86.18	2004.29	2005.15	+2,+3	1	1
			GLAPSLIGVVPYAATNFYAYETLR	70.19	2586.93	2587.24	+2,+3	0	1
			ADVGPAATLLIGSAAGAIASTATFPLEVAR	95.51	2812.18	2812.27	+2,+3	0	1
			IPIPVPLVAGALAGVASTLCTYPMELVK (000000000000000000000000100000)	74.66	2881.49	2880.09	+2,+3	0	1
LOC_Os08g03290.1	1	36583.4	glyceraldehyde-3-phosphate dehydrogenase, putative, expressed
			VPTVDVSVVDLTVR	111.47	1498.72	1498.65	+1,+2	0	1
			LVAWYDNEWGYSNR	79.05	1772.87	1773.48	+2,	0	0.9973
			VIHDNFGIIEGLMTTVHAITATQK (00000000000001000000000000)	94.27	2609.99	2611.23	+2,+3	0	1
			NPDEIPWAEAGAEYVVESTGVFTDK	66.27	2724.88	2724.89	+2,	0	0.9948
			NPDEIPWAEAGAEYVVESTGVFTDKEK	61.57	2982.17	2982.89	+2,	1	0.9927
			VALQSEDVELVAVNDPFITTDYMTYMFK (000000000000000000000001000000)	45.18	3240.65	3257.09	+3,	0	0.9644
LOC_Os12g42876.1	1	84925.9	5-methyltetrahydropteroyltriglutamate--homocysteine methyltransferase, putative, expressed
			YLFAGVVDGR	43.11	1096.24	1096.81	+2,	0	0.9265
			SFALLSLLSSILPVYK	63.98	1751.11	1751.42	+2,	0	0.9907
			GMLTGPVTILNWSFVR (001000000000000000)	94.67	1791.12	1790.32	+2,	0	0.9994
			AEHAFYLDWAVHSFR	85.76	1849.01	1848.52	+2,+3	0	1
			TLTSLNSVTAYGFDLIR	105.44	1871.1	1870.6	+2,	0	0.9998
			ALAGQKDEAYFAANAAAQASR	98.46	2124.27	2125.21	+2,	1	0.9996
			LVVSTSCSLMHTAVDLVNETK	77.11	2304.64	2303.3	+2,+3	0	0.9999
			NIWADDLAASLTTLESLEAIVGK	98.24	2430.7	2430.27	+2,+3	0	1
			ALGVDTVPVLVGPVSYLLLSKPAK	35.63	2436.93	2437.15	+3,	0	0.9006
			DKLVVSTSCSLMHTAVDLVNETK	38.72	2547.9	2549.12	+3,	1	0.9217
			CVKPPIIYGDVSRPNPMTVFWSK	27.53	2692.16	2691.34	+2,	0	0.8317
			YIPSNTFSYYDQVLDTAAMLGAVPER	66.08	2922.22	2921.06	+2,	0	0.9949
LOC_Os11g09280.1	1	57082.1	OsPDIL1-1 protein disulfide isomerase PDIL1-1, expressed
			KLAPILDEAATTLK	32.05	1483.75	1483.73	+3,	1	0.7983
			VVVADNVHDFVFK	86.93	1488.68	1487.73	+2,	0	0.9986
			AHVEPDQIVSWLK	51.06	1521.71	1520.9	+1,+2,+3	0	0.9996
			AMLFLNFSTGPFESFK	64.68	1836.11	1836.75	+2,	0	0.9913
			SDYDFGHTLHANHLPR	75.43	1879.98	1879.18	+2,+3	0	1
			NVLVEFYAPWCGHCK	82.9	1880.15	1879.4	+2,+3	0	0.9998
			VVTFDKNPDNHPYLLK	52.27	1900.14	1899.34	+2,+3	1	0.9974
			FLIGDIEASQGAFQYFGLR	98.07	2132.37	2133.51	+2,	0	0.9996
			SEPIPEVNDEPVKVVVADNVHDFVFK	58.98	2923.23	2923.19	+2,+3	1	0.999
			MDATANDVPSEFDVQGYPTLYFVTPSGK	56.31	3050.31	3050.27	+2,	0	0.9889
LOC_Os02g01010.1	1	62480.3	OsPDIL1-4 protein disulfide isomerase PDIL1-4, expressed
			RPSLVLLK	32.17	925.17	924.48	+2,	0	0.7893
			LLFVFVER	63.11	1022.24	1022.35	+2,	0	0.9862
			TKEAIVSWVNK	30.35	1274.46	1274.86	+2,	1	0.7823
			NFFLDGEISVENIK	47.36	1624.79	1623.4	+2,	0	0.9572
			NFFLDGEISVENIKR	38.15	1780.97	1780.36	+2,	1	0.9083
			YDVQGFPTILFFIDGVPK	63.46	2056.36	2055.82	+2,	0	0.9911
			AILAVLDSLSGAHSDEIAAASR	108.12	2167.38	2166.93	+2,+3	0	1
			LPLVNTLTQETAPSIFDNPIKK	35.55	2439.8	2439.4	+3,	1	0.8928
			DALLEIYAPWCGHCQELEPTYNK	29.99	2808.11	2807.16	+2,+3	0	0.9771
			DNEEVGEPVANYFGITGQETTVLAYTGNEDAR	67.25	3460.58	3461.83	+3,	0	0.9956
			ASAIADFVSANKLPLVNTLTQETAPSIFDNPIK	44.42	3486.92	3487.54	+3,	1	0.968
LOC_Os01g55540.1	1	50104.6	aminotransferase, classes I and II, domain containing protein, expressed
			VFTLAGLTVR	59.11	1076.29	1077.41	+2,	0	0.9816
			VATVQCLSGTGSLR	97.95	1448.64	1448.39	+2,	0	0.9995
			DSAMFNEWTVELK	76.97	1569.73	1569.14	+2,	0	0.9966
			VGALSIVCGSADVAVR	55.13	1573.81	1573.97	+2,	0	0.9795
			TIYIPQPTWGNHPK	31.43	1651.86	1650.92	+2,	0	0.8262
			MFVADGGELLMAQSYAK (0100000000000000000)	89.61	1831.12	1831.01	+2,	0	0.9991
			QIGMFTFTGLNSDQVAFMR	92.17	2163.47	2163.28	+2,	0	0.9993
			LVIRPMYSNPPIHGASIVATILK (0000001000000000000000000)	67.19	2491	2490.22	+2,+3	0	1
			ALLPFFDSAYQGFASGSLDQDAQSVR	110.9	2790.99	2790.18	+2,+3	0	1
LOC_Os10g08550.1	1	51924.4	enolase, putative, expressed
			AGWGVMTSHR	74.8	1101.24	1100.74	+2,	0	0.9954
			MGVEVYHNLK	66.02	1189.38	1190.55	+2,	0	0.9838
			RAGWGVMTSHR	40.11	1257.42	1258.39	+3,	1	0.885
			AAVPSGASTGVYEALELR	81.56	1790.97	1792.15	+2,	0	0.9982
			LAMQEFMILPTGAASFK	61.56	1855.22	1855.57	+2,	0	0.989
			GNPTVEVDVCCSDGTFAR	76.07	1984.13	1982.9	+2,	0	0.9971
			VVIGMDVAASEFYNDKDK	79.55	2001.22	2001.23	+2,	1	0.9978
			SGETEDTFIADLAVGLATGQIK	83.62	2236.43	2235.62	+2,+3	0	0.9997
			MTAEIGEQVQIVGDDLLVTNPTR (0100000000000000000000000)	101.62	2499.79	2516.78	+2,+3	0	1
			SFVSEYPIVSIEDPFDQDDWEHYAK	62.73	3017.17	3017.01	+2,+3	0	0.9997
LOC_Os06g06260.1	1	44080.2	GDSL-like lipase/acylhydrolase, putative, expressed
			GPYCHPPILHH	32.87	1327.51	1327.32	+2,	0	0.8249
			LVVDFLAQELGLPLLPPSKR	116.79	2205.64	2205.07	+2,+3	1	1
			IMYADYYTMVAQMLHTPAR (001000000000000000000)	46.84	2275.67	2292.03	+2,+3	0	0.9976
			SAAATLLLTFAQPPYGMTYFGHPTCR (0000000000000000010000000000)	87.63	2872.28	2871.87	+2,+3	0	0.9999
LOC_Os09g38030.1	1	51852.8	UTP--glucose-1-phosphate uridylyltransferase, putative, expressed
			SGFISLVSR	62.77	965.104	965.115	+2,	0	0.9862
			VLQLETAAGAAIR	96.82	1312.52	1311.8	+2,	0	0.9994
			VSGDVWFGSGVTLK	81.59	1451.62	1451.27	+2,	0	0.9978
			VQLLEIAQVPDEHVNEFK	75.79	2108.35	2107.76	+2,+3	0	1
			YSNSNIEIHTFNQSQYPR	68.6	2198.31	2197.6	+2,+3	0	0.9997
			ILNHLIHNQNEYCMEVTPK	71.94	2353.68	2355.12	+2,+3	0	1
LOC_Os01g67860.1	1	39165.2	fructose-bisphospate aldolase isozyme, putative, expressed
			KPWALSFSFGR	53.44	1295.49	1296.02	+2,+3	0	0.9988
			VSPQLIAEYTVR	60.22	1375.57	1376.37	+2,	0	0.9847
			KVSPQLIAEYTVR	96.71	1503.74	1503.59	+1,+2,+3	1	1
			FASINVENVEENRR	38.15	1676.79	1676.78	+3,	1	0.8809
			IGPNEPSQLSIDLNAQGLAR	101.86	2093.3	2092.32	+2,	0	0.9997
			ANSEATLGTYKGDAVLGEGASESLHVK	52.47	2704.9	2705.49	+3,	1	0.9799
			ALNEHHVLLEGSLLKPNMVTPGSESK (0000000000000000001000000000)	80.39	2801.18	2801.18	+2,+3	0	1
			ELLFTTPGALQHLSGVILFEETLYQK	65.93	2948.37	2947.89	+2,+3	0	0.9999
			TVPAAVPAIVFLSGGQSEEEATVNLNAMNK (00000000000000000000000000001000)	66.7	3058.42	3057.11	+2,+3	0	0.9999
			YAIICQENGLVPIVEPEILVDGSHDIER	70.31	3179.55	3178.63	+2,+3	0	0.9997
LOC_Os08g09200.1	1	108309	aconitate hydratase protein, putative, expressed
			SDETVAMIEAYLR	66.47	1497.67	1496.99	+2,	0	0.9916
			NILTTLPKPGGGEYGK	44.4	1644.87	1646.29	+2,	0	0.948
			KACELGLEVKPWVK	29.22	1656.99	1657.1	+3,	1	0.7398
			SPNAVQSNMELEFKR	31.03	1749.94	1749.49	+2,	1	0.8278
			LQNGVTATDLVLTVTQMLR	103.36	2073.41	2072.2	+2,+3	0	1
			INPLVPVDLVIDHSVQVDVAR	38.84	2298.64	2297.9	+2,	0	0.931
			FDTEVELAYFNHGGILPYVIR	81.82	2453.74	2453.56	+2,+3	0	1
			DIWPSTEEIAEVVKSSVLPDMFK	74.22	2620.97	2619.84	+2,	1	0.9972
			NAYCLLNFGDSITTDHISPAGSIHK	80.81	2731.99	2731.98	+2,+3	0	0.9997
			YTIDLPTNVSEIRPGQDITVTTDNGK	26.46	2848.08	2847.86	+3,	0	0.7983
			ATIANMSPEYGATMGFFPVDHVTLDYLK	46.86	3089.5	3088.15	+2,	0	0.9747
LOC_Os04g40950.1	1	36943.7	glyceraldehyde-3-phosphate dehydrogenase, putative, expressed
			DAPMFVVGVNEK	36.93	1305.5	1305.4	+2,	0	0.8825
			VPTVDVSVVDLTVR	111.47	1498.72	1498.65	+1,+2	0	1
			LVSWYDNEWGYSSR	63.09	1761.84	1761.57	+2,	0	0.9893
			FGIVEGLMTTVHAITATQK (000000001000000000000)	107.52	2017.35	2017.92	+2,+3	0	1
			GILGYVEEDLVSTDFQGDNR	83.91	2227.34	2227.09	+2,	0	0.9986
			VINDRFGIVEGLMTTVHAITATQK	43.5	2615.01	2616.02	+3,	1	0.9504
			EYKPDIDIVSNASCTTNCLAPLAK	27.34	2681	2680.46	+2,	0	0.8346
			NPEEIPWGETGAEFVVESTGVFTDKDK	24.62	2982.17	2983.24	+3,	1	0.772
LOC_Os02g30630.1	1	69734.2	thiamine pyrophosphate enzyme, C-terminal TPP binding domain containing protein, expressed
			HNYLVLDVEDIPR	72.59	1582.76	1582.65	+2,+3	0	0.9999
			LPKPPATELLEQVLR	41.08	1704.02	1704.61	+3,	0	0.9116
			VIQEAFFLASSGRPGPVLVDIPK	67.91	2440.83	2440.77	+2,+3	0	0.9998
			CGVSDVFAYPGGASMEIHQALTR	34.16	2466.75	2467.19	+2,	0	0.9053
			GEAIIATGVGQHQMWAAQYYTYK	30.51	2586.87	2587.03	+3,	0	0.8391
			AHTYLGNPECESEIYPDFVTIAK	68.96	2654.9	2654.03	+2,	0	0.9955
			WFVELTGIPVTTTLMGLGNFPSDDPLSLR	54.79	3177.62	3178.8	+2,	0	0.9877
			MLETPGPYLLDIIVPHQEHVLPMIPSGGAFK (000000000000000000000001000000000)	42.36	3401.01	3400.81	+3,	0	0.9592
LOC_Os12g14070.1	1	74314.2	DnaK family protein, putative, expressed
			QFAAEEISAQVLR	83.18	1461.62	1461.02	+2,	0	0.998
			KQDITITGASTLPK	48.16	1472.68	1472.24	+2,+3	1	0.992
			AKFEELCSDLIDR	63.52	1595.77	1595.4	+2,	1	0.9892
			FDIDANGILSVAAIDK	83.28	1661.85	1662.64	+2,	0	0.998
			IINEPTAASLAYGFEK	71.48	1723.92	1724.28	+2,	0	0.9951
			RQAVVNPENTFFSVK	79.83	1735.94	1736.89	+2,	1	0.9976
			LSVDNLDEVILVGGSTR	74.27	1786.98	1787.94	+2,	0	0.9963
			DVVLLDVTPLSLGLETLGGVMTK (0000000000000000000001000)	86.86	2370.8	2386.27	+2,	0	0.9991
			SEVFSTAADGQTSVEINVLQGER	50.42	2437.57	2436.49	+2,	0	0.9771
			MELSTLSQTNISLPFITATADGPK	76.94	2535.86	2535.05	+2,+3	0	0.9979
			AKMELSTLSQTNISLPFITATADGPK (0001000000000000000000000000)	61.5	2751.11	2750.82	+2,	1	0.9605
			VVGIDLGTTNSAVAAMEGGKPTVITNAEGQR	84.02	3057.39	3056.4	+2,+3	0	1
LOC_Os03g10110.1	1	74730.2	cupin domain containing protein, expressed
			HSVLQVIGK	46.33	980.162	980.77	+1,+2	0	0.9931
			GFEVEVLRPGFGVPR	41.6	1658.9	1658.49	+2,+3	0	0.993
			HPTSEVYSFVSDLLK	65.4	1721.9	1722.97	+2,+3	0	0.9997
			WWHGAGGEASGGGHLVQK	73	1833.96	1833.93	+2,+3	0	1
			EKWWHGAGGEASGGGHLVQK	30.22	2091.24	2090.81	+3,	1	0.8111
			VVAASDAGLVTAVDVADAAGTAYR	104.9	2263.46	2262.17	+2,	0	0.9998
			GDVYNFDQGTILYIQSNACGTR	32.78	2492.68	2493.23	+2,	0	0.8894
LOC_Os05g33380.1	1	39262.3	fructose-bisphospate aldolase isozyme, putative, expressed
			KPWSLSFSFGR	55.31	1311.49	1311.74	+1,+2,+3	0	1
			VSPEVIAEYTVR	68.71	1362.53	1361.85	+2,	0	0.9927
			KVSPEVIAEYTVR	53.14	1490.7	1489.91	+2,+3	1	0.9917
			FASINVENVEENRR	38.15	1676.79	1676.78	+3,	1	0.8809
			IGPNEPSQLAIDLNAQGLAR	94.04	2077.3	2078.58	+2,	0	0.9994
			ANSEATLGTYKGDAVLGEGASESLHVK	52.47	2704.9	2705.49	+3,	1	0.9799
			ALNEHHVLLEGTLLKPNMVTPGSDAK	89.76	2785.18	2785.11	+2,+3	0	1
			ELLFCTPGALQYLSGVILFEETLYQK	32.67	3033.49	3033.82	+2,	0	0.9044
			TVPAAVPAIVFLSGGQSEEEATLNLNAMNK	70.63	3072.45	3073.85	+2,	0	0.9971
			YAIICQENGLVPIVEPEILVDGPHDIDR	26.82	3175.57	3175.59	+3,	0	0.82
LOC_Os03g55350.1	1	79128.8	OsSub31 - Putative Subtilisin homologue, expressed
			QSYTVSFAAAAMPSGTNGFGR	44.34	2120.3	2119.66	+2,	0	0.957
			VGFNIISGTSMSCPHVSGLAALLR	110.03	2487.89	2486.8	+2,+3	0	1
LOC_Os01g60190.1	1	61017.4	2,3-bisphosphoglycerate-independent phosphoglycerate mutase, putative, expressed
			FGHVTFFWNGNR	53.06	1481.62	1480.77	+1,+2	0	0.9988
			RGWDAQVLGEAPYK	49.43	1589.75	1591.1	+2,+3	1	0.9925
			LPSHYLVSPPEIER	38.88	1636.85	1635.88	+2,	0	0.9095
			GTLHLIGLLSDGGVHSR	81.59	1731.95	1732.64	+3,	0	0.9976
			YNCIHVAQTPVMDSLK	28.99	1876.16	1875.44	+2,	0	0.8004
			MYVTMDRYENDWDVVK	42.61	2064.3	2063.37	+2,	1	0.9406
			DVLDGSSVGFVETLESDLSQLR	74.93	2366.53	2366.08	+2,+3	0	0.9995
			VNLPNGDMVGHTGDIEATVVACK	62.38	2397.68	2398.75	+2,+3	0	0.9991
			NGGIQILTSHTLQPVPVAIGGPGLHPGVK	65.06	2858.3	2857.56	+2,+3	0	1
			SGYFDETKEEYVEIPSDIGITFNVKPNMK (0000000000000000000000000000100)	68.54	3351.69	3350.19	+3,	1	0.9956
LOC_Os03g22460.2	1	7895	expressed protein
			FTTFALSGFIR	86.91	1259.45	1260.52	+2,	0	0.9985
			DHASVQINIGHVDENGLYDGR	124.18	2309.41	2309.07	+2,+3	0	1
LOC_Os03g31750.1	1	97293.5	pyruvate, phosphate dikinase, chloroplast precursor, putative, expressed
			GGMTSHAAVVAR	66.48	1156.32	1155.58	+2,	0	0.9911
			IAVDMVNEGLIDR	82.41	1444.65	1443.4	+2,	0	0.9544
			LYGEFLVNAQGEDVVAGIR	91.06	2050.27	2051.5	+2,	0	0.9992
			KLYGEFLVNAQGEDVVAGIR	126.45	2178.44	2179.9	+2,+3	1	1
			FLDMFGNVVMDIPHSLFEEK	46.07	2368.72	2368.64	+3,	0	0.7965
			RFLDMFGNVVMDIPHSLFEEK (00000100000000000000000)	43.85	2524.91	2524.05	+3,	1	0.8569
			LPLSPPALSGDLGEFMSWVDEVKK	47.09	2615.99	2615.46	+3,	1	0.9638
			ARPDLEVGICGEHGGEPSSVAFFAK	71.55	2630.89	2630.52	+2,+3	0	0.9999
			GTAVNVQCMVFGNMGDTSGTGVLFTR	62.75	2720.07	2721.45	+2,	0	0.9931
			FLDMFGNVVMDIPHSLFEEKIEAMK	36.43	2941.44	2939.97	+3,	1	0.703
			SGAAVSMPGMMDTVLNLGLNDHVVAGLAHR	26.66	3034.49	3035.58	+3,	0	0.8273
			LYGEFLVNAQGEDVVAGIRTPQDLDTMK	30.96	3080.42	3080.74	+3,	1	0.8154
LOC_Os04g55720.1	1	64192.3	D-3-phosphoglycerate dehydrogenase, chloroplast precursor, putative, expressed
			IGEIPAIEEFVFLK	44.41	1604.88	1605.07	+2,	0	0.9055
			IGEIPAIEEFVFLKL	63.5	1718.04	1717.45	+2,	1	0.9899
			GLGMHVIAHDPYASADR	59.54	1810	1810.12	+2,+3	0	0.9995
			GLIEPISSVFVNLVNADFTAK	65.38	2234.55	2235.28	+2,	0	0.9933
			ILLDGSPETPIDYIQVHIAHVESK	38.68	2675	2674.3	+2,+3	0	0.9952
			GELAASAVNAPMVPAEVLSELAPYVVLAEK	44.87	3039.5	3038.95	+2,+3	0	0.9981
			AHAIGVELVSMEDALTTADFISLHMPLTPATNK	78.66	3494.99	3495.88	+3,	0	0.9984
LOC_Os06g09450.1	1	92641.9	sucrose synthase, putative, expressed
			VVHGIDVFDPK	50.16	1225.39	1224.8	+1,+3	0	0.97
			AADILVNFFEK	80.04	1266.44	1266.37	+2,	0	0.9962
			LMTLTGVYGFWK	80.59	1415.7	1415.48	+2,	0	0.9975
			LGVTQCTIAHALEK	72.08	1540.78	1540.76	+2,	0	0.9815
			LGATFSSHPNELIALFSR	79.69	1960.19	1959.93	+2,+3	0	1
			LFQDKESLYPLLNFLK	31.16	1968.3	1968.12	+3,	1	0.8008
			VLDTIHLLLDLLEAPDPANLEK	75.09	2442.8	2442.1	+2,+3	0	1
			FDVWPFLETYTEDVANEIMR (0000000000000000000100)	92.43	2475.73	2474.82	+2,	0	0.9994
			FNIVSPGADMSVYFPYTEADKR	63.68	2507.77	2508.26	+2,	1	0.9926
			LTAFHPEIEELLYSEVENDEHK	57.32	2642.82	2642.65	+2,+3	0	0.9997
			EMQAKPDLIIGNYSDGNLVATLLAHK (0010000000000000000000000000)	92.06	2812.2	2812.53	+2,+3	0	1
			LTAFHPEIEELLYSEVENDEHKFVLK	30.99	3130.46	3129.83	+3,	1	0.8663
LOC_Os12g05110.1	1	57897.9	pyruvate kinase, putative, expressed
			WGAPNKIDFLSLSYTR	47.68	1868.1	1868.28	+3,	1	0.9524
			FDFSWGDAEYHQETLENLK	55.01	2329.43	2329.1	+2,	0	0.9822
			AEATDVANAVLDGSDAILLGAETLR	104.09	2485.7	2486.79	+2,+3	0	1
			IENVEGLNNFDEILQEADGIILSR	37.54	2701.93	2701.26	+2,	0	0.933
LOC_Os11g05110.1	1	57775.8	pyruvate kinase, putative, expressed
			WGAPNKIDFLSLSYTR	47.68	1868.1	1868.28	+3,	1	0.9524
			FDFSWGDAEYHQETLENLK	55.01	2329.43	2329.1	+2,	0	0.9822
			AEATDVANAVLDGSDAILLGAETLR	104.09	2485.7	2486.79	+2,+3	0	1
			IENVEGLNHFDEILQEADGIILSR	67.96	2724.97	2725.27	+2,+3	0	1
LOC_Os01g49290.1	1	36687.7	WD repeat-containing protein, putative, expressed
			DGVTLLWDLAEGK	83.28	1416.58	1416.47	+2,	0	0.9981
			YWLCAATQDSIK	49.02	1455.63	1454.96	+2,	0	0.9601
			DGVTLLWDLAEGKR	70.93	1572.76	1573.21	+2,+3	1	0.9998
			HIVQDLKPEIPVSK	45.69	1602.87	1603.4	+2,+3	0	0.9893
			LYSLDAGSIIHSLCFSPNR	81.86	2150.41	2150.56	+2,+3	0	1
			YTIGGDLGGGEGHNGWVSCVR	98.27	2191.34	2191.79	+2,	0	0.9996
			CNLEGHGGYVNAVAVSPDGSLCASGGK	66.98	2676.89	2676.91	+2,+3	0	0.9994
			SLLVWDLTNPVQNVGEGAGASEYGVPFR	80.06	2976.26	2976.23	+2,+3	0	1
LOC_Os05g49880.1	1	35663.6	lactate/malate dehydrogenase, putative, expressed
			LFGVTTLDVVR	53.95	1219.43	1219.47	+2,	0	0.9723
			DDLFNINAGIVK	44.97	1318.47	1317.96	+2,	0	0.9421
			KLFGVTTLDVVR	78.02	1347.6	1347.94	+2,+3	1	0.9999
			VAILGAAGGIGQPLALLMK (000000000000000000100)	73.91	1793.22	1809.37	+2,	0	0.9844
			NGVEEVLGLGQLSEFEK	74.35	1848.02	1848.81	+2,	0	0.9964
			KVAILGAAGGIGQPLALLMK (0000000000000000000100)	101.73	1921.39	1922.88	+2,+3	1	1
			GFVGEEQLGEALEGSDVVIIPAGVPR	86.52	2638.92	2639.25	+2,	0	0.9991
			GLNGVPDVVECSFVQSTVTELPFFASK	73.89	2928.27	2928.32	+2,+3	0	0.9999
			YCPNALVNMISNPVNSTVPIAAEVFKK	31.06	2977.46	2976.5	+2,	1	0.8933
			LNPLVSSLSLYDIAGTPGVAADVSHINSPALVK	87.26	3319.76	3319.96	+3,	0	0.9992
LOC_Os01g55690.1	1	56816.8	glutelin, putative, expressed
			GQLLIIPQHYAVVK	51.93	1578.9	1578.53	+2,	0	0.9708
			HNRGDEFGAFTPIQYK	27.32	1880.02	1881.2	+3,	1	0.7162
			GLLLPHYTNGASLVYIIQGR	77.64	2185.52	2184.43	+2,+3	0	0.9999
			SQNIFSGFSTELLSEALGVSSQVAR	101.75	2627.86	2626.37	+2,+3	0	1
			SQAGTTEFFDVSNEQFQCTGVSVVR	82.25	2793.97	2792.83	+2,	0	0.9987
			VEHGLSLLQPYASLQEQEQGQVQSR	91.21	2825.05	2824.41	+2,+3	0	1
			VNLYQNALLSPFWNINAHSVVYITQGR	70.85	3118.5	3119.79	+2,+3	0	1
LOC_Os08g02120.1	1	35915.5	kinase, pfkB family, putative, expressed
			NVLSLWFDGLK	64.65	1291.49	1291.5	+1,+2	0	0.9998
			FSNACGAICTTK	71.43	1329.5	1328.7	+2,	0	0.9942
			FGDDEFGHMLVDILK	75.8	1735.95	1736.55	+2,+3	0	0.9998
			GAIPALPTVAVAQELISK	42.38	1778.1	1778.62	+2,	0	0.9429
			IFHYGSISLITEPCR	72.08	1793.05	1792.08	+2,+3	0	0.9998
			KGAIPALPTVAVAQELISK	62.18	1906.27	1905.98	+2,+3	1	0.9994
			NPSADMLLTEAELNLDLIR	65.73	2128.4	2127.16	+2,	0	0.993
			GSVPGFSVNTVDTTGAGDAFVGSLLVNVAK	41.64	2880.17	2880.55	+2,	0	0.9621
			VSDDEVAFLTQGDANDEKNVLSLWFDGLK	75.59	3226.46	3226.31	+3,	1	0.9976
LOC_Os01g37960.1	1	47305.3	hydrolase, putative, expressed
			EAEFAGWMVGLR	63.93	1365.56	1365.21	+2,	0	0.9688
			GTVVLVFQPAEEGGGGAK	64.36	1715.9	1716.65	+2,	0	0.9916
			QRIEEVIVSQASVQR	41.75	1741.94	1741.92	+3,	1	0.9157
			FQGGGAFNVIPDSVTIGGTFR	38.06	2140.35	2141.75	+2,	0	0.9259
			IHENPELGYEEFATSELVR	41.07	2233.39	2234.41	+2,	0	0.9391
			HPFAVTGVVATVGTGGPPFVALR	116.19	2250.6	2250.2	+2,+3	0	1
			DRPFFPPTINSAGLHDFFVK	52.94	2305.59	2305.39	+3,	0	0.9746
			GPQAPHHSPYFTINEDALPYGAALQASLAAR	85.43	3264.56	3265.74	+3,	0	0.9991
			ELDALGIPYRHPFAVTGVVATVGTGGPPFVALR	24.75	3378.88	3377.76	+3,	1	0.8194
LOC_Os06g13810.1	1	61946	pyrophosphate--fructose 6-phosphate 1-phosphotransferase subunit beta, putative, expressed
			SVTDYITDIVCK	68.18	1413.59	1414.34	+2,	0	0.9925
			MLIAMVETELEKR	55.68	1562.89	1563.16	+2,	1	0.9781
			IYSEMIGNVMTDAR	86.42	1599.83	1599.3	+2,	0	0.9986
			YVELTADYVYPYR	72.9	1651.81	1651.31	+2,	0	0.9953
			LIAELNEILAHDVVDEAGAWK	70.46	2306.57	2307.14	+2,+3	0	0.9999
			AELGYNYGVILIPEGLIDFIPEVQK	40.78	2791.2	2791.18	+2,	0	0.9515
			AASHITLECALQTHPNVALIGEEVAAK	77.03	2844.2	2844.16	+2,+3	0	1
			CGLPTIFDSNYCYALGYGSGALLQCGK	65.62	2986.36	2985.5	+2,	0	0.9949
			VGVVLSGGQAPGGHNVICGIFDYLQEYAK	77.01	3049.41	3048.8	+2,	0	0.9982
			NHYISPGPIQFSGPGSNDANHTLMLELGAEA	49.97	3238.5	3238.84	+3,	0	0.9791
			TGLITSVGNLAAPVEEWTVGGTALTSLMDVER	26.14	3288.68	3287.52	+3,	0	0.8337
LOC_Os02g01332.1	1	21699.9	ribosomal protein L6, putative, expressed
			LQVDAWFGTR	63.5	1192.32	1191.82	+2,	0	0.9876
			VDMLEGVTILR	48.33	1245.49	1245.4	+2,	0	0.9548
			KFLDGIYVSDK	39.2	1284.46	1285.8	+2,	1	0.9004
			KLQVDAWFGTR	62.22	1320.49	1320.51	+1,+2,+3	1	0.9999
			KVDMLEGVTILR	92.3	1373.66	1373.76	+2,+3	1	1
			TAISHVQNLITGVTK	45.86	1581.81	1581.81	+2,+3	0	0.9934
			HLNLDFQLLEVEGVR	69.75	1782.01	1782.11	+2,	0	0.9942
			HLNLDFQLLEVEGVRK	58.03	1910.18	1910.15	+2,	1	0.9845
			TILASETMEIPSGVTVHVAAK	54.44	2154.48	2154.55	+2,+3	0	0.9992
			FVYAHFPINASITNSNTAIEIR	96.14	2478.76	2478.11	+2,+3	0	1
LOC_Os03g55090.1	1	106679	alpha-glucan phosphorylast isozyme, putative, expressed
			QLLNILGIVYR	65.42	1301.58	1301.62	+2,	0	0.9899
			IDGELMNIIISK	100.57	1345.6	1345.34	+2,	0	0.9996
			GLSWNEAWSITER	90.95	1548.65	1548.46	+2,	0	0.999
			QAYYLSMEFLQGR (000000010000000)	103.75	1605.81	1605.59	+2,	0	0.9997
			EDVFNSFYEMWPAK	34.03	1762.93	1762.07	+2,	0	0.8626
			HHAEFTPVFSPEHFSPLK	58.63	2107.33	2108.02	+2,+3	0	0.9975
			FITDVAATVNHDPEIGDLLK	37.55	2168.4	2168	+3,	0	0.9024
			VAVQMNDTHPTLCIPELMR	27.79	2225.61	2226.37	+3,	0	0.7616
			SVLDTLIMNWNATYDYYDR (000000001000000000000)	59.19	2369.56	2368.55	+2,	0	0.9876
			MANLCVVGGHSVNGVAAIHSEIVK (01000000000000000000000000)	53.96	2462.85	2462.64	+2,+3	0	0.9997
			EEVGEENFFLFGAEAHEIAGLR	69.92	2464.64	2466.12	+2,+3	0	0.9994
			LASCFLDSLATLNYPAWGYGLR	56.83	2488.81	2488.68	+2,+3	0	0.9995
			DGQEEVAENWLEMGNPWEIVR	79.8	2501.68	2500.79	+2,	0	0.9981
			EEVGEENFFLFGAEAHEIAGLRK	75.57	2592.81	2591.89	+2,+3	1	1
			SGVFGTYNYDDLMGSLEGNEGYGR	46.3	2601.71	2601.4	+2,	0	0.9685
			GVQGSVSPEEEISSVLNSIDSSTIASNIK	64.04	2948.15	2946.98	+2,	0	0.9946
LOC_Os01g68770.1	1	53648.9	selenium-binding protein, putative, expressed
			HLHVYDWPGGELK	40.59	1550.71	1551.09	+2,	0	0.9183
			KGSHMLQIDVDTEK	36.25	1600.79	1600.85	+2,	1	0.8849
			YLYLVNWLHGDIR	38.08	1661.9	1662.58	+3,	0	0.8736
			TADGSWSHEVAISIKPLK	41.71	1939.17	1939.13	+2,+3	0	0.9952
			EGNAAGNGFLLLDSEFNVK	47.19	1995.15	1995.02	+2,	0	0.9639
			TGLGFPHTSHCLASGEIMISCLGDK	78.27	2689.05	2690.18	+2,+3	0	1
			GGLSINPNFFVDFGAEPEGPSLAHEMR	65.04	2889.16	2888.59	+2,+3	0	0.9999
			LPVTHVGDELHHSGWNACSSCHGDPSASR	28.29	3171.36	3171.39	+3,	0	0.8478
LOC_Os07g42490.1	1	93624.1	sucrose synthase, putative, expressed
			YLEMLYALK	37.92	1143.39	1142.65	+2,	0	0.8783
			VVHGIDVFDPK	50.16	1225.39	1224.8	+1,+3	0	0.97
			NLTGLVELYGR	64.37	1234.4	1234.43	+1,+2	0	0.9981
			ASALLVEFFEK	85.35	1253.44	1253.71	+2,	0	0.9966
			VLGTEHTHILR	56.26	1275.46	1275.28	+2,+3	0	0.9969
			LMTLSGVYGFWK	75.43	1401.67	1402.44	+2,	0	0.996
			LGVTHCTIAHALEK	77.35	1549.79	1550.83	+2,+3	0	0.9999
			LQELVNLVVVCGDHGK	104.38	1780.05	1780.05	+2,+3	0	1
			MFNLIEQYNLNGHIR (01000000000000000)	96.68	1862.12	1862.28	+2,+3	0	0.9999
			IGDSLSAHTNELVAVFSR	83.01	1916.1	1917.07	+2,+3	0	0.9999
			HLAGITADTPYSEFHHR	99.42	1952.09	1951.1	+2,+3	0	1
			KMFNLIEQYNLNGHIR	54.37	1990.29	1991.61	+3,	1	0.8443
			LFHDKESMYPLLNFLR (000000001000000000)	68.54	2023.36	2024.06	+2,+3	1	0.9988
			ETVGQYESHMAFTMPGLYR	62.14	2217.48	2218.3	+2,+3	0	0.9984
			ETIHLLLDLLEAPEPSALEK	84.63	2231.54	2232.95	+2,+3	0	1
			INVSQLGVEELSVPEYLQFK	38.24	2292.58	2293.18	+2,	0	0.9256
			GMLQPHQIIAEYNAAIPEGER (00100000000000000000000)	82.03	2337.61	2337.03	+2,+3	0	1
LOC_Os03g08010.1	1	49634.7	elongation factor Tu, putative
			QTVAVGVIK	37.61	914.101	915.209	+2,	0	0.8743
			EHALLAFTLGVK	48.12	1298.53	1298.17	+2,+3	0	0.9969
			YYCTVIDAPGHR	45.08	1451.61	1452.61	+2,	0	0.9427
			THINIVVIGHVDSGK	111.8	1588.81	1587.88	+2,+3	0	1
			MIPTKPMVVETFSEYPPLGR	67.99	2292.72	2293.07	+2,+3	0	0.9998
			VETGVLKPGMVVTFGPSGLTTEVK (00000000001000000000000000)	53.89	2446.86	2446.11	+2,+3	0	0.9994
			SVEMHHEALQEALPGDNVGFNVK	69.27	2521.76	2520.66	+2,	0	0.9956
LOC_Os07g48030.1	1	33062.5	peroxidase precursor, putative, expressed
			DSVVALGGPSWTVLLGR	71.12	1726.97	1727.48	+2,	0	0.9951
			GLLHSDQVLFNGGSTDNTVR	100.93	2130.28	2131.01	+2,	0	0.9997
			TQVEAICSQTVSCADILAVAAR	30.37	2363.67	2363.65	+2,	0	0.6289
			GLDVTDMVALSGAHTIGQAQCQNFR	86.75	2689.98	2690.01	+2,+3	0	1
			KGLDVTDMVALSGAHTIGQAQCQNFR	91	2818.15	2817.77	+2,+3	1	1
			LHFHDCFVQGCDASVLLSGQEQNAGPNAGSLR	109.34	3485.78	3484.89	+3,	0	0.9999
LOC_Os02g32660.1	1	93041.4	1,4-alpha-glucan-branching enzyme, chloroplast precursor, putative, expressed
			TIAFWLMDK	52.24	1124.35	1124.28	+2,	0	0.9658
			MGDIVHTLTNR	68.13	1256.43	1256.32	+1,+2	0	0.999
			FGFNHSAEGVTYR	54.1	1484.57	1485.18	+2,+3	0	0.9971
			VVLDSDAGLFGGFGR	84.39	1509.66	1509.49	+2,	0	0.9984
			WWLEEYKFDGFR	49.25	1675.84	1676.53	+2,	1	0.9607
			LHMAVPDKWIELLK	39.99	1693.06	1693.15	+3,	1	0.8982
			INTYANFRDEVLPR	31.78	1707.88	1707.79	+2,	1	0.8308
			EWAPGAHSAALVGDFNNWNPNADR	73.6	2609.72	2609.14	+2,+3	0	0.9999
			NEFGVWEIFLPNNADGSSPIPHGSR	70.84	2740.93	2740.99	+2,+3	0	1
			TIAFWLMDKDMYDFMALDRPATPSIDR	63.17	3220.7	3220.95	+3,	1	0.9923
			LITMGLGGEGYLNFMGNEFGHPEWIDFPR (0000100000000000000000000000000)	69.62	3314.7	3313.82	+3,	0	0.996
LOC_Os10g21268.1	1	54343.2	ribulose bisphosphate carboxylase large chain precursor, putative, expressed
			VALEACVQAR	75.34	1116.29	1115.96	+2,	0	0.9955
			DNGLLLHIHR	54.09	1187.35	1187.16	+2,	0	0.9717
			FVFCAKAIYK	42.85	1246.52	1247.73	+2,	1	0.7244
			EMTLGFVDLLR	74.38	1293.53	1292.18	+2,	0	0.9954
			GHYLNATAGTCEEMIK	64.17	1795	1794.69	+2,	0	0.9909
			GHYLNATAGTCEEMIKR	87.92	1951.19	1949.69	+2,+3	1	1
			ELGVPIVMHDYLTGGFTANTSLAHYCR (00000000100000000000000000000)	100.16	3023.4	3022.35	+2,+3	0	1
LOC_Os07g48490.2	1	39041.5	stress responsive protein, putative, expressed
			DGTTVVLWEWCK	70.71	1493.68	1493.54	+1,+2	0	0.9999
			VFSAAGEDYCLTVR	100.09	1587.75	1588.38	+2,	0	0.9996
			DHGGIHDGTEIVLWK	28.01	1676.83	1677.13	+3,	0	0.7204
			IRDEEGYPAFALVNK	65.88	1721.91	1720.85	+2,	1	0.9918
			MVNNIYLNFDAFHGDK (010000000000000000)	71.86	1898.1	1899.6	+2,+3	0	0.9999
			LVPFNPEYEDASVLWTESK	66.44	2224.42	2223.16	+2,	0	0.9934
			ILPWGPEAHSSSPGAATACTIGGVPVHTVR	67.06	3026.39	3025.93	+2,+3	0	0.9998
LOC_Os02g02410.1	1	73617.4	DnaK family protein, putative, expressed
			DAGVIAGLNVAR	59.08	1155.31	1155.21	+2,	0	0.9645
			SQIHEIVLVGGSTR	82.65	1495.68	1494.85	+1,+2	0	1
			ARFEELNNDLFR	47.97	1523.65	1523.86	+2,+3	1	0.9968
			VEIESLFDGTDFSEPLTR	62.22	2055.2	2055.7	+2,	0	0.9901
			LKEVEAVCNPIISAVYQR	79.81	2089.41	2088.55	+2,+3	1	0.9997
			VEEALKEALEWLDENQTAEK	84.46	2345.51	2345.37	+2,	1	0.9987
LOC_Os01g44220.1	1	58315.7	glucose-1-phosphate adenylyltransferase large subunit, chloroplast precursor, putative, expressed
			SGIVVILK	47.46	828.051	828.736	+2,	0	0.9446
			KDVLLDILK	65.46	1056.3	1056.01	+2,	1	0.9586
			YPYIASMGIYVLK	68.71	1517.83	1517.64	+1,+2	0	0.9997
			IFVMTQFNSASLNR (0000100000000000)	112.11	1627.86	1627.59	+2,	0	0.9999
			YAHLQDFGSEILPR	68.07	1645.81	1646.63	+2,+3	0	0.9995
			SFFDANLALTEQPPK	62.35	1677.85	1677.58	+2,	0	0.9889
			QKYPYIASMGIYVLK	56.1	1774.13	1774.78	+2,+3	1	0.9992
			ACVFTEYWEDIGTIK	85.53	1832.04	1830.88	+2,	0	0.9985
			VIQFLEKPEGADLESMK	38.26	1934.21	1933.7	+2,	0	0.915
			SFFDANLALTEQPPKFEFYDPK	35.67	2604.86	2604.88	+2,+3	1	0.9854
			NVIIANTQGVQESDHPEEGYYIR	59.05	2632.79	2632.9	+2,	0	0.9894
			NYADASHVSAVILGGGTGVQLFPLTSTR	93.67	2832.13	2831.12	+2,+3	0	1
			KNYADASHVSAVILGGGTGVQLFPLTSTR	131.16	2960.3	2959.97	+2,+3	1	1
			IKDAIISDGCSFSECTIEHSVIGISSR	74.21	2982.3	2981.53	+2,+3	1	1
			VIQFLEKPEGADLESMKVDTSFLSYAIDDK (00000000000000001000000000000000)	29.62	3405.78	3406.97	+3,	1	0.8703
LOC_Os03g18220.1	1	65802.1	pyruvate decarboxylase isozyme 2, putative, expressed
			DCLCFIEVIAHK	72	1504.77	1505.46	+2,	0	0.9892
			ILHHTIGLPDFSQELR	48.63	1876.12	1875.49	+2,+3	0	0.9973
			VKCEEELTEAIGMALGEK	76.63	2007.29	2006.76	+2,	1	0.9972
			AFVDLVDASGYAYAVMPSAK (0000000000000000100000)	88.08	2075.34	2090.55	+2,	0	0.999
			MLNSDSAVIAETGDSWFNCQK	59.14	2373.57	2373.75	+2,	0	0.9884
			ESKPVYLSISCNLPGLPHPTFSR	79.01	2599.96	2600.47	+2,+3	0	1
			LVQVGVSDVFAVPGDFNLTLLDHLIAEPGLR	80.01	3305.78	3305.08	+3,	0	0.9985
LOC_Os08g43190.1	1	43120.4	dehydrogenase, putative, expressed
			IAHFVVK	34.7	812.998	812.1	+1,+2	0	0.9534
			EVDVVGIFR	45.24	1033.18	1033.28	+2,	0	0.9352
			IDVKPLITHR	64.85	1191.42	1191.56	+2,	0	0.989
			AVGICGSDVHYLR	34.4	1446.63	1447.84	+2,	0	0.8595
			YKDTWPLCIEFLR	69.66	1741.02	1740.04	+2,+3	1	0.9997
			AAMGGDIDVSLDCAGFSK	52.39	1814	1813.97	+2,	0	0.9759
			FGFSQEDVEEAFEVSAR	92.44	1947.02	1945.59	+2,	0	0.9993
			VCLVGMGHNEMTVPLTSAAIR (00000000000100000000000)	95.97	2256.67	2255.88	+2,+3	0	1
			GAEAAAAAVAGAGEEENMAAWLVAK	80.48	2358.58	2357.99	+2,+3	0	1
			FFATPPVHGSLANQIVHPGDLCFK	81.08	2653.02	2653.28	+2,+3	0	0.9999
			LPENVSLEEGAMCEPLSVGVHACR (00000000000010000000000000)	112.2	2654.99	2654.43	+2,+3	0	1
			RADVGPETGVLIMGAGPIGLVTLLAAR (00000000000001000000000000000)	86.36	2664.13	2663.85	+3,	1	0.999
			EPMVIGHECAGVIEEVGSGVTHLAVGDR (000100000000000000000000000000)	104.87	2919.25	2918.89	+2,+3	0	1
LOC_Os05g02520.1	1	38479.6	cupin domain containing protein, expressed
			LSLNAGGLALPSFSDSGK	36.74	1733.92	1733.71	+2,	0	0.9047
			VLDTHVEGGNLFIVPR	42.76	1766.01	1766.37	+3,	0	0.9276
			AGQFTNMQLTGATGIFTGFSTEFVGR (0000000100000000000000000000)	30.11	2755.02	2755.73	+2,	0	0.8787
			IADASGLQWFSIITTPNPIFSHLAGK	78.44	2785.16	2785.92	+2,+3	0	1
			IDGHSMCSPGFSCDSAYQVTYFIR (00000010000000000000000000)	95.27	2799.08	2797.89	+2,+3	0	0.9999
			AYGGDGGTYYEWSPADLPMLELANIGGAK	42.8	3017.28	3016.32	+2,	0	0.9647
			KAYGGDGGTYYEWSPADLPMLELANIGGAK	65.86	3145.45	3145.21	+2,+3	1	0.9999
LOC_Os05g02530.1	1	32769.4	glutathione S-transferase, N-terminal domain containing protein, expressed
			EHLIAGWAPK	34.79	1121.29	1121.44	+2,	0	0.8471
			IFSCFTTFLK	59.07	1263.5	1262.68	+2,	0	0.9819
			LYHLQVALEHFK	56.55	1497.74	1497.55	+1,+2,+3	0	1
			ALLTELQALEEHLK	100.58	1607.85	1606.8	+2,+3	0	1
			WIPDSDVITQVIEEK	83.42	1771.96	1772.54	+2,	0	0.9982
			IPEDLTNVHAYTEALFSR	56.01	2076.26	2076.34	+2,+3	0	0.9988
			AHGPFINGQNISAADLSLAPK	54.11	2121.35	2121.22	+2,+3	0	0.9994
LOC_Os07g09060.1	1	57702.3	aldehyde dehydrogenase, putative, expressed
			AVSFVGSNIAGMHIYSR	53.91	1809.05	1809.52	+2,	0	0.9785
			DPGAAMMLAELAMEAGLPK	105.4	1916.29	1914.96	+2,	0	0.9998
			SEMECYKEEIFGPVLLLMK	67.05	2316.76	2316.7	+2,+3	1	0.9998
			GVLNIVHGTHDVVNNICDDEDIK	72.57	2576.79	2576.83	+2,+3	0	1
			NHAIILPDADRDATLNALIAAGFGAAGQR	82.15	2933.24	2933.53	+2,+3	1	1
			KFQTDIEAGQVGINVPIPVPLPFFSFTGSK	31.91	3234.7	3234.12	+3,	1	0.892
LOC_Os10g25130.1	1	53163.1	aminotransferase, classes I and II, domain containing protein, expressed
			GEIVIHAQR	47.23	1022.16	1023.62	+2,	0	0.9465
			ATTILASIPGR	53.18	1099.28	1098.53	+2,	0	0.9707
			AFHEGFMAAYRD	65.75	1414.54	1413.84	+1,+2,+3	1	0.9999
			GGYMEITGFSAPVR	60.75	1484.67	1484.05	+1,+2	0	0.9987
			RGGYMEITGFSAPVR	61.38	1640.86	1640.08	+2,+3	1	0.9995
			ALENAFNSLEGITCNK	36.73	1780.95	1781.9	+2,	0	0.8988
			NEGLVLLADEVYQENIYVDNK	52.83	2438.64	2439.16	+2,	0	0.9802
			VASVNLCSNITGQILASLVMNPPK	86.62	2526.97	2527.81	+2,+3	0	0.9999
			NEGLVLLADEVYQENIYVDNKK	98.72	2566.81	2567.09	+2,+3	1	1
			LLEATGIVVVPGSGFGQVPGTWHIR	68.99	2590.97	2589.52	+2,+3	0	1
LOC_Os05g33570.1	1	103643	pyruvate, phosphate dikinase, chloroplast precursor, putative, expressed
			GGMTSHAAVVAR	66.48	1156.32	1155.58	+2,	0	0.9911
			QMIMASSLELR	60.58	1278.54	1278.46	+1,+2	0	0.9955
			AGLDYVSCSPFR	51.74	1371.52	1371.4	+2,	0	0.9676
			LGDPARPLLLSVR	41.12	1406.67	1407.12	+3,	0	0.9026
			IAVDMVNEGLVER	102.18	1444.65	1443.4	+2,	0	0.9919
			VGICGEHGGEPLSVAFFAK	71.2	1975.23	1974.47	+2,+3	0	0.9999
			LYGEFLVNAQGEDVVAGIR	91.06	2050.27	2051.5	+2,	0	0.9992
			TETSPEDVGGMHAAVGILTAR	94.3	2112.32	2112.04	+2,+3	0	1
			KLYGEFLVNAQGEDVVAGIR	126.45	2178.44	2179.9	+2,+3	1	1
			ALHEGEWLSLNGSTGEVIIGK	109.59	2210.44	2210.21	+2,+3	0	1
			LLDPPLHEFLPEGHVEDMVR (0000000000000000001000)	46.58	2343.66	2359.99	+2,+3	0	0.9983
			GLHNDTDLTATDLKELVAQYK	62.99	2345.56	2345.94	+2,	1	0.9917
			FLDMFGNVVMDIPHALFEEK (0000000000100000000000)	97.51	2352.73	2353.89	+2,+3	0	1
			RFLDMFGNVVMDIPHALFEEK (00000000000100000000000)	94.29	2508.91	2509.52	+2,+3	1	1
			MVEPGHLDQLLHPQFENPSGYK (010000000000000000000000)	45.06	2536.82	2538.18	+2,+3	0	0.9954
			FLPIYLSQGILQHDPFEVLDQR	83.59	2628.97	2629.35	+2,+3	0	1
			QPLCPPALSGDLETFMSWVDEVR (0000000000000000100000000)	77.79	2647.97	2648.46	+2,+3	0	1
			GTAVNVQTMVFGNMGNTSGTGVLFTR (0000000000000010000000000000)	116.9	2659.99	2658.58	+2,	0	0.9999
			QPLCPPALSGDLETFMSWVDEVRK (00000000000000001000000000)	64.78	2776.15	2775.81	+2,+3	1	0.9992
			MVEPGHLDQLLHPQFENPSGYKDK	25.25	2780.07	2780.35	+3,	1	0.7573
			SGAAVSMPGMMDTVLNLGLNDEVAAGLAAK	69.35	2904.34	2903.64	+2,+3	0	0.9998
			FLDMFGNVVMDIPHALFEEKLEAMK (000000000000000000000000100)	86.18	2925.44	2924.52	+3,	1	0.9989
			LYGEFLVNAQGEDVVAGIRTPEDLDAMR	30.96	3079.4	3080.74	+3,	1	0.8613
			VIATGLPASPGAAVGQIVFTAEDAEAWHAQGK	76.51	3163.49	3163.13	+2,+3	0	1
LOC_Os11g01380.1	1	194656	clathrin heavy chain, putative, expressed
			EGLVSEAIESFIR	86.93	1449.61	1448.87	+2,	0	0.9986
			SQALEAHAASFASFK	39.14	1564.7	1564.28	+2,	0	0.9127
			ELSEDLLVYFIEQGKK	67.9	1911.16	1911.26	+2,	1	0.9935
			AFMTADLPHELIELLEK	57.52	1970.29	1968.93	+2,	0	0.9844
			GCFNELISLMESGLGLER	76.3	2025.31	2026.03	+2,+3	0	1
			QVGYTPDYLFLLQTILR	53.75	2040.36	2040.24	+2,	0	0.9782
			ETSPQNSVVIVDMAMPAQPLR	39.73	2283.62	2282.64	+2,	0	0.9363
			VMVNTHAIEPQALVEFFGTLSR	49.39	2459.82	2459.65	+2,+3	0	0.999
			LSDIEEFILMPNVANLQNVGDR	28.31	2487.78	2487.19	+2,	0	0.8352
			EATAFLLDVLKPNLPEHAFLQTK	59.88	2595.99	2596.25	+2,+3	0	0.9978
			LLTQFLEHLVSEGSQDVHVHNALGK	84.97	2772.08	2772.74	+3,	0	0.9988
			GQVLHATVNDATIVPFVSSQLNNLELAVNLAK	70.08	3376.81	3377.59	+3,	0	0.9965
LOC_Os03g16440.1	1	88199.2	outer membrane protein, OMP85 family, putative, expressed
			SAEVSTEWSIVPGR	59.86	1517.64	1516.63	+2,	0	0.9855
			FTYGLVVEEITTR	69.47	1527.72	1527.67	+2,	0	0.9935
			GEYIVDHNAGTGTVFFR	52.41	1883.03	1883.22	+2,	0	0.9753
			NTYVYGFVEHGTDLGSSK	104.17	1974.09	1974.12	+2,	0	0.9997
			EGRPTLASIQPGGTVSFEHR	47.36	2139.33	2139.54	+3,	0	0.9585
			NINSLALFSNIEVNPRPDETK	71.24	2371.6	2370.92	+2,	0	0.996
			KLSPVFVAGPNMDEAPPVWVDR	93.84	2424.77	2425.75	+2,	1	0.9995
			CINVGLMSQSGQVDFDQDMTER	51.41	2530.77	2530.38	+2,	0	0.9784
			AAGGGGAFTGPEDSFFEMVTLQPGGVYTK	32.73	2892.16	2892.67	+3,	0	0.8947
LOC_Os08g40930.1	1	90801	Alpha amylase, catalytic domain containing protein, expressed
			DLVIYEMHLR	61.74	1288.52	1288.42	+2,	0	0.9856
			YWVTEMHVDGFR	69.43	1539.71	1541.01	+2,+3	0	0.9988
			MNFWGYSTINFFSPMIR	28.82	2111.44	2110.41	+2,	0	0.8095
			LIAEAWDAGGLYQVGQFPHWK	79.5	2386.66	2387.57	+2,+3	0	1
			GTDGFAGGFAECLCGSPHLYQAGGR	54.45	2585.78	2584.99	+2,+3	0	0.9992
			GEIYVAFNASHLPAVVGLPERPGYR	28.32	2713.05	2713.52	+2,	0	0.8529
			FDGMFAPHCGQYFDVSNVVVDPYAK	37.16	2864.17	2864.51	+2,	0	0.9324
			DETKGEIYVAFNASHLPAVVGLPERPGYR	76.54	3186.53	3187.83	+2,+3	1	1
LOC_Os02g38920.1	1	36738.6	glyceraldehyde-3-phosphate dehydrogenase, putative, expressed
			AGIALSDTFVK	41.97	1121.28	1120.75	+2,	0	0.9212
			DAPMFVVGVNEK	36.93	1305.5	1305.4	+2,	0	0.8825
			VPTVDVSVVDLTVR	111.47	1498.72	1498.65	+1,+2	0	1
			LVSWYDNEWGYSTR	61.89	1775.87	1776.85	+2,	0	0.9881
			FGIVEGLMTTVHAITATQK (000000001000000000000)	107.52	2017.35	2017.92	+2,+3	0	1
			GILGYVEEDLVSTDFQGDSR	93.03	2200.32	2201.04	+2,	0	0.9994
			SDVNIVSNASCTTNCLAPLAK	70.57	2235.49	2236.24	+2,	0	0.9957
			VINDRFGIVEGLMTTVHAITATQK	43.5	2615.01	2616.02	+3,	1	0.9504
			NPEEIPWAAAGAEYVVESTGVFTDK	74.19	2680.87	2682.18	+2,+3	0	0.9995
			NPEEIPWAAAGAEYVVESTGVFTDKDK	74.39	2924.13	2924.28	+2,+3	1	0.9998
			VALQSEDVELVAVNDPFITTEYMTYMFK (000000000000000000000000001000)	63.01	3254.68	3255.22	+3,	0	0.9845
LOC_Os02g07120.1	1	135926	HEAT repeat family protein, putative, expressed
			MDIFNTFIELLR	97.96	1511.78	1511.36	+2,	0	0.9994
			CPSAVLAVLDSLVDPIEK	89.48	1926.23	1925.41	+2,	0	0.9991
			LTTTVLQQLEDASGDVSGLAVK	30.88	2245.48	2245.69	+2,	0	0.8675
			LADKCPSAVLAVLDSLVDPIEK	48.57	2353.73	2352.51	+2,	1	0.9717
			ELVVVLPDCLADHIGSLVPGIEK	26.65	2473.88	2472.66	+2,	0	0.8164
			DLSNHAQIENIVIESFQSPFEEIK	40.48	2788.03	2788.1	+2,+3	0	0.9962
			FGPHLAEAVPLLINYCTSASENDEELR	49.02	3046.32	3046.41	+3,	0	0.9731
			LVMASHSPAVFHPYIQALSGPILSAIGDR	80.34	3048.52	3047.27	+3,	0	0.9984
LOC_Os12g13380.1	1	26690.8	adenylate kinase, putative, expressed
			GIVANLHAEKPPK	31.23	1373.6	1373.29	+2,	0	0.5676
			KGIVANLHAEKPPK	28.9	1501.77	1501.3	+2,	1	0.7805
			VLNFAIDDAILEER	95.63	1617.8	1617.19	+2,	0	0.9994
			GELVSDDLVVGIIDEAMK	73.9	1903.15	1902.45	+2,	0	0.9964
			GELVSDDLVVGIIDEAMKK	65.93	2031.33	2032.05	+2,	1	0.9931
			LEAFHVQTKPVIDYYTK	28.62	2052.33	2053.66	+2,	0	0.8026
			SRLEAFHVQTKPVIDYYTK	43.44	2295.59	2295.1	+2,+3	1	0.9956
			EAMDKGELVSDDLVVGIIDEAMK	88.07	2477.8	2478.06	+2,+3	1	1
			GTQSPLIKDEFCLCHLATGDMLR	57.64	2663.06	2663.28	+2,+3	1	0.9988
LOC_Os11g10480.1	1	41725.5	dehydrogenase, putative, expressed
			DHDKPVQQVLAEMTNGGVDR	83.29	2209.4	2208.68	+2,+3	0	1
			FITHSVPFSEINTAFDLMHK (0000000000000000001000)	86.57	2334.65	2333.64	+2,+3	0	0.9999
			VCVLSCGISTGLGATINVAKPPK	73.34	2342.78	2341.39	+2,+3	0	0.9998
			AAVAWEAAKPLVIEEVEVAPPQAMEVR	49.27	2904.34	2905.09	+2,+3	0	0.9979
LOC_Os05g49200.1	1	54757.7	aspartic proteinase oryzasin-1 precursor, putative, expressed
			CYFSIACFFHSR	64.12	1594.81	1593.67	+2,	0	0.9893
			GYWQFEMGDVLIGGK	55.24	1699.92	1700.66	+2,	0	0.9792
			TQDLILNYINQLCDK	75.94	1851.09	1852.3	+2,	0	0.9966
			NYMNAQYFGEIGVGTPPQK	57.88	2114.34	2113.6	+2,	0	0.986
			DQEFIEATKEPGLTFMVAK	46.31	2154.44	2154.32	+3,	1	0.9531
			MVEQGLVSEPVFSFWFNR (01000000000000000000)	60.59	2172.46	2171.24	+2,	0	0.9886
			VGEGAAAQCISGFTAMDIPPPR	47.48	2245.53	2245	+2,	0	0.9691
			TVVSQYGQQILDLLLAETQPSK	63.72	2431.74	2432.95	+3,	0	0.9909
			GPLWILGDVFMGAYHTVFDYGK (000000000001000000000000)	35.87	2502.84	2502.79	+3,	0	0.8963
LOC_Os03g51600.1	1	50560.2	tubulin/FtsZ domain containing protein, putative, expressed
			LVSQVISSLTASLR	94.66	1473.71	1473.24	+1,+2	0	1
			AVFVDLEPTVIDEVR	66.59	1701.91	1701.91	+2,	0	0.9923
			IHFMLSSYAPVISAEK (000010000000000000)	84.21	1793.09	1793.73	+2,+3	0	0.9999
			AFVHWYVGEGMEEGEFSEAR (0000000000010000000000)	50.97	2330.49	2329.12	+2,+3	0	0.996
			FDGALNVDVNEFQTNLVPYPR	54.97	2408.62	2407.97	+2,	0	0.9835
			AYHEQLSVAEITNSAFEPSSMMAK	67.87	2641.93	2642.03	+2,+3	0	0.9995
			LADNCTGLQGFLVFNAVGGGTGSGLGSLLLER	44.8	3194.57	3194.55	+2,+3	0	0.9957
LOC_Os06g04200.1	1	67046	starch synthase, putative, expressed
			VLTVSPYYAEELISGIAR	62.55	1981.25	1979.8	+2,	0	0.9903
			FNAPLAHLIMAGADVLAVPSR	94.3	2163.54	2162.08	+2,+3	0	1
			GPDVMAAAIPELMQEDVQIVLLGTGK	37.02	2696.14	2695.44	+2,	0	0.9346
			GTYGEDVVFVCNDWHTGPLASYLK	77.05	2728.98	2730.17	+2,+3	0	0.9999
			LEEQKGPDVMAAAIPELMQEDVQIVLLGTGK	84.76	3323.83	3323.14	+3,	1	0.999
LOC_Os03g17690.1	1	27269.5	OsAPx1 - Cytosolic Ascorbate Peroxidase encoding gene 1-8, expressed
			LAWHSAGTFDVSSK	37.3	1505.63	1504.15	+2,	0	0.8943
			TPAELSHAANAGLDIAVR	80.17	1805.98	1805.72	+2,+3	0	1
			QVFGAQMGLSDQDIVALSGGHTLGR (000000010000000000000000000)	107.97	2557.84	2557.07	+2,+3	0	1
			NPLQFDNSYFTELLSGDKEGLLQLPSDK	60.21	3169.45	3170.52	+2,+3	1	0.9999
LOC_Os08g39140.1	1	80478.4	heat shock protein, putative, expressed
			RAPFDLFDTR	28.82	1237.36	1237.79	+2,	1	0.7462
			HFSVEGQLEFK	34.37	1320.45	1321.43	+2,	0	0.8478
			LDAQPELFIHIVPDK	54.4	1734.99	1736	+2,+3	0	0.9988
			HSEFISYPISLWTEK	64.38	1837.04	1836.66	+2,+3	0	0.9982
			SKLDAQPELFIHIVPDK	33.95	1950.24	1949.35	+3,	1	0.8477
			VFIMDNCEELIPEWLSFVK	42.04	2369.75	2369.93	+2,	0	0.9444
			VVDSPCCLVTGEYGWTANMER	94.08	2444.72	2446	+2,	0	0.9995
			RVFIMDNCEELIPEWLSFVK	53.43	2525.94	2525.18	+2,+3	1	0.9969
LOC_Os10g33800.1	1	35910.8	lactate/malate dehydrogenase, putative, expressed
			MELVDAAFPLLK	80.97	1346.63	1345.95	+2,	0	0.9888
			VLVVANPANTNALILK	31.49	1649.97	1648.99	+2,	0	0.8372
			KQSSALSAASSACDHIR	45.66	1788.94	1788.98	+2,+3	1	0.9952
			VLVTGAAGQIGYALVPMIAR	51.47	2000.41	2000.25	+2,+3	0	0.9941
			ELVADDEWLNTEFISTVQQR	72.76	2393.56	2394.69	+2,	0	0.9964
			NAIIWGNHSSTQYPDVNHATVK	54.02	2452.64	2451.18	+2,+3	0	0.9992
			GVMLGADQPVILHMLDIPPATESLNGLK	54.09	2930.44	2929.11	+2,	0	0.9864
LOC_Os01g22010.1	1	43356.6	S-adenosylmethionine synthetase, putative, expressed
			TQVTVEYLNDAGAMVPVR	74.67	1963.22	1962.61	+2,	0	0.9966
			IIIDTYGGWGAHGGGAFSGK	95.99	1964.14	1964.97	+2,	0	0.9995
			ENFDFRPGMMTINLDLK	28.3	2041.35	2041.95	+3,	0	0.7488
			KIIIDTYGGWGAHGGGAFSGK	111.13	2092.31	2091.52	+2,+3	1	1
			ENFDFRPGMMTINLDLKR	58.02	2197.54	2197.45	+3,	1	0.9822
			IIIDTYGGWGAHGGGAFSGKDPTK	55.41	2405.62	2405.32	+2,+3	1	0.9995
			VLVNIEQQSPDIAQGVHGHFTK	73.98	2417.68	2418.03	+2,+3	0	0.9999
			VHTVLISTQHDETVTNDEIAADLK	69.89	2649.86	2648.96	+2,+3	0	0.9999
LOC_Os08g44530.1	1	64277.2	dihydroxy-acid dehydratase, putative, expressed
			SVGLQLTLDDFQK	46.65	1463.63	1462.97	+2,	0	0.9522
			SQGASQAVLYGVGLTDADLR	42.13	2021.19	2020.71	+2,	0	0.9462
			STGHIQILYGNLAPEGSVAK	66.41	2055.29	2054.95	+2,	0	0.9936
			IGGTPAVIHYLLEQGLLDGDCMTVTGK	63.09	2859.28	2860.46	+2,+3	0	0.9998
			FSGGSHGFVVGHICPEAQEGGPIGLVQNGDK	89.96	3151.42	3151.06	+2,+3	0	1
LOC_Os06g29180.1	1	41569.1	erythronate-4-phosphate dehydrogenase domain containing protein, expressed
			NPNFVGCVEGALGIR	28.91	1602.81	1602.47	+2,	0	0.79
			GGEYADKNPNFVGCVEGALGIR	98.32	2323.54	2322.24	+2,+3	1	1
			NFLPGYQQVVHGEWNVAGIAYR	86.62	2518.78	2518.82	+2,+3	0	0.9999
			HIEDMHVLITTPFHPAYVSAER (000001000000000000000000)	63.01	2563.88	2564.41	+2,+3	0	0.9998
LOC_Os01g09000.1	1	90415.9	glutaminyl-tRNA synthetase, putative, expressed
			VHTEIFYSDGNIWR	67.44	1736.88	1737.06	+2,+3	0	0.9979
			SAVLPLEALLALGLDQR	80.95	1779.09	1778.4	+2,	0	0.9957
			GVLHWVAQPAPGVEPLKVEVR	56.19	2281.65	2282.83	+2,+3	1	0.9996
			YPTNALVHRPVLIDYIVSTK	28.95	2299.67	2300.42	+3,	0	0.7897
			VTYTSDYFQALYEHAVELIR	76.26	2418.66	2418.51	+2,+3	0	0.9999
			EYIDHIQEIVHWMGWEPYK	35.41	2473.76	2474.86	+3,	0	0.8795
LOC_Os03g16980.1	1	39479.7	NAD dependent epimerase/dehydratase family domain containing protein, expressed
			VAETLMFDYHR	48.03	1381.56	1381.03	+2,	0	0.9544
			SFCYVADMVNGLIK	46.07	1616.9	1617.4	+2,	0	0.9512
			ILVTGGAGFIGSHLVDK	38.94	1683.94	1682.76	+2,+3	0	0.9904
			LMENEKHEVIVADNFFTGSK	76.23	2308.57	2309.81	+2,+3	1	0.9999
			HDVTQPLLVEVDQIYHLACPASPIFYK	85.9	3154.59	3153.14	+2,+3	0	1
LOC_Os01g69080.1	1	45548.3	acyl-desaturase, chloroplast precursor, putative, expressed
			DYADILEFLVSR	89.35	1440.6	1440.34	+2,	0	0.9982
			LAQICGIIASDEKR	65.72	1573.81	1573.21	+2,	1	0.9913
			EVHVQVTHSMPPQK	32.1	1616.84	1616.72	+2,	0	0.8353
			LFEIDPDGTVLAFADMMK	92.04	2013.33	2012.52	+2,	0	0.9976
			TENNPYLGFIYTSFQER	99.92	2079.22	2079.62	+2,	0	0.9996
			ISMPAHLMFDGEDDKLFEHFSMVAQR	68.68	3052.46	3052.45	+2,	1	0.9959
LOC_Os02g32350.1	1	108580	TUDOR protein with multiple SNc domains, putative, expressed
			NVAYSIIAAGWAR	61.85	1391.57	1390.56	+2,	0	0.9872
			LKDAPVIGAFNPVK	35.78	1468.74	1468.96	+2,	1	0.88
			HSAIVEYVFSGHR	59.82	1501.64	1502.01	+2,	0	0.9849
			GEIVLAQFSADNSWNR	44.73	1806.93	1807.45	+2,	0	0.9503
			IRPADPSISSSPALAQLCSLAFIK	77.94	2542.95	2542.53	+3,	0	0.9976
			VPNLEDDFGHEAAVYLNDCLLNSQK	58.59	2862.09	2862.07	+3,	0	0.9876
			GAVSSQDDKFEVFYIDYGNQEVVPYSR	71.14	3113.3	3113.1	+2,+3	1	0.9996
LOC_Os04g33150.1	1	33974.2	desiccation-related protein PCC13-62 precursor, putative, expressed
			GFPRPLLDISAANFGK	64.21	1702.95	1703.08	+2,+3	0	0.9998
			DIATQFCYQEVGHLR	90.36	1837.02	1836.58	+2,	0	0.999
			KLVAGLLGVESAQDAVIR	48.55	1839.14	1838.39	+2,+3	1	0.9957
			VASYGVGVAELTAHISELR	67.42	1972.2	1971.66	+2,+3	0	0.9999
			FSLAYDRTPEEILGVVYGSGDPAK	26.44	2584.83	2584.85	+2,	1	0.8196
LOC_Os01g05490.1	1	27290.8	triosephosphate isomerase, cytosolic, putative, expressed
			WLAANVSAEVAESTR	44.69	1603.73	1602.79	+2,	0	0.9473
			KWLAANVSAEVAESTR	34.38	1731.9	1732.06	+2,	1	0.8734
			SQLRPEIQVAAQNCWVK	93.74	2027.31	2026.62	+2,+3	0	1
			IKDWTNVVVAYEPVWAIGTGK	89.45	2346.68	2346.69	+2,+3	1	1
			ELAAKPDVDGFLVGGASLKPEFIDIINSATVK	90.18	3315.77	3317.07	+3,	0	0.9916
LOC_Os08g36900.1	1	49220.5	alpha-amylase precursor, putative, expressed
			NGIHAESTLDILK	32.91	1410.57	1410.65	+2,	0	0.8392
			GILQAAVQGELWR	75.91	1440.65	1441.58	+2,	0	0.9964
			NVECLADIVINHR	92.04	1552.75	1553.56	+2,	0	0.9991
			GILQAAVQGELWRLHDGNGK	30.99	2162.41	2162.36	+3,	1	0.8263
			YDAGGIIPSDFHVVAHGNDYCVWEK	51.91	2850.08	2850.25	+2,+3	0	0.9969
			VEEIASTGATHVWLPPPSHSVSPQGYMPGR (00000000000000000000000000010000)	84.92	3188.53	3188.78	+2,+3	0	0.9999
LOC_Os01g46070.1	1	35688.7	lactate/malate dehydrogenase, putative, expressed
			LFGVTTLDVVR	53.95	1219.43	1219.47	+2,	0	0.9723
			DDLFNINAGIVK	44.97	1318.47	1317.96	+2,	0	0.9421
			KLFGVTTLDVVR	78.02	1347.6	1347.94	+2,+3	1	0.9999
			VAILGAAGGIGQPLSLLMK	85.86	1809.22	1808.21	+2,	0	0.9901
			KVAILGAAGGIGQPLSLLMK	59.31	1937.39	1937.86	+3,	1	0.9327
			GFMGDDQLGEALEGSDIVIIPAGVPR	52.56	2656.96	2657.33	+2,+3	0	0.9991
			GLNGVPDVVECSFVQSTVTELPFFASK	73.89	2928.27	2928.32	+2,+3	0	0.9999
			YCPNALVNMISNPVNSTVPIAAEVFKK	31.06	2977.46	2976.5	+2,	1	0.8933
			LNPLVSSLSLYDIAGTPGVAADVSHINAPAQVK	86.14	3318.73	3319.07	+3,	0	0.9956
LOC_Os10g35010.1	1	111249	ATTIC110/TIC110, putative, expressed
			LDNALVQAVALLR	88.67	1395.65	1394.93	+2,	0	0.9988
			AFVQQAEVILADGK	80.22	1488.68	1488.04	+2,	0	0.9976
			IRLDNALVQAVALLR	87.31	1664.99	1664.43	+2,+3	1	1
			TAAELAVAAAAVAAGYGIGLR	32.42	1916.18	1916.12	+2,	0	0.8768
			KMISFNTVVVSELLADIK (00100000000000000000)	27.15	2023.39	2022.29	+3,	1	0.7368
			AAFLQNICEELQFDPELASK	51.36	2323.58	2324.01	+2,	0	0.9766
LOC_Os01g46610.1	1	46384.4	dehydrogenase, putative, expressed
			LIFPFLDLDIK	52.28	1333.61	1333.56	+2,	0	0.9682
			FEAAGIWYEHR	63.47	1378.49	1378.13	+2,	0	0.9881
			DKLIFPFLDLDIK	55.46	1576.87	1577.4	+2,	1	0.9778
			SKFEAAGIWYEHR	33.67	1593.74	1592.68	+2,+3	1	0.9564
			FKDIFQEVYEAGWK	41.95	1759.95	1761.41	+2,+3	1	0.9889
			SHYLNTEEFIDAVAAELR	102.52	2078.24	2079.05	+2,+3	0	1
LOC_Os03g55280.1	1	40462.7	semialdehyde dehydrogenase, NAD binding domain containing protein, putative, expressed
			GLDIFVCGDQIR	51.03	1392.58	1392.72	+2,	0	0.9655
			GAALNAVQIAEMLLK	86.54	1541.85	1541.16	+2,	0	0.9987
			KGAALNAVQIAEMLLK	86.82	1670.03	1669.06	+2,	1	0.9988
			AHAPAAVASGAVVVDNSSAFR	89.71	1997.17	1997.77	+2,+3	0	0.9999
			MVVSTYQAASGAGAAAMEELK	64.15	2085.36	2086.8	+2,	0	0.9924
LOC_Os11g26850.2	1	49982.9	erythronate-4-phosphate dehydrogenase, putative, expressed
			WVFPETNTGIIVLAEGR	72.74	1902.15	1901.17	+2,	0	0.9959
			WCSCNIFSTQDHAAAAIAR	53.34	2179.39	2179.07	+2,+3	0	0.9984
			SQADYISVPVEGPYKPAHYR	32.15	2277.49	2277.17	+2,+3	0	0.977
			RLYQMQETGALLFPAINVNDSVTK	49.96	2709.08	2710.11	+2,+3	1	0.9977
			CLDWGVGGGPDLIVDDGGDATLLIHEGVK	51.88	2979.28	2977.86	+3,	0	0.9803
			NNAIVCNIGHFDNEIDMLGLETYPGVK	39.07	3034.38	3033.14	+2,+3	0	0.9924
LOC_Os10g32680.1	1	39990.5	expressed protein
			SLAEFFTDFGYVPR	83.79	1648.81	1650.3	+2,	0	0.9982
			IFISELLVDELSPQSQDIIQK	76.14	2415.73	2414.87	+2,+3	0	1
			HATLASTSGELTWEKPIYSDFQVLSR	85.29	2937.22	2936.78	+2,+3	0	1
LOC_Os05g45950.1	1	29602	outer mitochondrial membrane porin, putative, expressed
			VGLSLVLKP	30.44	925.166	926.323	+2,	0	0.7692
			SLVTISTEVDTK	40.34	1292.43	1291.91	+2,	0	0.9127
			KNESIFSEIQSQVK	65.8	1636.8	1636.22	+2,	1	0.9915
			LITTFTVHDLGTPGLK	50.66	1712.98	1712.42	+2,+3	0	0.9968
			FNNFGMASALIQHEFRPK	66.24	2107.39	2106.37	+2,+3	0	0.9992
			YNAGLSHTTPDLTAALLLNNK	57.61	2227.47	2228.13	+2,+3	0	0.9967
			YNAGLSHTTPDLTAALLLNNKGDSLAASYYHK	39.75	3420.74	3421.86	+3,	1	0.9504
LOC_Os06g45710.1	1	42335.5	phosphoglycerate kinase protein, putative, expressed
			IGVIESLLAK	35.94	1042.27	1042.51	+2,	0	0.8607
			KPFAAIVGGSK	34.98	1074.27	1073.86	+1,+2	0	0.9757
			VILASHLGRPK	33.18	1190.44	1190.42	+2,	0	0.8281
			LAATLPDGGVLLLENVR	38.12	1751.03	1750.34	+2,	0	0.9141
			MSHISTGGGASLELLEGK (01000000000000000000)	86.48	1787	1786.34	+2,+3	0	0.9999
			SLVEEDKLELATSLIEK	65.38	1917.16	1916.73	+2,+3	1	0.998
			LASVADLYVNDAFGTAHR	121.26	1920.09	1921.56	+2,+3	0	1
			LSELLGVDVVMANDCIGEEVQK	50	2418.74	2419	+2,	0	0.9291
LOC_Os08g06100.1	1	40091.4	O-methyltransferase, putative, expressed
			VLMESWYYLK	58.43	1331.58	1331.66	+2,	0	0.981
			AYGMTAFEYHGTDAR	55.39	1689.8	1689.7	+2,	0	0.9795
			WILHDWSDEHCAR	47.26	1724.85	1725.6	+3,	0	0.9444
			NAIELGLLETLQSAAVAGGGGK	57.15	2069.32	2068.43	+2,	0	0.9733
			EQGVFHVDMIMLAHNPGGK	43.05	2080.39	2079.94	+3,	0	0.9368
			WLTPNEDGVSMAALALMNQDK	52.33	2304.6	2303.97	+2,	0	0.9791
			GINYDLPHVISEAPPFPGVEHVGGDMFASVPR	105.06	3405.79	3407.14	+3,	0	0.9998
LOC_Os02g51620.1	1	85218.4	glycosyl hydrolase family 3 protein, putative, expressed
			SQVSSIAVIGHNANDATR	85.11	1839.96	1839.98	+2,	0	0.9986
			AATSFPQVILTAASFNPHLWYR	98.52	2490.81	2490.34	+2,+3	0	1
			FYGYITSDCDAVSIIHDVQGYAK	77.31	2622.86	2622.71	+2,+3	0	0.9997
			YGNIGPDQVCTQEHQNLALEAAQHGVVLLK	55.43	3303.66	3304.23	+3,	0	0.9864
LOC_Os02g11050.1	1	47336.4	26S protease regulatory subunit, putative, expressed
			TMLELLNQLDGFEASNK	44	1923.15	1923.11	+2,	0	0.9489
			QYYLQHIHDLQLQIR	36.27	1968.22	1966.93	+2,	0	0.8923
			EHAPSIIFMDEIDSIGSAR	87.09	2088.3	2087.95	+2,+3	0	0.9998
			MLREELQLLQEPGSYVGEVVK	64.36	2417.78	2418.49	+2,+3	1	0.9999
			EVIELPIKHPELFESLGIAQPK	55.56	2487.89	2487.06	+2,+3	1	0.998
LOC_Os05g04510.1	1	43675.9	S-adenosylmethionine synthetase, putative, expressed
			NIGFVSADVGLDADHCK	56.31	1817.97	1817.55	+2,	0	0.9825
			IIIDTYGGWGAHGGGAFSGK	95.99	1964.14	1964.97	+2,	0	0.9995
			KIIIDTYGGWGAHGGGAFSGK	111.13	2092.31	2091.52	+2,+3	1	1
			ENFDFRPGMIIINLDLKK	44	2163.54	2164.31	+3,	1	0.9401
			IIIDTYGGWGAHGGGAFSGKDPTK	55.41	2405.62	2405.32	+2,+3	1	0.9995
			VLVNIEQQSPDIAQGVHGHFTK	73.98	2417.68	2418.03	+2,+3	0	0.9999
			VHTVLISTQHDETVTNDEIAADLK	69.89	2649.86	2648.96	+2,+3	0	0.9999
LOC_Os03g55070.1	1	53468.6	UDP-glucose 6-dehydrogenase, putative, expressed
			IITTNLWSAELSK	83.58	1475.68	1476.88	+2,	0	0.9981
			CPAIEVVVVDISKPR	67.35	1681.99	1682.93	+3,	0	0.9912
			NAHGLCILTEWDEFK	71.28	1833.03	1831.96	+2,+3	0	0.9997
			EIGFIVYSIGKPLDAWLK	32.82	2049.41	2048.74	+2,+3	0	0.9791
			ICCIGAGYVGGPTMAVIALK	29.73	2051.5	2050.61	+2,	0	0.6022
			DILNLVYICECNGLPEVANYWK	43.88	2684.05	2684.76	+2,	0	0.9587
			ISSVNAISALCEATGANVTEVAYAVGK	58.82	2695.99	2695.92	+2,	0	0.9906
			GINYQILSNPEFLAEGTAIDDLFKPDR	83.62	3037.34	3038.12	+2,+3	0	1
LOC_Os03g14450.1	1	48314.3	enolase, putative, expressed
			AGWGVMTSHR	74.8	1101.24	1100.74	+2,	0	0.9954
			MGVEVYHNLK	66.02	1189.38	1190.55	+2,	0	0.9838
			RAGWGVMTSHR	40.11	1257.42	1258.39	+3,	1	0.885
			AAVPSGASTGVYEALELR	81.56	1790.97	1792.15	+2,	0	0.9982
			LAMQEFMILPTGASSFK	40.15	1871.22	1871.13	+2,	0	0.9279
			GNPTVEVDICCSDGTFAR	53.53	1998.15	1997.89	+2,+3	0	0.9944
			MTEEIGDQVQIVGDDLLVTNPTR	72.06	2543.8	2542.87	+2,	0	0.9966
			SFVSEYPIVSIEDPFDQDDWVHYAK	51.35	2987.19	2986.87	+2,+3	0	0.9989
LOC_Os03g06200.1	1	45330.3	aminotransferase, putative, expressed
			NVGPSGVTIAIVR	51.71	1282.49	1282.23	+2,	0	0.9691
			FLHICSNETIHGVEFK	89.73	1931.17	1930.15	+2,+3	0	0.9999
			SGILVADMSSNFCSKPVDVSR	85.93	2269.55	2270.01	+2,+3	0	0.9999
			FLHICSNETIHGVEFKDYPEPK	63.13	2660.95	2662.12	+2,+3	1	0.9988
LOC_Os09g07830.1	1	41423	acetyl-CoA acetyltransferase, cytosolic, putative, expressed
			ILVTLLGVLR	81.41	1096.41	1096.76	+2,	0	0.9944
			AQELGLQVIAR	61.92	1197.38	1197.14	+2,	0	0.9863
			LGSIAIEAALKR	30.16	1241.48	1241.41	+2,	1	0.7867
			FGHDTLVDGMLK	46.01	1332.52	1333.53	+2,	0	0.9467
			NSGAFAWEIVPIEVPVGR	46.31	1941.19	1940.84	+2,	0	0.9595
			INVHGGAVSLGHPLGCSGAR	33.2	1959.19	1959.71	+2,	0	0.8809
			ANVDPALVQEVFFGNVLSANLGQAPAR	66.86	2798.11	2796.63	+2,+3	0	0.9993
			RANVDPALVQEVFFGNVLSANLGQAPAR	30.94	2954.3	2953.36	+3,	1	0.8728
LOC_Os05g44340.1	1	101123	heat shock protein 101, putative, expressed
			YGALQEIDVAIAK	29.06	1390.58	1390.14	+2,	0	0.7738
			RPYSVILFDEVEK	40.17	1594.81	1594.21	+2,	0	0.9157
			VVGQAEAVSAVAEAVLR	102.33	1668.89	1669.92	+2,	0	0.9997
			LDEIVIFDPLSHEQLR	32.71	1924.16	1925.1	+2,	0	0.8572
			GDSHLAVDQLLLGLLEDSLISDCLK	74.29	2725.08	2724.7	+2,+3	0	0.9999
			TNEALVAAHEIASEAGHAQLTPLHLVAALAADK	70.12	3333.7	3335.12	+3,	0	0.9967
LOC_Os02g57180.1	1	44422.6	NADH dehydrogenase 1 alpha subcomplex subunit 9,mitochondrial precursor, putative, expressed
			IQPVYVVDVAAAIVNSLK	101.01	1899.23	1898.83	+2,+3	0	1
			IQPVYVVDVAAAIVNSLKDDGTSMGK	39.16	2691.06	2689.76	+2,	1	0.9458
			TYELGGPEIYTVHELAELMYETIR	87.74	2828.15	2827.29	+2,+3	0	1
LOC_Os08g25734.2	1	53235.1	glucose-1-phosphate adenylyltransferase large subunit, chloroplast precursor, putative, expressed
			IHHSVVGLR	54.45	1017.19	1016.1	+1,	0	0.971
			KPVPDFSFYDR	45.12	1370.51	1370.73	+1,+2	0	0.9935
			IYVLTQFNSASLNR	121.79	1625.82	1625.51	+2,	0	0.9969
			AMMVDTTILGLDDVR (00010000000000000)	84.05	1649.93	1650.61	+2,	0	0.9983
			SVDESVLGIILGGGAGTR	94.55	1700.89	1702.06	+2,	0	0.9994
			EMPYIASMGIYVISK (00000000100000000)	55.64	1718.04	1719.54	+2,	0	0.9799
			SCISEGAIIEDSLLMGADYYETEADK	39.89	2881.1	2881.61	+2,	0	0.9492
			SCISEGAIIEDSLLMGADYYETEADKK	72.11	3009.28	3008.03	+2,+3	1	0.9999
			NEGFVEVLAAQQSPDNPNWFQGTADAVR	69.39	3061.23	3060.13	+2,+3	0	0.9997
LOC_Os08g44770.1	1	21414.8	copper/zinc superoxide dismutase, putative, expressed
			HAGDLGNIVANAEGVAEATIVDK	88.08	2264.45	2263.73	+2,+3	0	1
			GTSQVEGVVTLTQDDQGPTTVNVR	99.33	2501.66	2500.53	+2,	0	0.9997
			AFVVHELEDDLGKGGHELSLSTGNAGGR	49.98	2866.06	2865.71	+2,+3	1	0.9984
LOC_Os05g40420.1	1	61040.3	2,3-bisphosphoglycerate-independent phosphoglycerate mutase, putative, expressed
			FGHVTFFWNGNR	53.06	1481.62	1480.77	+1,+2	0	0.9988
			LPSHYLVSPPEIER	38.88	1636.85	1635.88	+2,	0	0.9095
			MYVTMDRYENDWDVVK	42.61	2064.3	2063.37	+2,	1	0.9406
			ESFDQGTLHLIGLLSDGGVHSR	32.64	2338.53	2338.35	+3,	0	0.8584
			VNLPNGDMVGHTGDIEATVVACK	62.38	2397.68	2398.75	+2,+3	0	0.9991
			DVLDGTSVGFVETLENDLSQLR	88.99	2407.59	2407.78	+2,	0	0.9992
			GEIQILTSHTLQPVPVAIGGPGLHSGVR	87.42	2834.23	2832.77	+2,	0	0.9993
			SGYFDETKEEYVEIPSDSGITFNVKPK	28.97	3080.31	3081.45	+3,	1	0.8455
LOC_Os06g12450.1	1	88773.7	soluble starch synthase 2-3, chloroplast precursor, putative, expressed
			SVLVIHNIAYQGR	67.58	1469.69	1470.71	+2,	0	0.9924
			GMSQDLSWDHAAELYEEVLVK	51.98	2420.65	2419.73	+3,	0	0.9736
			GPVDEFPYMELPEHYLDHFK	34.77	2463.72	2463.96	+3,	0	0.8768
			GVDIIGDAMPWIAGQDVQLVLLGSGR	60.78	2681.07	2681.83	+2,+3	0	0.9998
			FEPCGLNQLYAMAYGTVPVVHAVGGLR	63.51	2920.37	2920.23	+2,	0	0.9939
			EWNPEVDVHLQSDGYANYTVASLDSSKPR	44.68	3278.45	3279.91	+3,	0	0.9639
LOC_Os05g22940.1	1	269551	acetyl-CoA carboxylase, putative, expressed
			SKPNVWAYFSVK	29.65	1425.63	1425.9	+2,	0	0.7793
			MHHLSVCQWEVK	37.25	1553.81	1553.69	+2,	0	0.8882
			SLMTAIEELELHAIR	61.6	1726	1726.47	+2,	0	0.988
			IVTTNVTSHTCTVDIYR	34.99	1980.2	1980.01	+2,	0	0.8873
			VQAERPPWYISVVGGALYK	35.71	2133.45	2134.16	+2,+3	0	0.9862
			HLEVQLLCDQYGNVAALHSR	43.38	2323.59	2324.95	+3,	0	0.9421
			SGGGIHEFADSQFGHVFAYGTTR	77.67	2441.57	2442.11	+2,	0	0.9979
			LVYHPATPAAGPLHGVALNNPYQPLSVIDLK	49.69	3266.74	3267.8	+3,	0	0.9785
LOC_Os03g50540.1	1	82200.1	2Fe-2S iron-sulfur cluster binding domain containing protein, expressed
			ADVFLLVGTQPR	35.39	1315.52	1315.28	+2,	0	0.8647
			NPVIIAGAGLFDR	35	1342.54	1343.8	+2,	0	0.8657
			DALAVVAEVLQQVKPEEITGVAGK	81.75	2464.81	2464.59	+2,+3	0	0.9997
			LMTSELSGNVIDICPVGALTSKPFAFK	88.29	2896.38	2896.6	+3,	0	0.9991
			FLYLMGADDVDLDKVPDDAFVVYQGHHGDK	76.77	3380.69	3380.74	+3,	1	0.9979
			VAYIGPPTDFNYDHEHLGTGPQTLVEIAEGR	27.78	3397.66	3398.56	+3,	0	0.854
LOC_Os03g40270.1	1	41861.6	alpha-1,4-glucan-protein synthase, putative, expressed
			VICDHLSLGVK	32.12	1240.47	1241.03	+2,	0	0.8056
			YVFTIDDDCFVAK	41.83	1592.77	1592.1	+1,+2	0	0.9812
			KYVFTIDDDCFVAK	49.79	1720.94	1721.24	+2,	1	0.9652
			NLLSPSTPFFFNTLYDPYR	49.31	2292.54	2293.74	+2,	0	0.9708
			TAVSHGLWLNIPDYDAPTQMVKPR	98.84	2710.07	2710.87	+2,+3	0	1
			LADAMVTWIEAWDELNPSTAAVENGK	35.03	2832.1	2831.81	+2,	0	0.9223
LOC_Os02g53420.1	1	73124.8	DnaK family protein, putative, expressed
			IPAEVATEIETAIADLR	98.42	1812.03	1810.82	+2,	0	0.9996
			GVNPDEAVAMGAAIQGGILR	77.53	1939.2	1939.6	+2,	0	0.9976
			DKIPAEVATEIETAIADLR	100.88	2055.29	2054.99	+2,+3	1	1
			ATNGDTFLGGEDFDNTLLEFLVSEFKR	71.46	3036.26	3035.57	+2,+3	1	1
LOC_Os05g23740.1	1	73720.2	DnaK family protein, putative, expressed
			QFAAEEISAQVLR	83.18	1461.62	1461.02	+2,	0	0.998
			KQDITITGASTLPK	48.16	1472.68	1472.24	+2,+3	1	0.992
			AKFEELCSDLIDR	63.52	1595.77	1595.4	+2,	1	0.9892
			FDIDANGILSVSAVDK	42.91	1663.82	1662.64	+2,	0	0.7541
			IINEPTAASLAYGFEK	71.48	1723.92	1724.28	+2,	0	0.9951
			RQAVVNPENTFFSVK	79.83	1735.94	1736.89	+2,	1	0.9976
			LSFKDIDEVILVGGSTR	32.09	1849.09	1849.01	+2,	1	0.8538
			SEVFSTAADGQTSVEINVLQGER	50.42	2437.57	2436.49	+2,	0	0.9771
			MELSSLTQTNISLPFITATADGPK	55.28	2535.86	2535.05	+2,+3	0	0.9558
			AKMELSSLTQTNISLPFITATADGPK (0001000000000000000000000000)	43.22	2751.11	2750.82	+2,	1	0.8035
			VVGIDLGTTNSAVAAMEGGKPTIVTNAEGAR	45.49	3000.34	2999.36	+2,	0	0.9743
LOC_Os03g64210.1	1	61513.6	T-complex protein, putative, expressed
			LAAAVAVTLGPR	40.37	1138.36	1137.83	+2,	0	0.9126
			IKESEWEVGYNAMADR	45.64	1898.06	1897.83	+2,	1	0.9535
			ALVAPAALIAHNAGVEGEVIVEK	74.97	2271.61	2271.06	+2,+3	0	0.9999
			NATFAAIEEGIVPGGGAAYVHLSK	67.9	2372.63	2373.83	+2,+3	0	0.9999
			CALQNAASVAGMVLTTQAIVVEKPK	39.79	2600.06	2599.95	+3,	0	0.9339
LOC_Os10g32550.1	1	67592.3	T-complex protein, putative, expressed
			AAVEEGIVPGGGVALLYASK	31.85	1901.16	1900.15	+3,	0	0.8353
			TPVHTIASNAGVEGAVVVGK	98.42	1906.14	1906.63	+2,	0	0.9996
			EGVITIADGNTLYNELEVVEGMK	83.42	2494.77	2496.04	+2,	0	0.9987
			ANLQDLAILTGGEVITEELGMNLEK (000000000000000000000100000)	33.63	2672.01	2687.5	+2,	0	0.9082
			KANLQDLAILTGGEVITEELGMNLEK	57.71	2800.19	2800.07	+2,+3	1	0.9998
LOC_Os01g13430.1	1	109157	importin-alpha re-exporter, putative, expressed
			LLDSIVALLSR	54.84	1199.44	1200.47	+2,	0	0.9744
			QFLVTSLATLSAQSPGR	46.65	1776	1775.16	+2,	0	0.9588
			VLGIANIAGQIVHEITAR	72.35	1875.18	1875.16	+2,+3	0	1
			NPDFNHYLFEALAAVIGR	57.27	2047.27	2047.62	+3,	0	0.9811
			FLTTVAESVHHALFGSPDAMK	53.19	2258.55	2257.94	+3,	0	0.976
			LRDDDEELFEGNWVEYVR	26.43	2284.39	2284.97	+3,	1	0.7202
LOC_Os02g50620.1	1	43043.6	dehydrogenase E1 component domain containing protein, expressed
			GGDLVSAFAELMGR	89.32	1422.61	1422.39	+2,	0	0.9989
			EHAIANGPIVLEMDTYR	61.47	1929.16	1928.98	+2,	0	0.9889
			ESPMPDTSELFTNVYVK	35.85	1957.16	1956.08	+2,	0	0.8951
			LPAILVCENNHYGMGTAEWR	105.21	2331.63	2330.86	+2,	0	0.9998
			DANFYGGHGIVGAQVPLGCGLAFAQK	53.44	2647.96	2647.88	+2,	0	0.9845
LOC_Os04g48416.1	1	82880.8	OsSub45 - Putative Subtilisin homologue, expressed
			APEFGALSWSDGVHIVR	69.13	1841.03	1841.64	+2,+3	0	0.9999
			VGFNILSGTSMSCPHVAGVAALIK	76.79	2429.86	2429.86	+2,	0	0.9978
			HTFSSASDLNYPAISVVFADQPSK	59.43	2581.79	2581	+2,+3	0	0.9995
			DQDGHGTHTAATAAGSPVQDANLYGYAGGVAR	42.98	3129.23	3128.81	+3,	0	0.9624
LOC_Os03g21040.2	1	39278.2	stress responsive protein, putative, expressed
			ILPWGDEAYAGGSANAPR	93.36	1844.98	1845.87	+2,	0	0.9993
			MVNNIYLNFDALHGDK	61.46	1864.09	1864.32	+2,+3	0	0.9817
			HSNSIKDEEGYPAFALVNR	33.65	2147.3	2146.36	+2,	1	0.8839
			LVPYNPGYQDESVLWTESR	43.84	2253.42	2252.1	+2,	0	0.9526
			MVNNIYLNFDALHGDKDHGGVR	49.16	2485.73	2484.56	+2,+3	1	0.9983
			LAPFNPEYPDESVLWTESGDVGK	43.78	2550.73	2550.44	+2,	0	0.9592
LOC_Os07g49400.1	1	27231.3	OsAPx2 - Cytosolic Ascorbate Peroxidase encoding gene 4,5,6,8, expressed
			DIVALSGGHTLGR	29.91	1295.44	1294.02	+2,	0	0.7907
			NPGEQSHAANAGLDIAVR	69.33	1819.93	1819.84	+2,+3	0	0.9996
			QVFSAQMGLSDKDIVALSGGHTLGR (000000010000000000000000000)	47.02	2587.91	2604.15	+2,+3	1	0.9932
			TGGPFGTMKNPGEQSHAANAGLDIAVR (00000000100000000000000000000)	31.27	2712.95	2711.91	+3,	1	0.8709
			SGFEGAWTSNPLIFDNSYFTELVSGEK	84.88	2996.2	2996.56	+2,+3	0	1
LOC_Os10g11140.1	1	66283.2	phosphoglucomutase, putative, expressed
			LSICGEESFGTGSDHIR	60.31	1864.99	1864.75	+2,	0	0.9877
			FVFDAMHAVTGAYADPIFVEK	62.7	2328.64	2327.97	+3,	0	0.9896
			QANGGFIMSASHNPGGPDNDWGIK	48.69	2470.63	2469.84	+2,	0	0.9744
			FFVTPSDSVAIIAANAQAAIPYFQSGPK	60.46	2911.27	2911.65	+3,	0	0.9905
			RFFVTPSDSVAIIAANAQAAIPYFQSGPK	65.61	3067.45	3066.7	+2,+3	1	0.9997
LOC_Os10g41410.2	1	16779.2	nucleoside diphosphate kinase, putative, expressed
			GLIGEVIGR	38.77	913.073	913.542	+2,	0	0.8873
			LVGATNPLAAEPGTIR	52.14	1579.8	1580.15	+2,	0	0.9734
			EIALWFPEGIAEWR	62.49	1716.93	1715.93	+2,	0	0.9886
			KEIALWFPEGIAEWR	83.55	1845.1	1846.32	+2,+3	1	1
			ALEQTFIMIKPDGVQR	63.79	1846.15	1845.6	+2,	0	0.9906
LOC_Os05g01270.1	1	26761.2	peptidyl-prolyl cis-trans isomerase, putative, expressed
			VYFDISIGNPVGK	52.65	1408.6	1408.7	+2,	0	0.971
			HVVFGQVIEGMDIVK	78.72	1670.97	1670.33	+2,+3	0	1
			LVHTGPGVVSMANAGPNTNGSQFFICTVK	86.56	3004.4	3003.01	+2,+3	0	1
LOC_Os06g15990.1	1	59648.3	aldehyde dehydrogenase, putative, expressed
			VGTVWVNCFDVFDAAIPFGGYK	61.57	2462.78	2463.94	+2,	0	0.9911
			ANASQYGLAAGVFTNNLNTANTLTR	99.97	2582.78	2581.66	+2,	0	0.9997
			HNDEIAALETWDNGKPYAQAANIEVPMVAR	55.92	3324.63	3326.02	+3,	0	0.9871
			LLHEAGLPDGVVNVVSGFGPTAGAALASHMDVDK (000000000000000000000000000000100000)	94.73	3345.74	3344.54	+3,	0	0.9996
LOC_Os06g04270.1	1	80598.3	transketolase, chloroplast precursor, putative, expressed
			ANSYSVHGSALGTK	28.75	1391.49	1390.88	+2,	0	0.7757
			FEALGWHTIWVK	72.21	1486.71	1486.08	+2,+3	0	0.9996
			HVPQGAAFEADWNAK	34.06	1640.75	1640.74	+3,	0	0.8364
			ANSGHPGLPMGCAPMGHILYDEVMR	55.47	2711.13	2710.84	+2,+3	0	0.999
			TPGHPENFETPGVEVTTGPLGQGIANAVGLALAEK	84.13	3472.81	3471.63	+3,	0	0.9991
LOC_Os01g08560.1	1	93962.4	DnaK family protein, putative, expressed
			VINQCSEAEVWLR	60.83	1603.8	1602.86	+2,	0	0.9863
			VFTPTQLMAMVLSNLK	47.21	1793.2	1792.53	+2,	0	0.96
			LFHETTATALAYGIYK	55.54	1799.03	1799.19	+2,+3	0	0.9967
			ALAEAGLTTENVHFVEVVGSGSR	90.14	2343.55	2342.53	+2,+3	0	1
LOC_Os08g10510.1	1	56407	aminotransferase, putative, expressed
			TTKPSLDLANEILSMFTAR	46.31	2108.41	2108.73	+2,+3	0	0.9972
			SYHGSTLVSASLSGLPALHQK	39.34	2153.39	2152.76	+2,+3	0	0.9908
			FDLPAPFVLHTDCPHYWR	60.34	2271.55	2272.19	+3,	0	0.9858
			LGSFAHGFTYSGHPVSCAVAIEALK	67.88	2619.95	2621.12	+2,+3	0	0.9999
			GHGMLAPFTAGWQSTDLHPLVIDR	40.07	2619.95	2620.87	+3,	0	0.9322
LOC_Os03g22120.1	1	92558.4	sucrose synthase, putative, expressed
			IVHGIDVFDPK	66.96	1239.42	1238.77	+1,	0	0.9913
			VNVHELSVEQLTVSEYLR	109.74	2115.34	2114.65	+2,+3	0	1
			GILQPHHILDALDEVQSSGGR	40.47	2242.45	2242.57	+2,+3	0	0.9945
			LTSLHGSLENLISDPEQNDEHIGHLDDR	41.67	3155.3	3154.51	+3,	0	0.9509
LOC_Os06g22060.1	1	68299.5	pyrophosphate--fructose 6-phosphate 1-phosphotransferase subunit alpha, putative, expressed
			NQFVETTVGFDTICK	58.67	1758.95	1758.3	+2,	0	0.9844
			ASHVALECALQSHPNMVILGEEVAASK	48.03	2862.24	2861.98	+2,+3	0	0.9992
			KASHVALECALQSHPNMVILGEEVAASK	77.25	2990.41	2991.2	+3,	1	0.9978
			GVSVENISSHLSPWASALFEFLPPFIR	65.32	3001.39	3001.83	+2,+3	0	0.9991
LOC_Os02g54254.1	1	118018	saccharopine dehydrogenase, putative, expressed
			VFQLYGCVVSSR	33.63	1414.63	1415.18	+2,	0	0.8452
			IAPYASAIVNCMYWER	31.85	1944.24	1943.44	+2,	0	0.8464
			FLINEALDIIETAGGSFHLIR	76.34	2329.65	2329.1	+3,	0	0.9969
			GVIRPLEPEIYIPALEILESSGIK	70.25	2637.07	2636.08	+2,+3	0	0.9995
			FLGLYEETQIPENCSSAFDVICQR	33.41	2877.16	2876.45	+2,	0	0.9047
			VENGRPTTAMALTVGIPAAIGALLLLQNK	61.84	2933.47	2933.91	+3,	0	0.9919
LOC_Os04g42930.1	1	13452.1	OsGrx_C2.2 - glutaredoxin subgroup I, expressed
			LFEQLGATFK	72.94	1153.33	1153.15	+2,	0	0.9946
			KLFEQLGATFK	63.54	1281.5	1281.72	+1,+2,+3	1	0.9999
			AIELDGESDGSELQSALAEWTGQR	95.54	2562.65	2562.46	+2,+3	0	1
LOC_Os03g56810.1	1	50449.2	tubulin/FtsZ domain containing protein, putative, expressed
			VSEQFTAMFR	48.41	1215.38	1214.67	+2,	0	0.9537
			RVSEQFTAMFR	31.76	1371.56	1372.56	+2,	1	0.8074
			MMLTFSVFPSPK	79.39	1384.7	1383.66	+2,	0	0.9972
			LHFFMVGFAPLTSR (0000010000000000)	34.51	1638.93	1639.51	+3,	0	0.8369
			NSSYFVEWIPNNVK	42.47	1696.86	1696	+2,	0	0.9343
			MAATFVGNSTSIQEMFR	49.69	1890.14	1889.29	+2,	0	0.9687
			FWEVICDEHGVDATGR	45.3	1891.03	1890.76	+2,	0	0.9522
			GHYTEGAELIDSVLDVVR	112.86	1973.14	1971.9	+2,+3	0	1
			LATPTFGDLNHLISATMSGVTCCLR (000000000000000001000000000)	82.34	2736.15	2735.31	+2,+3	0	1
			SGPFGQIFRPDNFVFGQSGAGNNWAK	45.6	2799.02	2798.98	+3,	0	0.9622
			EAENCDCLQGFQVCHSLGGGTGSGMGTLLISK	50.15	3384.75	3386.09	+3,	0	0.9799
LOC_Os05g25850.1	1	24997.2	superoxide dismutase, mitochondrial precursor, putative, expressed
			HHATYVANYNK	34.99	1317.41	1317.25	+2,+3	0	0.9644
			GDAPAIVHLQSAIK	52.66	1419.62	1419.54	+1,+2	0	0.9984
			LGWAIDEDFGSFEALVK	70.29	1897.09	1897.22	+2,	0	0.9948
			GANLVPLLGIDVWEHAYYLQYK	77.66	2562.91	2562.68	+2,+3	0	0.9999
LOC_Os01g59790.1	1	20737.5	ADP-ribosylation factor, putative, expressed
			DAVLLVFANK	72.12	1089.29	1090.05	+2,	0	0.9941
			NISFTVWDVGGQDK	64.18	1565.68	1566.62	+1,	0	0.99
			MLNEDELRDAVLLVFANK	62.42	2090.4	2090.02	+2,+3	1	0.9996
			LGEIVTTIPTIGFNVETVEYK	45.89	2323.64	2324.98	+2,	0	0.9636
			HWYIQSTCATSGEGLYEGLDWLSNNIASK	41.07	3301.55	3301.89	+3,	0	0.9506
LOC_Os06g46284.1	1	96562.5	glycosyl hydrolase, family 31, putative, expressed
			RELYLWESVAR	34.81	1421.6	1422.38	+3,	1	0.8196
			VLSTATSDLTFAIHTSPFR	81.97	2064.3	2063.64	+2,	0	0.9983
			WNGSNYLGVVWPGNVYFPDFLNPR	38.04	2812.1	2811.03	+2,	0	0.9361
			TVPASAVHYGGVAEYDAHNLFGFLEAR	96.63	2892.14	2891.81	+2,+3	0	1
LOC_Os03g04410.1	1	106928	aconitate hydratase protein, putative, expressed
			NGVTATDLVLTVTQMLR	43.83	1832.13	1831.73	+2,	0	0.9473
			INPLVPVDLVIDHSVQVDVAR	38.84	2298.64	2297.9	+2,	0	0.931
			NMLVVPPGSGIVHQVNLEYLAR	78.6	2406.8	2406.34	+2,	0	0.998
			DIWPSTEEIAEVVKSSVLPDMFK	74.22	2620.97	2619.84	+2,	1	0.9972
			FTVHLPANVSEIKPGQDVTVTTDNGK	38.89	2768.04	2767.1	+2,	0	0.9444
			DAYCLLNFGDSITTDHISPAGSIHPDSPAAR	93.12	3299.54	3300.19	+3,	0	0.9995
LOC_Os03g42110.1	1	45128.2	semialdehyde dehydrogenase, NAD binding domain containing protein, putative, expressed
			AIIISVIDNLVK	78.13	1297.58	1297.34	+2,	0	0.9968
			LIKVSNIIIDAK	34.52	1326.62	1326.95	+2,	1	0.6185
			APELQQEAVYGLTEVLR	91.95	1916.14	1916.59	+2,	0	0.9992
			HVVGSNYCFMNVFEDRIPGR	27.85	2397.69	2397.74	+3,	1	0.7733
			GMQSTMFVEMAPGVTANDLYQHLK	29.53	2669.06	2669.59	+3,	0	0.8315
			KAGEQFGSVFPHLITQDLPNLVAVK	56.15	2709.1	2709.98	+3,	1	0.9842
			RGMQSTMFVEMAPGVTANDLYQHLK	38.45	2825.25	2824.23	+3,	1	0.927
LOC_Os01g36890.1	1	49223.7	DEAD-box ATP-dependent RNA helicase, putative, expressed
			LTLHGLVQHYIK	45.64	1421.68	1421.97	+3,	0	0.9328
			ELAYQICHEFER	60.7	1594.75	1595.85	+2,	0	0.9856
			VNIVINYDMPDSADSYLHR	37.02	2222.43	2220.94	+2,	0	0.9136
			LLCECNFPAISIHSGMTQEER	68.76	2492.81	2492.22	+2,+3	0	0.9997
			TAVFVLSSLQQIDPVAGQVGALVLCHTR	79.29	2980.44	2980.44	+3,	0	0.9982
LOC_Os02g42320.2	1	25844	peptidase, T1 family, putative, expressed
			KLPSILVDETSVQK	38.99	1556.8	1556.93	+2,+3	1	0.9865
			VLTPAEIKDFLEEVE	52.92	1731.94	1732.35	+2,	1	0.9742
			EGYEGQISANNIEIGVIR	30.32	1962.12	1961.69	+2,	0	0.8355
			LVQIEHALTAVGSGQTSLGIK	68.37	2122.42	2123.63	+2,+3	0	0.9993
			YTEDMELDDAIHTAILTLK	87	2192.44	2191.59	+2,	0	0.9989
LOC_Os02g14110.1	1	48506.7	aminotransferase, classes I and II, domain containing protein, expressed
			LTNEYHIYMTR	34.13	1440.62	1439.76	+2,	0	0.8453
			NHFPFFDMAYQGFASGDPER	86.69	2333.49	2333.31	+2,+3	0	1
			ISMAGVTTGNVAYLANAIHEVTK	42.6	2360.68	2359.27	+2,	0	0.9547
			NAPNGSFFLLHACAHNPTGVDPTEEQWR	74.12	3166.4	3165.71	+2,+3	0	1
LOC_Os02g41630.2	1	76068	phenylalanine ammonia-lyase, putative, expressed
			LMFAQFSELVNEFYNNGLTSNLAGSR	112.19	2923.22	2923.89	+2,+3	0	1
			ASSEWILNCIAHGGDIYGVTTGFGGTSHR	79.54	3064.3	3063.47	+2,+3	0	0.9999
LOC_Os04g32560.1	1	101915	ATP-dependent Clp protease ATP-binding subunit clpA homolog CD4B,chloroplast precursor, putative, e
			RPYTVVLFDEIEK	61.86	1608.83	1608.13	+2,	0	0.9875
			AHPDVFNMMLQILEDGR	89.92	1986.28	1985.08	+2,+3	0	1
			QLGHNYIGSEHLLLGLLR	44.05	2033.33	2034.01	+3,	0	0.94
			LGHNFVGTEQILLGLIGEGTGIAAK	69.95	2508.87	2508.13	+3,	0	0.9953
LOC_Os04g39150.1	1	17266.4	pathogenesis-related Bet v I family protein, putative, expressed
			VELVVEVK	45.45	914.098	913.609	+1,+2	0	0.9948
			TFHDLDDYLLKN	51.7	1493.62	1494.77	+1,+2	1	0.9986
			VVSYSVVDGELVSFYK	76.1	1791.01	1791.14	+2,	0	0.9968
			GGAAAPAADGAVVSWTMDFDK	75.73	2037.21	2038.06	+2,	0	0.9973
LOC_Os09g32290.2	1	44262.6	FAD dependent oxidoreductase domain containing protein, expressed
			DVVVGAGFSGHGFK	36.2	1376.52	1377.69	+2,	0	0.8831
			LPEGWTAATSEIGGVMK	61.63	1746.98	1746.69	+2,	0	0.9889
			SVAGVDLPVQPLHTLICYWR	83.57	2324.7	2324.18	+2,+3	0	0.9999
			ASIVNGAATEVASDAAAPWPWSGVFR	62.65	2630.86	2631.69	+2,	0	0.993
			QPCMYSMTPDEDFIIDFVGGELGK (00000001000000000000000000)	31.35	2766.08	2765.79	+2,	0	0.8841
LOC_Os09g26880.1	1	55242.9	aldehyde dehydrogenase, putative, expressed
			SVLFAAVGTAGQR	58.5	1276.44	1275.66	+2,	0	0.967
			TFLDQLVEVYK	38.19	1354.55	1354.15	+2,	0	0.8917
			KEHQFLAELGLAPR	49.52	1608.84	1608.27	+2,+3	1	0.9929
			ILPEGIGEVQEIIDMCDYAVGLSR	82.78	2678.04	2678.54	+2,	0	0.9987
			WIGPHGSDCGIVNVNIPTNGAEIGGAFGGEK	75.52	3124.4	3124.99	+3,	0	0.9977
LOC_Os04g01590.1	1	37171.9	arginase, putative, expressed
			VIDASLTLIR	83.38	1100.31	1100.33	+2,	0	0.9978
			ASACLLGVPLGHNSSFLQGPAFAPPR	78.94	2665.03	2666.13	+2,	0	0.9983
			DVLNILHNLQGDVVAGDVVEFNPQR	61.05	2762.04	2760.87	+2,+3	0	0.9989
			TVMEEDPLRPLVLGGDHSISYPVVR	52.74	2780.16	2779.4	+3,	0	0.9788
LOC_Os01g62290.1	1	71350	DnaK family protein, putative, expressed
			DAGVIAGLNVMR	62.02	1215.42	1215.67	+2,	0	0.9869
			MVNHFVLEFK	47.38	1263.51	1263.34	+2,+3	0	0.9931
			EIAEAYLGSNIK	35.12	1307.45	1307.91	+2,	0	0.6282
			QFSAEEISSMVLIK	40.82	1581.83	1581.81	+2,	0	0.8776
			SINPDEAVAYGAAVQAAILSGEGNEK	36.88	2574.75	2575.04	+2,	0	0.932
			GEGPAIGIDLGTTYSCVGVWQHDR	56.51	2588.8	2590.17	+3,	0	0.9841
			EQVFSTYSDNQPGVLIQVYEGER	83.89	2658.83	2658.03	+2,	0	0.9988
			AKGEGPAIGIDLGTTYSCVGVWQHDR	55.55	2788.06	2788.12	+3,	1	0.9841
			KIEDAIDGAINWLDSNQLAEADEFEDK	96.88	3050.2	3049.51	+2,	1	0.9997
LOC_Os08g09250.1	1	33176.7	glyoxalase family protein, putative, expressed
			SPEVVLEWPKK	66.13	1311.53	1311.47	+2,	1	0.9906
			YTIAMLGYADEDK	27.72	1489.64	1489.11	+2,	0	0.7483
			GNAYAQVAIGTEDVYK	96.35	1698.83	1697.79	+2,	0	0.9994
			YDIGAGFGHFAIATEDVYK	85.13	2074.25	2073.93	+2,+3	0	0.9999
LOC_Os02g13840.1	1	54811.1	citrate synthase, putative, expressed
			IMRPQQVYTGVWLR	40.89	1747.07	1747.67	+3,	0	0.9068
			KLYPNVDFYSGLIYR	57.57	1848.11	1848.72	+2,	1	0.9832
			LAGRPPILPTNSLSYSENFLYMLDSLGDK	85.95	3212.63	3213.31	+3,	0	0.999
			HLASSGVDVFTALSGAVGALYGPLHGGANEAVLK	115.48	3279.66	3279.86	+3,	0	0.9999
LOC_Os02g50350.1	1	45707.8	dihydroorotate dihydrogenase protein, putative, expressed
			ILIGSIMEEYNK	68.66	1409.65	1410.97	+2,	0	0.9928
			KLCAELQDFMR	36.53	1410.66	1410.68	+2,	1	0.8743
			SGCEGVSAINTIMSVMGINLK	36.37	2181.55	2181.38	+2,	0	0.9146
			VEESGVDALEINFSCPHGMPER	49.88	2473.69	2472.94	+3,	0	0.9695
			SPIIGWQNIELISDRPLETMLNEFK	75.31	2944.36	2944.38	+2,+3	0	1
LOC_Os01g40570.1	1	29948.4	outer mitochondrial membrane porin, putative, expressed
			KNESVFGELQTQLK	86.02	1620.8	1621.05	+2,+3	1	0.9996
			HHSNTAVGAELSHSFSR	56.7	1836.92	1836.36	+2,+3	0	0.9987
			FNNYGMASALVQHEWRPK	62.64	2148.4	2149.53	+2,+3	0	0.9977
			NESTLIFGSQHSLDPHTTVK	37.03	2211.39	2212.07	+3,	0	0.897
LOC_Os03g52460.1	1	55825.8	glucose-1-phosphate adenylyltransferase large subunit, putative, expressed
			SGITIVLK	38.82	830.024	830.224	+2,	0	0.8804
			VYILTQFNSASLNR	100.64	1625.82	1625.51	+2,	0	0.9801
			EKPYIASMGVYIFK	37.71	1645.96	1646.3	+2,+3	0	0.9713
			SFFEANLSLAEQPPR	31.37	1705.87	1705.58	+2,	0	0.8322
			DIDDVLILSGDHLYR	74.76	1743.91	1744.81	+2,	0	0.9962
			AYLFNDYWEDIGTIK	78.34	1848.02	1848.25	+2,	0	0.9973
LOC_Os01g01660.1	1	33500.7	isoflavone reductase, putative, expressed
			ILVVGGTGYIGR	50.94	1204.42	1204.36	+2,	0	0.9092
			NAVSHEELVALWEK	58.92	1624.79	1625.61	+2,	0	0.9846
			DAGVTLLHGDLYDHASLLSAVR	69.78	2323.56	2324.02	+2,	0	0.9957
			QIQESEIPLNIVLSIAHAGYIR	82.69	2464.81	2465.14	+2,+3	0	1
LOC_Os12g25710.1	1	58463	bifunctional aminoacyl-tRNA synthetase, putative, expressed
			SIGVMVMTHGDDK	63.02	1389.6	1388.99	+2,	0	0.9885
			EFLWQEGHTAFATK	55.93	1664.81	1664.55	+2,	0	0.9794
			VVNTWDEFIVALNDK	45.35	1762.96	1762.32	+2,	0	0.9508
			EEADEEVLQILELYR	56.46	1849	1848.73	+2,	0	0.9815
			FAGGLYTTSVEAFIPNTGR	34.56	2001.2	2001.02	+2,	0	0.8913
			LKPYYFPLFVTENVLQK	47.27	2099.47	2099.48	+3,	0	0.9535
			VAPLQVIVIPVPYKDVDTTAIVNECK	30.46	2882.37	2881.59	+3,	1	0.8569
LOC_Os10g13800.1	1	20692.3	ufm1-conjugating enzyme 1, putative, expressed
			WEGTCWYVHNLR	62.43	1620.79	1620.93	+2,	0	0.9876
			FGIAHALCLGLAPWLAAEVPILVDSGMVK	80.53	3049.65	3049.21	+2,+3	0	1
			RYEFPLQFDIPVAYPQVAPEIELPTLDGK	70.7	3346.78	3347.92	+3,	1	0.9963
LOC_Os07g05580.1	1	15141.3	ribosomal protein L7Ae, putative, expressed
			VVGCSCVVVK	44.73	1106.36	1107.18	+2,	0	0.9353
			KVVGCSCVVVK	45.55	1234.53	1233.3	+2,	1	0.9427
			ALCAEHNVHLVTVPSAK	70.19	1846.12	1845.39	+2,+3	0	0.9997
			HAAQLCVLAEDCDQPDYVK	87.69	2232.45	2231.61	+2,+3	0	0.9998
LOC_Os03g05980.1	1	22730	40S ribosomal protein S9-2, putative, expressed
			RIFEGEALLR	50.75	1203.39	1203.38	+2,	1	0.9619
			HIDFSLTSPFGGGPPGR	96.57	1741.9	1741.17	+2,+3	0	1
			YGLLADGQNKLDYVLALTVENFLAR	69.57	2797.16	2796.87	+2,+3	1	0.9999
LOC_Os11g06750.1	1	44889.8	ribosomal protein L3, putative, expressed
			HGSLGFLPR	69.04	983.124	983.62	+2,	0	0.9921
			AHLMEIQINGGTIADK	27.83	1710.95	1712.02	+2,	0	0.7766
			SLNSVWAQHLSEEVR	31.75	1754.9	1754.85	+3,	0	0.8008
			EIPVDAVFQKDEMIDIIGVTK	61.89	2360.72	2360	+2,	1	0.991
			AHLMEIQINGGTIADKVDYGYK	79.66	2436.74	2437.27	+2,+3	1	0.9999
LOC_Os03g31360.1	1	56584.9	glutelin, putative, expressed
			GLLLPHYSNGATLVYVIQGR	70.41	2171.5	2172.33	+2,+3	0	0.9996
			VEHGLSLLQPYASLQEQQQEQVQSR	79.05	2896.13	2896.46	+2,+3	0	0.9998
			VNLYQNALLSPFWNINAHSVVYITQGR	70.85	3118.5	3119.79	+2,+3	0	1
LOC_Os12g41500.1	1	43733.2	rhodanese-like domain containing protein, putative, expressed
			TEPVVSAEWLHANLKDPDVK	28.47	2248.49	2249.74	+2,	1	0.8245
			NPLQEYQVAHIPGALFFDVDGISDR	83.7	2802.06	2802.6	+2,+3	0	1
			RFEQEGISLDQPLVSSCGTGVTACILALGLHR	119.19	3485.94	3485.44	+3,	1	1
LOC_Os05g49800.1	1	62718.8	ketol-acid reductoisomerase, chloroplast precursor, putative, expressed
			GVAFMVDNCSTTAR	40.21	1528.71	1528.6	+2,	0	0.9181
			GILLGAVHGIVEALFR	94.92	1664.99	1665.84	+2,+3	0	1
			GMLEVYNSLTEEGKK	75.17	1697.9	1697.58	+2,	1	0.9963
			GHSYSEIINESVIESVDSLNPFMHAR	77.9	2932.18	2933.58	+3,	0	0.9978
			AYSASFYPCMDILYECYEDVASGSEIR	71.36	3197.48	3196.95	+2,	0	0.997
LOC_Os09g29840.1	1	89561.1	heat shock protein, putative, expressed
			GTQITLFLR	52.24	1048.24	1047.89	+2,	0	0.9039
			LLDLIVHSLYSHK	61.34	1537.8	1537.82	+2,	0	0.9869
			AIYYIATDSLQSAK	63.62	1543.72	1543.32	+2,	0	0.9896
			RVFISDDFDGELFPR	35.33	1812.97	1814.29	+2,	1	0.8805
			FLSVTDSSVLSDGGELEIR	75.36	2024.19	2024.32	+2,	0	0.997
			DIEVLYLIEPIDEVAIQNLQTYK	38.98	2720.07	2720.23	+3,	0	0.9244
LOC_Os09g19734.1	1	88807	isochorismate synthase 1, chloroplast precursor, putative, expressed
			ASALLQHEWRPK	36.54	1435.63	1436.44	+2,	0	0.8787
			ADLIFGEIQSQIK	61.91	1461.66	1463.02	+2,	0	0.9875
			KADLIFGEIQSQIK	95.06	1589.83	1589.69	+2,	1	0.9993
			ANSDSNVVTTVTVDELTPGLK	68.43	2160.34	2159.08	+2,	0	0.9948
			YNAGLSFSNDDLIASLNLNNK	38.32	2283.45	2284.63	+2,	0	0.928
LOC_Os08g25734.1	1	56502.8	glucose-1-phosphate adenylyltransferase large subunit, chloroplast precursor, putative, expressed
			IHHSVVGLR	54.45	1017.19	1016.1	+1,	0	0.971
			KPVPDFSFYDR	45.12	1370.51	1370.73	+1,+2	0	0.9935
			IYVLTQFNSASLNR	121.79	1625.82	1625.51	+2,	0	0.9969
			AMMVDTTILGLDDVR (00010000000000000)	84.05	1649.93	1650.61	+2,	0	0.9983
			EMPYIASMGIYVISK (00000000100000000)	55.64	1718.04	1719.54	+2,	0	0.9799
			SSQTCLDPDASTSVLGIILGGGAGTR	31.23	2533.77	2532.3	+2,	0	0.8896
			SCISEGAIIEDSLLMGADYYETEADK	39.89	2881.1	2881.61	+2,	0	0.9492
			SCISEGAIIEDSLLMGADYYETEADKK	72.11	3009.28	3008.03	+2,+3	1	0.9999
			NEGFVEVLAAQQSPDNPNWFQGTADAVR	69.39	3061.23	3060.13	+2,+3	0	0.9997
LOC_Os11g24560.1	1	87822.3	protein transport protein, putative, expressed
			TGGLVVLSESFGHSVFK	29.63	1763.99	1764.72	+2,	0	0.8186
			QLVSQGHVLDVFASALDQVGLAEMK	55.86	2656.02	2654.88	+2,+3	0	0.9993
			SSQPGHQNPDLYIQFVTSYQHPEGQMR	79.51	3145.38	3145.46	+2,+3	0	1
			NMGYQNQPEHQQFAQLLQAPHEEAQIIIK (0010000000000000000000000000000)	30.86	3404.76	3421.84	+3,	0	0.8797
LOC_Os03g18454.2	1	29104.9	gamma-interferon-inducible lysosomal thiol reductase precursor, putative, expressed
			FIYCVEDLVVNHK	45.59	1635.88	1636.13	+3,	0	0.936
			DGLLDAVDLSLVPYGNAR	37.07	1888.08	1888.62	+2,	0	0.9091
			YVPWVVVDGQPLYEDYENFEAYICK	65.01	3097.41	3097.01	+2,	0	0.9943
			ISCQHGSEECFLNTVEACAIDAWPDLR	71.58	3179.47	3180.31	+2,+3	0	1
LOC_Os03g18510.1	1	38519.5	expressed protein
			CFQFDGVLHIK	40.58	1363.58	1363.74	+2,	0	0.9116
			HVAETLGIDLEPLYQR	120.43	1854.07	1855.13	+2,+3	0	1
			LVAPPLYVLTTQTLDKDQGISVLTDAIK	44.9	3013.48	3014.25	+2,+3	1	0.997
LOC_Os08g43540.1	1	35545	peptidase, T1 family, putative, expressed
			NIEIAVMTHK	35.41	1155.37	1155.25	+2,	0	0.6893
			IASLDTHIALACAGLK	66.57	1653.94	1653.77	+2,	0	0.9926
			KIASLDTHIALACAGLK	50.34	1782.11	1781.68	+2,	1	0.9704
			AITVFSPDGHLFQVEYALEAVR	96.33	2462.75	2462.23	+2,+3	0	1
LOC_Os06g07140.1	1	27196.6	peptidase, T1 family, putative, expressed
			HHGFQLYMSDPSGNYSGWK	63.8	2211.37	2211.13	+2,+3	0	0.9998
			IDSHLACAVAGIMSDANILLNTAR	74.26	2526.89	2526.64	+2,+3	0	0.9998
			YALSYQEPIPVEQLVQSLCDTK	56.13	2581.89	2582.57	+2,	0	0.9856
LOC_Os03g45320.1	1	43541.3	dehydrogenase, putative, expressed
			HLKPETGLLQIR	51.73	1404.66	1405.72	+3,	0	0.9607
			ANPLATILSAAMLLR	88.83	1554.9	1555.5	+2,	0	0.9989
			AGLGVFANLRPAAVLPQLVDASTLK	44.58	2521.95	2521.01	+2,+3	0	0.9955
			AGLGVFANLRPAAVLPQLVDASTLKK	52.09	2650.12	2650.53	+2,+3	1	0.9968
LOC_Os02g43020.1	1	65198.8	heat shock protein STI, putative, expressed
			AAVYIEMGKYDECIK	35.45	1790.07	1790.92	+2,	1	0.883
			LGAAHLGLGDAASAVAAYEK	101.88	1885.08	1884.65	+2,+3	0	1
			RPPPSGVDGIGQMFQGPELWTK	67.49	2397.71	2396.22	+2,+3	0	0.9973
LOC_Os09g32500.1	1	15844.5	60S ribosomal protein L32, putative, expressed
			AAQLDIVVTNK	82.17	1171.34	1171.58	+2,	0	0.9977
			TYCAEIAHNVSTR	77.55	1521.65	1523.07	+2,	0	0.9968
			FVVHNVSELELLMMHNR (0000000000000100000)	73.26	2068.42	2068.89	+2,+3	0	0.9999
LOC_Os11g29400.1	1	54527.4	6-phosphogluconate dehydrogenase, decarboxylating, putative, expressed
			TVVLLVQAGR	30.53	1055.27	1056.1	+2,	0	0.7781
			VGGLSNSEIADVFAEWNR	60.4	1964.1	1963.89	+2,	0	0.9881
			IGLAGLATMGQNLALNIAEK	38.49	1998.35	1998.35	+2,	0	0.9259
			AAAQTEDGACVTFVGPGGAGNFVK	28.73	2324.53	2323.95	+2,	0	0.8521
			WTVQQAAELAIAAPTIAASLDGR	44.61	2353.63	2352.95	+2,	0	0.9614
			VAAAGVLEAEGMPSGLLETINVDK	27.84	2384.7	2385.7	+2,	0	0.8403
			VAAAGVLEAEGMPSGLLETINVDKK	36.96	2512.87	2513.13	+3,	1	0.9156
			MVHNGIEYGDMQLIAEAYDVLR	43.27	2537.86	2537.5	+2,	0	0.9555
LOC_Os10g17280.1	1	35431.3	ATP synthase gamma chain, putative, expressed
			NPINYTQIAVLADDILK	92.95	1901.16	1902.39	+2,+3	0	0.9999
			GLWQPFTALLGDVPSVDVK	43.53	2042.33	2042.88	+2,	0	0.9504
			FHSVISFKPTMTTILSPEVMEK (000000000001000000000000)	62.77	2522.98	2522.84	+2,+3	0	0.9998
LOC_Os07g38730.1	1	50281.1	tubulin/FtsZ domain containing protein, putative, expressed
			LISQIISSLTTSLR	93.18	1531.79	1531.51	+2,	0	0.9992
			AIFVDLEPTVIDEVR	49.36	1715.94	1715.58	+2,	0	0.9651
			IHFMLSSYAPVISAEK (000010000000000000)	84.21	1793.09	1793.73	+2,+3	0	0.9999
			AVCMISNNTAVAEVFSR	59.98	1869.13	1869.18	+2,	0	0.9873
			AFVHWYVGEGMEEGEFSEAR (0000000000010000000000)	50.97	2330.49	2329.12	+2,+3	0	0.996
			LADNCTGLQGFLVFNAVGGGTGSGLGSLLLER	44.8	3194.57	3194.55	+2,+3	0	0.9957
LOC_Os11g04070.1	1	34536.3	60S acidic ribosomal protein P0, putative, expressed
			VLIAVADNVGSNQLQEIR	94.88	1939.17	1939.92	+2,	0	0.9994
			NVLAVAVETEYSYPHADK	109.33	2006.17	2005.18	+2,	0	0.9998
			DFLELMPLLVGNVGLIFTK (000000100000000000000)	32.24	2135.56	2134.15	+2,	0	0.6352
			NVLAVAVETEYSYPHADKIK	70.64	2247.5	2247.1	+2,	1	0.9957
			VHADNTGNKDFLELMPLLVGNVGLIFTK	67.54	3056.53	3057.9	+2,+3	1	0.9999
LOC_Os07g04840.1	1	27110.1	PsbP, putative, expressed
			QYYSVTVLTR	43.12	1229.38	1229.94	+2,	0	0.9257
			KFVESAASSFSVA	69.3	1329.45	1329.5	+2,	1	0.9934
			TITEFGSPEEFLAQVDFLLGK	70.56	2341.61	2341.84	+2,	0	0.9958
			KTITEFGSPEEFLAQVDFLLGK	58.69	2469.78	2469.1	+2,+3	1	0.9996
LOC_Os02g17390.1	1	79087.3	3-hydroxyacyl-CoA dehydrogenase, putative, expressed
			TSPQAILDLITVGK	37.44	1455.69	1455.41	+2,	0	0.8971
			GGLVFWADTIGAPYIHSK	48.85	1932.18	1932.94	+2,+3	0	0.9944
			VCPPHCILATNTSTIDLNVVGEK	55.69	2538.89	2539.2	+2,+3	0	0.9969
			ISTPEAQLGLPELTLGIIPGFGGTQR	37.31	2666.03	2665.43	+2,	0	0.9363
			VAANLPQHQACLDVMEEGVLCGGHAGVLK	28.12	3074.51	3073.44	+3,	0	0.8439
			TMPGGKPVTLSDQDILEMIFFPVVNEACR	41.59	3265.78	3267.07	+3,	0	0.9531
LOC_Os06g48750.1	1	47372.6	DEAD-box ATP-dependent RNA helicase, putative, expressed
			KGVAINFVTR	59.63	1104.3	1105.64	+2,	1	0.9823
			VLITTDLLAR	49.89	1114.34	1113.89	+2,	0	0.9588
			ILASGVHVVVGTPGR	86.45	1461.71	1463.03	+2,	0	0.9986
			MFVLDEADEMLSR	94.27	1555.77	1555.16	+2,	0	0.9983
			GIYAYGFEKPSAIQQR	44.74	1828.03	1826.63	+2,	0	0.9499
			GFKDQIYDIFQLLPSK	76.68	1912.19	1910.85	+2,+3	1	0.9998
			IQVGVFSATMPPEALEITR	34.61	2059.39	2060.22	+2,	0	0.8918
LOC_Os01g56150.1	1	57798.7	OsProCP1 - Putative Lysosomal Pro-x Carboxypeptidase homologue, expressed
			FAALVVFAEHR	58.42	1259.46	1259.67	+2,	0	0.9811
			FGSNIIFFNGLLDPWSGGGVLK	42.72	2338.66	2339.57	+2,	0	0.9527
			SLAYLTAEQALADYAVLLTDLK	59.49	2382.7	2383.24	+2,	0	0.9893
			SLAYLTAEQALADYAVLLTDLKK	63.19	2510.88	2510.07	+2,+3	1	0.9999
LOC_Os06g46000.1	1	50748.5	tubulin/FtsZ domain containing protein, putative, expressed
			VSEQFTAMFR	48.41	1215.38	1214.67	+2,	0	0.9537
			RVSEQFTAMFR	31.76	1371.56	1372.56	+2,	1	0.8074
			MMLTFSVFPSPK	79.39	1384.7	1383.66	+2,	0	0.9972
			LHFFMVGFAPLTSR (0000010000000000)	34.51	1638.93	1639.51	+3,	0	0.8369
			NSSYFVEWIPNNVK	42.47	1696.86	1696	+2,	0	0.9343
			GHYTEGAELIDSVLDVVR	112.86	1973.14	1971.9	+2,+3	0	1
			LATPTFGDLNHLISATMSGVTCCLR (000000000000000001000000000)	82.34	2736.15	2735.31	+2,+3	0	1
			SGPYGQIFRPDNFVFGQSGAGNNWAK	77.91	2815.02	2816.3	+3,	0	0.9978
			EAENCDCLQGFQVCHSLGGGTGSGMGTLLISK	50.15	3384.75	3386.09	+3,	0	0.9799
LOC_Os03g01530.1	1	50866.6	tubulin/FtsZ domain containing protein, putative, expressed
			VSEQFTAMFR	48.41	1215.38	1214.67	+2,	0	0.9537
			RVSEQFTAMFR	31.76	1371.56	1372.56	+2,	1	0.8074
			MMLTFSVFPSPK	79.39	1384.7	1383.66	+2,	0	0.9972
			LHFFMVGFAPLTSR (0000010000000000)	34.51	1638.93	1639.51	+3,	0	0.8369
			NSSYFVEWIPNNVK	42.47	1696.86	1696	+2,	0	0.9343
			FWEVVCAEHGIDATGR	98.75	1847.02	1847.69	+2,	0	0.9996
			GHYTEGAELIDAVLDVVR	45.4	1957.14	1957.38	+2,	0	0.9562
			LTTPSFGDLNHLISATMSGVTCCLR	49.44	2752.15	2752.09	+2,+3	0	0.9975
			SGPYGHIFRPDNFVFGQSGAGNNWAK	27.8	2824.03	2824.26	+2,	0	0.8542
			EAENCDCLQGFQVCHSLGGGTGSGMGTLLISK	50.15	3384.75	3386.09	+3,	0	0.9799
LOC_Os03g07840.1	1	52705.2	adenylosuccinate synthetase, chloroplast precursor, putative, expressed
			HMDTFGDKLDVLFK	55.18	1665.91	1666.54	+2,+3	1	0.9979
			AHLLFDLHQAVDGLR	98.16	1704.93	1705.4	+2,+3	0	1
			LEPFIADTVHLLNESIQQK	46.14	2195.47	2196.38	+2,	0	0.9606
LOC_Os11g01510.1	1	118090	ubiquitin-activating enzyme, putative, expressed
			IFMVGSGALGCEFLK	59.15	1628.95	1629.54	+2,	0	0.9853
			FDRPPLLHLAFQALDK	51.06	1881.18	1880.61	+3,	0	0.9648
			GLNAYSISCGTSLLYNSMFPR	51.85	2351.66	2351.52	+2,	0	0.9783
			NARPYSFTLEEDTTSYGTYVR	65.61	2470.6	2470.23	+2,+3	0	0.9999
LOC_Os03g08440.1	1	33314.2	ribosomal protein S2, putative, expressed
			RSDGIYIINLGK	67.94	1348.55	1348.31	+2,	1	0.9922
			NSIGCLFWLLAR	82.44	1449.72	1449.49	+2,	0	0.9979
			HTPGTFTNQLQTSFSEPR	63.71	2048.17	2048.42	+2,+3	0	0.9975
			VIVAIENPQDIIVQSARPYGQR	41.7	2466.79	2467.4	+2,+3	0	0.9949
			TDHQPIKESALGNIPTIAFCDTDSPMR	50.55	3015.33	3014.06	+2,+3	1	0.9995
LOC_Os06g31210.1	1	90707.4	methionyl-tRNA synthetase, putative, expressed
			TISVTEYLNYEAGK	59.82	1587.72	1586.61	+2,	0	0.9854
			YYLLTNRPEVSDTLFTWADLQAK	45.52	2745.05	2744.39	+2,	0	0.9649
			LVNYINETSVAGMWSQNAIQATNAWLK	56.58	3023.38	3023.12	+2,	0	0.9887
			NILVTSALPYVNNVPHLGNIIGCVLSADVFAR	100.04	3437.96	3437.75	+3,	0	0.9997
LOC_Os07g42450.1	1	33143	ribosomal protein S2, putative, expressed
			RTDGIYIINLGK	60.01	1362.57	1362.53	+2,	1	0.9844
			QSIGCLFWLLAR	89.05	1463.74	1463.76	+2,	0	0.9988
			HTPGTFTNQLQTSFSEPR	63.71	2048.17	2048.42	+2,+3	0	0.9975
			VIVAIENPQDIIVQSARPYGQR	41.7	2466.79	2467.4	+2,+3	0	0.9949
			TDHQPIKESALGNIPTIAFCDTDSPMR	50.55	3015.33	3014.06	+2,+3	1	0.9995
LOC_Os04g32650.1	1	75423.2	tRNA synthetase class II core domain containing protein, expressed
			VYLFLTQLGIDKDR	43.91	1680.94	1681.52	+2,	1	0.9415
			VREFTLAEIEHFVDPEDK	46.42	2174.37	2174.34	+3,	1	0.9511
			TAEFNHVLAVLDDLSAEQLGAK	96.98	2341.57	2341.83	+2,+3	0	1
			LNIGQAVSEGTVNNETLGYFIGR	36.11	2452.67	2453.56	+2,	0	0.9205
			QHFVLEEGMLEVDCPCVTPEVVLK	24.17	2829.27	2828.28	+3,	0	0.7343
LOC_Os12g38110.1	1	97105.6	importin subunit beta, putative, expressed
			NGILEAYSGILQGFK	35.93	1609.82	1609.19	+2,	0	0.887
			SVKPPIFSCFGDIALAIGENFEK	46.42	2539.9	2539.56	+3,	0	0.9601
			LAPLVNVALNFMLSALVNDPSNHVK	35.77	2677.13	2677.6	+3,	0	0.9067
			TAIGVLGDLADTLGVHAGPLINQSISSK	61.78	2748.09	2748.12	+3,	0	0.9915
			QFQEQNLPGFLFSLSNELANEEKPEESR	92.39	3281.5	3281.17	+3,	0	0.9994
LOC_Os02g52940.1	1	32748	soluble inorganic pyrophosphatase, putative, expressed
			AGDGVFHFVVEIPK	103.05	1514.72	1515.94	+1,+2,+3	0	1
			VKPLAALAMIDEGELDWK	65.4	1999.33	1999.29	+2,+3	0	0.9996
LOC_Os05g22970.1	1	26387.7	glyoxalase family protein, putative, expressed
			GYFMQQTMFR	39.49	1308.53	1307.33	+2,	0	0.8993
			GFGHIGVTVHDVYK	60.97	1528.71	1528.76	+2,+3	0	0.9992
			DPDGYWIEIFDLNR	93.66	1752.88	1752.13	+2,	0	0.9978
			ATLELTHNWGTENDPEFK	59.28	2102.22	2102.75	+2,	0	0.9872
LOC_Os04g32020.1	1	103997	2-oxoglutarate dehydrogenase E1 component, mitochondrial precursor, putative, expressed
			RFGLEGAETLIPGMK	28.25	1618.89	1618.86	+2,	1	0.5266
			LEQAYCGTIGYEYMHIPDR	33.07	2316.57	2315.18	+2,	0	0.8779
			HIHLSLVANPSHLEAVDPVVAGK	57.73	2403.73	2402.82	+2,+3	0	0.9985
			APSAATATGFYSVHVQEQTELVQK	25.42	2562.78	2562.49	+3,	0	0.758
			QIQQCNWQVVNVTTPANYFHVLR	34.65	2816.16	2816.39	+2,+3	0	0.88
			RYPNAEIVWCQEEPMNMGAYSYINPR	31.18	3189.56	3189.44	+2,	1	0.8935
			LDPLALEERPIPDVLDPAFYGFSEADLDR	58.68	3274.59	3274.91	+3,	0	0.9895
LOC_Os03g51140.1	1	130885	HEAT repeat family protein, putative, expressed
			HQLLSFMDLLIPTIR	73.85	1797.17	1797.04	+2,	0	0.9959
			VDPLVSDLLSMLQSGDDAVK	45.03	2102.36	2101.81	+2,	0	0.9585
			EIMPVLMDTLISSLASSSSER	85.96	2266.59	2267.78	+2,	0	0.9989
			SGAAQGLSEVLAALGKDYFDQILPDIIR	33.97	2961.32	2961.39	+3,	1	0.9022
			INNPALATHLSILGPAIAEALKDTNTPVR	28.04	3011.43	3010.88	+3,	1	0.8434
LOC_Os03g50340.1	1	137520	coatomer alpha subunit, putative, expressed
			LVTVDASEYIFK	52	1384.57	1383.84	+2,	0	0.969
			QFLSILHTIPLIVVDSR	56.83	1951.31	1950.69	+2,+3	0	0.9996
			GVHFHATQPLFVSGGDDYK	60.33	2075.24	2074.69	+2,	0	0.9887
			TVQFHHEYPWIVSASDDQTIR	58.04	2529.72	2530.08	+2,+3	0	0.9988
			RVEILENAGQLPLAYITATTHGLTEIADR	38.04	3166.54	3167.44	+3,	1	0.9352
LOC_Os10g26060.1	1	56876	glutelin, putative, expressed
			GQLLIVPQHYVVVK	40.27	1592.92	1593.76	+2,	0	0.9193
			RGQLLIVPQHYVVVK	57.46	1749.11	1749.14	+2,+3	1	0.9811
			HNRGDEFGAFTPIQYK	27.32	1880.02	1881.2	+3,	1	0.7162
			GLLLPHYTNGASLVYIIQGR	77.64	2185.52	2184.43	+2,+3	0	0.9999
			SQAGTTEFFDVSNELFQCTGVSVVR	76.27	2779	2777.93	+2,	0	0.9978
			VNLYQNALLSPFWNINAHSIVYITQGR	49.98	3132.53	3133	+3,	0	0.8435
LOC_Os08g03410.1	1	58387.7	glutelin, putative, expressed
			GGEESYNILSGFDTELLAESMR	81.86	2418.59	2418.43	+2,	0	0.9985
			NAILAPHWNINAHAAVYATSGSAR	91.55	2505.74	2505.29	+2,+3	0	1
LOC_Os03g59310.1	1	30203.7	ribosomal protein, putative, expressed
			IEEIYLHSLPVK	62.83	1440.68	1440.57	+2,+3	0	0.9988
			AFVVVGDNNGHVGLGVK	92.85	1681.89	1681.4	+2,+3	0	0.9999
			KVLQFAGIEDVFTSSR	58.48	1797.02	1795.74	+2,+3	1	0.9992
			EHQIVETLVPGLKDEVMK	49.25	2065.39	2066.48	+2,	1	0.9691
LOC_Os02g02850.1	1	39757.7	bifunctional protein folD, putative, expressed
			MKDAIGVVPGLAVILVGSR	62.32	1895.31	1894.71	+2,+3	1	0.9996
			GSWIKPGAAIIDVGINPVDDPESPR	60.38	2603.88	2604.75	+2,+3	0	0.9996
			IAGLITPVPGGVGPMTIAMLLSNTLESAK	48.81	2852.41	2851.75	+2,	0	0.9791
LOC_Os11g29370.1	1	57529.7	haloacid dehalogenase-like hydrolase family protein, putative, expressed
			HFYGQGWVTGTGGSITVK	78.19	1895.08	1895.61	+2,+3	0	0.9994
			LYQLGIDWTTPEHGPINSAK	25.92	2240.47	2240.32	+2,	0	0.7798
			GAGAVIHSHGMETCIATMLDPGAK	75.34	2424.78	2423.3	+2,+3	0	0.9997
			NGIVGSVPIPPDDADKEEVINALVANVESMIK	31.14	3334.75	3336.01	+3,	1	0.8941
LOC_Os06g50300.1	1	93100.7	heat shock protein, putative, expressed
			LMDIIINSLYSNK	97.02	1523.79	1524.81	+2,	0	0.9994
			VFISDEFDELLPK	31.51	1551.73	1551.3	+2,	0	0.8203
			YSEFINFPIYLWATK	41.67	1892.16	1893.22	+2,	0	0.9326
			KYSEFINFPIYLWATK	65.89	2020.33	2019.71	+2,	1	0.9922
			LVYQTALMESGFNLPDPK	40.41	2023.31	2022.32	+2,	0	0.9331
LOC_Os04g44470.1	1	21702.5	KUN1 - Kunitz-type trypsin inhibitor precursor, expressed
			AWLGASQPPHVVVFK	53.08	1635.91	1635.44	+2,	0	0.9749
			AWLGASQPPHVVVFKK	47.74	1764.08	1763.61	+2,	1	0.9616
			FNAATICVQSTEWHVGDEPLTGAR	90.84	2659.88	2660.07	+2,+3	0	1
LOC_Os02g15169.1	1	56949.3	glutelin, putative, expressed
			TNANAFVSHLAGK	41.75	1329.46	1328.04	+2,	0	0.8273
			FPILNIIQMSATR	111.41	1503.81	1503.56	+2,	0	0.9998
			NELFQCTGTFVIR	56.98	1584.79	1585.52	+2,	0	0.9806
			YTNIPGVVYIIQGR	31.38	1592.84	1592.57	+2,	0	0.8253
			SEAGVTEYFDEKNELFQCTGTFVIR	68.07	2941.18	2941.18	+2,	1	0.9956
			VNLYQNAILSPFWNVNAHSLVYMIQGR (00000000000000000000000100000)	53.39	3148.59	3164.16	+2,+3	0	0.9995
LOC_Os01g28030.1	1	29353.6	peroxidase precursor, putative, expressed
			NAAPNLSLAGFEVIEEVK	78.89	1901.12	1900.73	+2,	0	0.9977
			GLGLQDLVVLSGGHTIGIGHCNLFSSR	83.82	2808.18	2808.29	+2,+3	0	1
LOC_Os02g47590.1	1	39896.6	ornithine carbamoyltransferase, putative, expressed
			MHAQNAIMLHVLGA	42.82	1505.81	1505.69	+1,+2,+3	0	0.9995
			GADVVYTDVWASMGQK	51.03	1726.9	1725.66	+2,	0	0.9673
			VFQGFTVDEAMMEMAGPNAFLMHCLPAER (0000000000000000000000100000000)	99.16	3300.83	3300.79	+3,	0	0.9997
LOC_Os07g44410.1	1	71744.3	WD40-like Beta Propeller Repeat family protein, expressed
			VLETEVAVFR	75.24	1162.34	1162.37	+2,	0	0.9956
			HVELFDLETESFSPLTER	94.43	2149.31	2148.9	+2,+3	0	0.9999
			HDPTNAAVFSIYLVRPDGSGLR	34.68	2385.63	2385.75	+3,	0	0.8842
			RLTDGEWIDTMPSWSPDGSLIAFSSNR	30.13	3039.29	3039.61	+3,	1	0.859
LOC_Os01g09560.1	1	54174.1	mitochondrial-processing peptidase subunit alpha, mitochondrial precursor, putative, expressed
			TYMPEMVEVLIDCVR	68.4	1855.2	1854.35	+2,	0	0.9935
			GLHSSLNHLANEFDQIR	41.02	1951.1	1951.15	+2,	0	0.9337
			LNTNVLEYFLAENYTAPR	55.36	2128.34	2128.97	+2,	0	0.9822
			IVLAATGVDHDELVSIAEPLLSDMPGVTGPAKPK	87.96	3441.94	3441.67	+3,	0	0.9993
LOC_Os02g28810.1	1	24943.2	ribosomal protein, putative, expressed
			SAIVQVDAAPFK	33.78	1245.42	1246.28	+2,	0	0.8435
			QWYLTHYGVDIGR	76.96	1607.77	1607.52	+2,+3	0	0.9998
			ILDVVYNASNNELVR	76.56	1718.9	1719.67	+2,	0	0.9968
			SAIVQVDAAPFKQWYLTHYGVDIGR	41.85	2835.18	2835.38	+3,	1	0.9458
LOC_Os03g57960.1	1	52468.1	cupin domain containing protein, expressed
			EGEGVIVLLR	55.65	1084.27	1084.46	+2,	0	0.943
			FPDEQVVGAAVGGYR	45.28	1564.7	1565.32	+2,	0	0.9492
			AFLQPSHYDADEVFYVK	63.58	2029.21	2028.14	+2,+3	0	0.9995
			EGDAMVIPAGAIVYSANTHSSK	70.98	2218.44	2217.55	+2,	0	0.9961
LOC_Os09g27830.1	1	47732.9	OsPDIL2-3 protein disulfide isomerase PDIL2-3, expressed
			SAFQLDEITEFVK	81.26	1526.68	1526.66	+1,+2	0	0.9999
			YKVEGFPTILVFGADK	78.61	1784.06	1783.38	+2,+3	1	0.9999
LOC_Os10g35110.1	1	46220.1	alpha-galactosidase precursor, putative, expressed
			SHFSIWALAK	57.61	1159.34	1159.49	+2,	0	0.9792
			KVQSDNGLEVWAGPLSNNR	29.25	2084.25	2084.16	+2,	1	0.8271
			LGYQYVNIDDCWAEYSR	48.99	2152.3	2152.94	+2,	0	0.9677
			TPQMGWNSWNHFYCGINEQIIR	69.09	2752.05	2750.73	+2,+3	0	0.9999
LOC_Os06g45120.1	1	68753.5	ATP synthase, putative, expressed
			HFPSVNWLISYSK	37.73	1577.78	1577.74	+2,	0	0.8949
			NIIHFNTLANQAVER	43.57	1739.93	1740.14	+2,	0	0.9419
			KPLSVELGPGILGNIFDGIQRPLK	92.31	2562.01	2562.37	+2,+3	0	1
			ISYIAPAGQYSLQDTVLELEFQGIK	39.27	2784.12	2782.78	+2,	0	0.9443
LOC_Os02g47140.1	1	17830.6	L11 domain containing ribosomal protein, putative, expressed
			HSGNISLDDVIEIAR	114.08	1638.78	1638.79	+2,+3	0	1
			EILGTCVSVGCTVDGK	60.15	1694.92	1695.1	+2,	0	0.987
			EILGTCVSVGCTVDGKDPK	36.92	2035.3	2034.7	+2,	1	0.9122
LOC_Os09g08910.1	1	55610	ATP synthase, putative, expressed
			TAIAIDTILNQK	52.34	1300.5	1300.65	+2,	0	0.9589
			GIRPAINVGLSVSR	37.98	1438.67	1437.96	+2,+3	0	0.9866
			DNGMHALIIYDDLSK	40.51	1704.9	1705.54	+2,	0	0.9247
			MTNFYTNFQVDEIGR	81.44	1835	1834.62	+2,	0	0.9979
			VYGLNEIQAGEMVEFASGVK	37.54	2141.4	2142.04	+2,	0	0.9194
LOC_Os08g09940.1	1	44731.7	GTP-binding protein, putative, expressed
			TYVVQDGDIIFFK	64.36	1544.74	1543.98	+2,	0	0.9899
			IHAWVQEHGGETIIPFSCAFER	68.27	2584.86	2583.84	+2,+3	0	0.9996
			SADIEILNTFQLLTAKPVVYLVNMSEK	79.4	3037.53	3037.93	+3,	0	0.9981
LOC_Os02g41590.1	1	37392.2	kinase, pfkB family, putative, expressed
			KPENWALVEK	28.45	1213.38	1212.65	+3,	0	0.2242
			VLPFVDYIFGNETEAR	69.36	1870.07	1869.17	+2,	0	0.9942
			VFLMNLSAPFICEFFR	60.05	1991.38	1990.36	+2,	0	0.987
			LVDTNGAGDAFVGGFLSQLVQQK	69.2	2364.61	2364.26	+2,	0	0.9823
			NAQAAGVTAHYYEDEAAPTGTCAVCVVGGER	62.23	3225.44	3226.54	+3,	0	0.9928
LOC_Os01g46380.1	1	63215	ketol-acid reductoisomerase, chloroplast precursor, putative, expressed
			GVAFMVDNCSTTAR	40.21	1528.71	1528.6	+2,	0	0.9181
			GILLGAVHGIVEALFR	94.92	1664.99	1665.84	+2,+3	0	1
			GMLEVYNSLTEEGKK	75.17	1697.9	1697.58	+2,	1	0.9963
			GHSYSEIINESLIESVDSLNPFMHAR	83	2946.21	2947.61	+2,+3	0	0.9998
LOC_Os10g27190.1	1	16428.9	40S ribosomal protein S17, putative, expressed
			VAGFTTHLMR	41.85	1132.34	1133.35	+2,	0	0.9171
			MTLDFHTNKK	44.52	1234.42	1235.8	+2,	1	0.9354
			VLEEVSILPSKR	51.93	1369.61	1368.74	+2,	1	0.9684
			VDKETMEMLAALGMADLPGVER	85.72	2376.77	2376.71	+2,+3	1	1
LOC_Os12g38140.1	1	17082.2	expressed protein
			HGTHAEFTTCLWTGR	37.8	1773.92	1774.18	+2,+3	0	0.988
			DLPLSETPLANSGALFGAGYVLR	41.11	2361.65	2362.42	+2,	0	0.948
			VAAPGAAVVEFHVGPDGGAWYQVDNR	86.84	2682.9	2681.69	+2,+3	0	1
LOC_Os12g36640.2	1	18328.7	universal stress protein domain containing protein, putative, expressed
			HFFAAAAGQPPQYR	57.09	1560.71	1560.84	+2,	0	0.9816
			HQAEMLVVGSHGYGAIK	80.18	1797.04	1797.39	+2,+3	0	0.9998
			AVLGSVSDYCSHHAHCTVMIVK	44.29	2471.83	2472.23	+3,	0	0.9502
			LVVVNAKPTAASAVGLAGPGAADVLPFVEADLKK	36.17	3289.82	3291.01	+3,	1	0.9355
LOC_Os08g23810.1	1	39301.4	enoyl-acyl-carrier-protein reductase NADH, chloroplast precursor, expressed
			AFIAGVADDNGYGWAIAK	107.81	1839.01	1839.75	+2,	0	0.9998
			NDFGSIDILVHSLANGPEVTKPLLETSR	118.71	3023.35	3022.5	+2,+3	0	1
LOC_Os09g12660.1	1	55129.3	glucose-1-phosphate adenylyltransferase large subunit, chloroplast precursor, putative, expressed
			KPVPDFSFYDR	45.12	1370.51	1370.73	+1,+2	0	0.9935
			HCTINHSVVGLR	61.67	1392.59	1392.08	+2,+3	0	0.996
			IYVLTQFNSASLNR	121.79	1625.82	1625.51	+2,	0	0.9969
			SMMVDTTILGLDTER	41.42	1681.93	1683.02	+2,	0	0.9305
			VLDADVTDSVIGEGCVIR	35.97	1918.13	1917.99	+2,	0	0.899
			SSQTCLDPDASTSVLGIILGGGAGTR	31.23	2533.77	2532.3	+2,	0	0.8896
			NEGFVEVLAAQQSPENPNWFQGTADAVR	40.57	3075.26	3074.96	+3,	0	0.9459
LOC_Os11g43900.1	1	19003.2	translationally-controlled tumor protein, putative, expressed
			VVDIVDTFR	36.32	1063.2	1063.11	+2,	0	0.8611
			DGATDPTFLYFSHGLK	48.61	1768.92	1768.72	+2,	0	0.9642
			MLVYQDLLTGDELLSDSFPYR (01000000000000000000000)	92.7	2475.77	2491	+2,+3	0	1
LOC_Os11g20790.1	1	26902.9	adenylate kinase, putative, expressed
			VLNFAIDDSILEER	94.44	1633.8	1633.25	+2,	0	0.9993
			GELVSDDLVVGIIDEAMK	73.9	1903.15	1902.45	+2,	0	0.9964
			EAMDKGELVSDDLVVGIIDEAMK	88.07	2477.8	2478.06	+2,+3	1	1
			GTQSPIIKDEYCLCHLATGDMLR	33.14	2679.06	2678	+3,	1	0.874
LOC_Os12g43600.1	1	16140	RNA recognition motif containing protein, expressed
			CFVGGLAWATDDR	84.76	1467.61	1466.97	+2,	0	0.997
			GFGFVTFSSEQAMR (0000000000000100)	75.01	1563.73	1563.47	+1,+2	0	0.9999
			GGGGGYGGGGGYGGGGGGGYGQR	71.57	1818.77	1817.9	+2,	0	0.9963
LOC_Os07g04240.1	1	69537.7	succinate dehydrogenase flavoprotein subunit,mitochondrial precursor, putative, expressed
			LGANSLLDIVVFGR	96.84	1473.71	1473.74	+2,	0	0.9994
			AYFSATSAHTCTGDGNAMVAR	71.02	2188.36	2188.43	+2,	0	0.9959
			EPIPVLPTVHYNMGGIPTNYHGEVVTMK	33.17	3094.56	3094.27	+3,	0	0.8969
			AGLPLQDLEFVQFHPTGIYGAGCLITEGSR	37.19	3247.63	3247.36	+3,	0	0.9328
LOC_Os09g27420.1	1	76203	formate--tetrahydrofolate ligase, putative, expressed
			GAVDLGLAVQR	36.47	1098.25	1098.8	+2,	0	0.5936
			VLLSVLDELK	46.88	1128.36	1128.54	+2,	0	0.9465
			GGYVVTEAGFGSDIGTEK	81.61	1786.89	1786.83	+2,	0	0.9982
			YSGLMPQCAIIVATIR	47.08	1793.16	1794.04	+2,	0	0.9592
			NASLAAGAFDAVVCTHHAHGGK	35.41	2191.39	2192.32	+2,+3	0	0.9897
LOC_Os01g51300.1	1	51601	WD domain, G-beta repeat domain containing protein, expressed
			AAVLCVQWSPDK	45.85	1373.58	1372.7	+2,	0	0.946
			NPNAPAGLFFQHAGHR	40.97	1733.89	1733.4	+2,	0	0.9296
			IIATHTDSPDVLIWDVEAQPNR	65.04	2490.72	2491.63	+2,	0	0.9935
			SLIPVLYDWFANHNLVWPSLSCR	29.27	2788.18	2787.17	+3,	0	0.8219
			LYLSEQTDGTVPNTLVIANCEVVKPR	41.44	2917.29	2917.16	+2,+3	0	0.9959
LOC_Os03g16940.1	1	23471.1	glyoxalase family protein, putative, expressed
			SAAFYSAAFGYTVR	45.48	1510.65	1510.07	+2,	0	0.949
			GPVEICFDYADVDAAYR	29.38	1961.11	1961.2	+2,	0	0.8152
			WAELESGTTTIAFTPLHQR	105.09	2158.37	2158.64	+2,+3	0	1
LOC_Os10g41960.1	1	83351.9	eukaryotic translation initiation factor 3 subunit B, putative, expressed
			AGTFTEVYWNDAR	50.01	1529.61	1528.51	+2,	0	0.9641
			SHIFAVNMFDDFDK	30.59	1685.85	1685.77	+2,	0	0.8142
			KTYGYCFIEYNTPQEAELAR	74.18	2453.68	2453.74	+2,	1	0.9969
			QYWTDSFIQWSPLGTYLATVHR	43.28	2669.94	2669.14	+2,	0	0.9561
			VENVVDFCWSPTDPIIALFVPELGGGNQPAR	49.88	3398.8	3398.78	+3,	0	0.979
LOC_Os02g03100.1	1	42901.5	oxidoreductase, aldo/keto reductase family protein, putative, expressed
			SIGISNYDIFLTR	55.58	1498.68	1498.96	+2,	0	0.9783
			LDYLDLYLIHFPVATR	46.21	1949.25	1949.75	+2,	0	0.9564
			HFDCAADYQNEAEVGDALAEAFQTGLVK	38.66	3070.26	3070.39	+2,	0	0.9483
			HGILVTAHTPLGGSTANTEWFGSVSCLDDPVIK	93.47	3480.86	3480.08	+3,	0	0.9996
LOC_Os08g44380.1	1	27180.7	L1P family of ribosomal proteins domain containing protein, expressed
			YHAFLASEAIIK	64.41	1362.57	1361.87	+2,	0	0.9894
			KYHAFLASEAIIK	66.19	1490.74	1490.62	+2,+3	1	0.9979
			VLCMGVAVGNLSMEEK	64.71	1737.07	1737.84	+2,	0	0.9913
			KVLCMGVAVGNLSMEEK	65.44	1865.24	1865.66	+2,	1	0.9921
			QIQQNIQMSVNFLVSLLK (00000000100000000000)	39.85	2119.48	2119.48	+2,	0	0.929
LOC_Os01g67126.1	1	34391.3	ribosomal L18p/L5e family protein, putative, expressed
			FQAHFSEYLK	35.31	1269.4	1268.31	+1,+3	0	0.9695
			FQAHFSEYLKK	45.15	1397.58	1398.56	+2,	1	0.9411
			SMAEEEPEKFQAHFSEYLK	43.83	2300.5	2299.99	+2,	1	0.9518
			YGLEVGLTNYAAAYCTGLLLAR	35.42	2389.72	2389.07	+2,	0	0.9106
			DITAQIVYATIAGDIVMAAAYSHELPR (00000000000000000100000000000)	73.91	2890.27	2890.17	+3,	0	0.997
LOC_Os02g53060.1	1	26387.5	peptidase, T1 family, putative, expressed
			NMLQAGMIVGGWDK	72.29	1519.79	1520.63	+2,	0	0.9951
			YFLHQHTIQLGQPATVK	61.6	1981.26	1981.17	+2,+3	0	0.9979
			QPFAIGGSGSSYLYGLLDHEWK	31.31	2425.65	2426.14	+2,+3	0	0.9513
			NMLQAGMIVGGWDKYEGGQIFSVPLGGTILR	40.54	3308.83	3309.17	+3,	1	0.9517
LOC_Os01g42520.1	1	40136.4	expressed protein
			AVLEFAAIANR	44.72	1174.35	1174.16	+2,	0	0.9375
			GAYYAVTFSAAR	57.62	1276.4	1277.08	+2,	0	0.9809
			WETSGFVEYIESGHK	72.25	1768.88	1768.39	+2,	0	0.9954
			MDEVALVIHNPGVEEDPACGPLIDGVAIR	68.97	3087.48	3088.25	+3,	0	0.9957
LOC_Os07g11330.1	1	17840.7	RAL2 - Seed allergenic protein RA5/RA14/RA17 precursor, expressed
			GYPMYPLPR	39.43	1093.3	1093.11	+2,	0	0.8937
			CPALSHMLVGMYK (000000000001000)	81.79	1506.86	1506.25	+1,+2,+3	0	1
			GQVVYTPGQLCAAGR	46.33	1576.78	1576.9	+2,	0	0.9543
LOC_Os07g49520.1	1	114971	2-oxoglutarate dehydrogenase E1 component, mitochondrial precursor, putative, expressed
			LTDSFLDGTSSVYLEELQR	46	2173.33	2173.8	+2,	0	0.96
			IHLSLVANPSHLEAVDPVVIGK	56.48	2308.68	2308.13	+2,+3	0	0.999
			QIQECNWQVVNVTTPANYFHVLR	40.15	2817.14	2817.82	+2,+3	0	0.9755
			RYPNAEIVWCQEEPMNMGAYSYISPR	50	3162.53	3161.55	+3,	1	0.9744
LOC_Os09g04110.1	1	137761	coatomer alpha subunit, putative, expressed
			LITVDASEYIFK	47.98	1398.6	1399.73	+2,	0	0.9558
			GPPALVFTFSQMEDR	68.91	1694.9	1695.82	+2,	0	0.9938
			QFLNILHTIPLIVVDSR	52.76	1978.34	1978.25	+3,	0	0.9707
			GVHFHATQPLFVSGGDDYK	60.33	2075.24	2074.69	+2,	0	0.9887
			TVQFHHEYPWIVSASDDQTIR	58.04	2529.72	2530.08	+2,+3	0	0.9988
LOC_Os09g08430.1	1	19609.3	ribosomal protein L22, putative, expressed
			GLDVDTLYVSHIQVNQAQK	55.44	2128.34	2127.9	+2,+3	0	0.9985
			INPYMSSPCHIELILSEK	48.2	2131.47	2132.74	+2,	0	0.9661
			INPYMSSPCHIELILSEKEEPVK (0000010000000000000000000)	60.27	2714.12	2713.93	+2,+3	1	0.9993
LOC_Os06g49480.1	1	24181.7	peptidyl-prolyl cis-trans isomerase, putative, expressed
			HTGPGLLSMANAGR	29.46	1381.56	1382.71	+2,	0	0.7917
			VYFDVEIDGKPAGR	81	1565.72	1564.71	+1,+2,+3	0	1
			IIPSFMIQGGDFTLGDGR	49.64	1924.18	1924.4	+2,	0	0.97
LOC_Os10g06720.1	1	39643.9	aldose 1-epimerase, putative, expressed
			HITPVDENTIPTGEIMPVK	51.63	2091.39	2090.95	+2,	0	0.9757
			FTLNGVEYSLAINNGPNSLHGGLK	74.43	2515.77	2515.81	+2,+3	0	1
			HSGVCLETQGFPNAINQPNFPSVVVQPGEK	35.61	3251.58	3250.94	+3,	0	0.922
LOC_Os03g62620.1	1	34798.1	late embryogenesis abundant protein, putative, expressed
			DFGSAVWDMIR	39.38	1296.45	1296.34	+2,	0	0.9015
			VVLLIDVPIIGR	62.06	1306.64	1307.25	+2,	0	0.987
			LVSGLIPDAGTIHAHGEETVK	47.1	2144.38	2145.07	+2,	0	0.9667
			KLVSGLIPDAGTIHAHGEETVK	41.01	2272.56	2273.25	+3,	1	0.9323
			NPNPVPIPLVDIDYLIESDGR	34.34	2336.59	2337.84	+2,	0	0.8983
			NPNPVPIPLVDIDYLIESDGRK	30.76	2464.77	2464.29	+3,	1	0.8375
LOC_Os01g46926.1	1	16744	ubiquitin-conjugating enzyme, putative, expressed
			VFHPNINSNGSICLDILK	67.57	2041.33	2041.07	+2,+3	0	0.9999
			VLLSICSLLTDPNPDDPLVPEIAHMYK	74.78	3051.53	3052.6	+2,+3	0	0.9995
LOC_Os05g27940.1	1	22363.7	40S ribosomal protein S7, putative, expressed
			KAVIIYVPYR	51.79	1221.49	1221.06	+2,	1	0.9656
			TLTAVHDGILEDVVYPAEIVGK	41.83	2339.64	2340.89	+3,	0	0.9374
			GLEPTEFEDTVAQAFFDLENGNQELK	47.65	2942.1	2941.41	+2,	0	0.9743
			DKGLEPTEFEDTVAQAFFDLENGNQELK	70.31	3185.36	3186.63	+2,+3	1	0.9998
LOC_Os07g46370.1	1	122658	WD domain, G-beta repeat domain containing protein, expressed
			HTGPVCGLEFSELTPNR	69.69	1914.1	1913.94	+2,	0	0.9945
			GVIAMSWCPYDSSYLLTCSK	44.98	2338.68	2338.79	+2,	0	0.9581
			IGIYNLEFSGLYAAGDSAIGAPARPR	103.44	2679.98	2680.91	+3,	0	0.9998
LOC_Os01g16040.1	1	40989.2	mitochondrial carrier protein, putative, expressed
			GIGFLEAIAEIGKEEGLK	81.32	1874.14	1873.26	+2,+3	1	0.9999
			HPLAMLALVPNAVALFAAGAAAGAVAK	68.08	2516.01	2515.91	+3,	0	0.9948
			SRPETSLATALLSATFATLMCYPLDTVR (000000000000000000001000000000)	34.44	3086.54	3086.89	+3,	0	0.9079
LOC_Os04g02900.1	1	46600.6	dehydrogenase E1 component domain containing protein, expressed
			IFEDMCAQMYYR	57.45	1626.87	1627.3	+2,	0	0.9811
			MFGFVHLYNGQEAVSTGFIK	90.35	2245.55	2244.62	+2,	0	0.9992
			KIDDVVEEAVEFADASPLPPR	70.45	2297.52	2296.69	+2,	1	0.9957
LOC_Os05g06350.1	1	59136.3	importin subunit alpha, putative, expressed
			IQAVIESGVFPR	30.41	1315.52	1315.89	+2,	0	0.7905
			IVTVCLEGLENILK	84.13	1600.92	1600.95	+2,	0	0.9983
			LVELLMHPSASVLIPALR	67.78	1959.4	1958.75	+2,	0	0.9939
			DLVLASGGLYPLLQQLNEHAK	39.28	2279.59	2278.7	+2,	0	0.9343
			YLVAQGCIKPLCDLLVCPDPR	31.64	2487.96	2489.03	+3,	0	0.844
			LEGLPAMVQAVQSDDSAVQLEATTQFR	28.83	2905.2	2904.66	+2,	0	0.8725
LOC_Os01g18210.1	1	25957.2	peptidyl-prolyl cis-trans isomerase, putative, expressed
			IVIGLFGEVVPK	36.63	1270.56	1270.42	+2,	0	0.8795
			HVVFGHVLEGMDVVK	61.76	1665.95	1666.07	+2,+3	0	0.9988
			HTGPGVLSMANAGPDTNGSQFFICTVK	53.54	2807.12	2806.2	+2,+3	0	0.9995
LOC_Os05g42350.1	1	70971.8	ferredoxin--nitrite reductase, putative, expressed
			VPNQLYLAMDTLADEFGIGTLR	102.82	2437.76	2436.71	+2,+3	0	1
			KFEDSRPLPEWQFNSYLGWQEQGDGK	37.61	3142.35	3143.34	+3,	1	0.925
LOC_Os03g53270.1	1	26717.9	stem-specific protein TSJT1, putative, expressed
			SPPVAGGAVAAGGAGALMK	54.73	1581.84	1581.87	+2,	0	0.9812
			LFGAVNDIFCLFQGHIENIASLK	87.3	2606.99	2607.72	+2,+3	0	1
LOC_Os03g13800.1	1	14046.2	ribosomal protein L7Ae, putative, expressed
			ACGVTRPVIACSVTSNEGSQLK	52.18	2334.63	2334.13	+3,	0	0.9747
			AYPLADAQLTMTILDLVQQASNYK	92.59	2668.03	2668.84	+2,+3	0	1
LOC_Os09g33986.1	1	28533.1	peptidase, T1 family, putative, expressed
			CLLVLLYR	44.11	1049.33	1049.72	+2,	0	0.9266
			HSLIGASGEFSDFQEILR	38.81	2006.17	2007.08	+2,+3	0	0.9908
			YKDGVIMASDTGASYGSTLR	93.98	2092.29	2093.19	+2,	1	0.9994
			YLDELTLSDHMWDDGNSLGPK	26.4	2406.58	2406.38	+2,	0	0.7971
LOC_Os09g35970.1	1	34553.1	6-phosphogluconolactonase, putative, expressed
			WHVFWVDER	43.01	1273.4	1274.82	+2,	0	0.923
			GAFTVVLSGGSLIK	77.65	1348.59	1348.93	+2,	0	0.9904
			FDVMLLGMGPDGHIASLFPGHPLVNENK	72.41	3006.46	3005.85	+2,+3	0	0.9999
LOC_Os02g55560.1	1	39787	protein phosphatase 2C, putative, expressed
			GASDNLTAVMVSFHQEAPPQLR	66.04	2368.62	2369.09	+2,+3	0	0.9999
			RIESLGGYVDDGYLNGQLAVTR	30.84	2396.61	2396.21	+2,	1	0.8663
			RGASDNLTAVMVSFHQEAPPQLR	65.41	2524.81	2524.74	+3,	1	0.9923
LOC_Os01g18050.1	1	50969.7	tubulin/FtsZ domain containing protein, putative, expressed
			VSEQFTAMFR	48.41	1215.38	1214.67	+2,	0	0.9537
			RVSEQFTAMFR	31.76	1371.56	1372.56	+2,	1	0.8074
			MMLTFSVFPSPK	79.39	1384.7	1383.66	+2,	0	0.9972
			LHFFMVGFAPLTSR (0000010000000000)	34.51	1638.93	1639.51	+3,	0	0.8369
			NSSYFVEWIPNNVK	42.47	1696.86	1696	+2,	0	0.9343
			FWEVVCDEHGIDPTGR	33.54	1917.06	1916.49	+2,	0	0.8666
			GHYTEGAELIDSVLDVVR	112.86	1973.14	1971.9	+2,+3	0	1
			LTTPSFGDLNHLISATMSGVTCCLR	49.44	2752.15	2752.09	+2,+3	0	0.9975
			TGPYGQIFRPDNFVFGQSGAGNNWAK	30.51	2829.04	2828.14	+2,	0	0.8846
			EAENCDCLQGFQVCHSLGGGTGSGMGTLLISK	50.15	3384.75	3386.09	+3,	0	0.9799
LOC_Os07g11380.1	1	21135.2	RAL4 - Seed allergenic protein RA5/RA14/RA17 precursor, expressed
			CSALNHMVGGIYR	85.42	1477.71	1477.1	+2,+3	0	0.9997
			ELGATDVGHPMAEVFPGCR	75.6	2043.28	2042.9	+2,	0	0.997
			AAASLPAFCNVDIPNGTGGVCYWLGYPR	30.24	3027.39	3028.51	+2,	0	0.8912
LOC_Os11g40140.1	1	26164.1	peptidase, T1 family, putative, expressed
			LFQVEYAIEAIK	87.26	1423.65	1423.12	+2,	0	0.9965
			ELTLQEAETIALSILK	95	1772.05	1771.66	+2,	0	0.9994
			VSPNYHLYTPAEVEAVIAR	45	2129.37	2130.44	+2,	0	0.9573
LOC_Os02g15090.1	1	55259.8	glutelin, putative, expressed
			SVFNGVLHQGQLLIIPQNHAVIK	50.2	2525.95	2526.32	+2,+3	0	0.9984
			GYVGLTFPGCPATHQQQFQLFEQR	89	2810.11	2809.28	+2,+3	0	0.9999
LOC_Os05g36290.1	1	41892.4	actin, putative, expressed
			CPEVLFQPSLVGMESPGIHEATYNSIMK	51.67	3135.59	3136.02	+3,	0	0.9797
			TTGIVLDSGDGVSHTVPIYEGYTLPHAILR	106.48	3182.54	3181.16	+2,+3	0	1
LOC_Os03g58700.1	1	90622	vacuolar protein sorting-associated protein 35, putative, expressed
			RLPFTVPSLVFSALK	40.16	1675.02	1675.8	+2,	1	0.9217
			YSNIVTALELSNYPR	73.98	1739.92	1739.5	+2,	0	0.996
			WLAEGIAGVQQNAFYMHR	29.45	2091.35	2091.35	+2,	0	0.8236
			GSCSVVDLYELVQHAGNVLPR	32.56	2313.59	2314.76	+2,	0	0.8808
			IFQILHQTIEALSCVPSPELALR	26.12	2636.07	2636.98	+2,	0	0.8067
			KIFQILHQTIEALSCVPSPELALR	36.24	2764.25	2764.76	+3,	1	0.9071
LOC_Os08g08960.1	1	23826.2	Cupin domain containing protein, expressed
			IIDLLQAQF	63.87	1060.24	1060.97	+2,	0	0.9875
			KIIDLLQAQF	60.43	1188.42	1188.45	+2,	1	0.9837
			LDFAPLGLNPPHTHPR	64.56	1782.01	1783.05	+2,+3	0	0.9994
LOC_Os12g07820.1	1	33672.7	OsAPx6 - Stromal Ascorbate Peroxidase encoding gene 5,8, expressed
			MGLSDKEIVALSGAHTLGR	29.21	1955.24	1955.41	+3,	1	0.786
			RDEDLLVLPTDAVLFEDSSFK	61.46	2409.64	2409.73	+2,+3	1	0.9997
			HAGVTYADLFQLASATAIEEAGGPK	59.26	2517.74	2518.71	+2,+3	0	0.9976
LOC_Os06g37180.1	1	54171.9	ATP synthase, putative, expressed
			YTTVQFTGEVLK	37.41	1385.56	1386.31	+2,	0	0.8872
			NIFQSLDLAWTLLR	101.9	1689.95	1689.89	+2,	0	0.9995
			IALTTAEYLAYECGK	51.25	1702.92	1701.45	+2,	0	0.9705
			IPLFSAAGLPHNEIAAQICR	38	2178.51	2178.47	+3,	0	0.9055
			TYPEEMIQTGISTIDVMNSIAR	50.73	2469.79	2469.55	+2,+3	0	0.9981
			AVVGEEALSSEDLLYLEFLDKFER	35.35	2773.05	2774.25	+3,	1	0.8996
LOC_Os09g29070.1	1	68877.7	glucose-6-phosphate isomerase, putative, expressed
			AVGALVALYER	69.3	1161.35	1160.91	+2,	0	0.9928
			AVGIYASLVNINAYHQPGVEAGK	28.9	2371.65	2370.47	+2,	0	0.8477
			AVGIYASLVNINAYHQPGVEAGKK	25.9	2499.82	2501.15	+2,	1	0.8097
			DRPPGHDWELEPGVTCGDYLFGMLQGTR	90.87	3204.51	3205.64	+3,	0	0.9994
LOC_Os03g01910.1	1	19207.3	transcription factor BTF3, putative, expressed
			VQASIGANTWVVSGTPQTK	84.28	1944.15	1943.8	+2,	0	0.9986
			KLQDLLPTIINQLGPDNLDNLR	75.8	2503.85	2503.44	+2,+3	1	0.9999
			VGVNNIPGIEEVNIFKDDVVIQFQNPK	36.63	3026.4	3027.35	+2,	1	0.9354
LOC_Os02g10640.1	1	44814	26S protease regulatory subunit, putative, expressed
			DHQPCIIFMDEIDAIGGR	61.73	2087.34	2086.3	+2,+3	0	0.9999
			SLQSVGQIIGEVLRPLDNER	60.86	2223.49	2222.78	+2,+3	0	0.999
LOC_Os01g36930.1	1	53563.9	ubiquitin carboxyl-terminal hydrolase 6, putative, expressed
			HLTGIYDLIAVLTHK	79.67	1693.98	1694.48	+3,	0	0.997
			LSGGGDWHMAYICLYK	53.96	1871.14	1872.01	+2,	0	0.9778
			KVDYPLELDVYDFCSDELK	38.59	2348.58	2348.9	+3,	1	0.9078
			NTFGELDQSVRPVAPLLFLQTLR	51.93	2614.99	2614.83	+3,	0	0.9755
LOC_Os07g41820.1	1	37593.1	stress responsive A/B Barrel domain containing protein, expressed
			SPAAEALGPTHVLHSR	64.11	1642.81	1642.94	+2,+3	0	0.9993
			AIVRPLLDDVLELEFVVGPAAAEAPAPANL	81.6	3071.52	3072.55	+2,+3	0	1
LOC_Os07g33240.1	1	18874.6	endoribonuclease, putative, expressed
			TTIMLADLQDFK	72.31	1395.62	1396.7	+2,	0	0.9947
			TTIMLADLQDFKK	34.96	1523.79	1523.61	+2,	1	0.8679
			ANNMVFVSGVLGLNPETGK	83.59	1947.22	1947.55	+2,+3	0	0.9998
LOC_Os03g18590.1	1	40855.4	malonyl CoA-acyl carrier protein transacylase, mitochondrial precursor, putative, expressed
			LAVAGAFHTSFMQPAVSR	38.94	1890.17	1889.48	+2,+3	0	0.9872
			VQIANFLCPGNYAVSGGVK	48.76	1994.27	1993.27	+2,	0	0.9682
			LRGEAMQDASDAASSAMVSVIGLDSEK	94.83	2739	2739.7	+2,	1	0.9996
LOC_Os03g12290.1	1	39543.1	glutamine synthetase, catalytic domain containing protein, expressed
			IFSHPDVVAEVPWYGIEQEYTLLQK	90.43	2962.31	2962.52	+2,+3	0	1
			VTEVAGVVLSLDPKPIPGDWNGAGAHTNFSTK	60.44	3278.62	3278.35	+3,	0	0.9918
LOC_Os01g27520.1	1	62986.9	tRNA synthetases class II domain containing protein, expressed
			MILFATGLENIR	47.29	1377.65	1378.51	+2,	0	0.9525
			MILFATGLENIRDVIPFPR	36.47	2202.62	2203.71	+2,	1	0.9091
			HLAEFWMVEPEIAFANLQDDMNCAER	72.86	3137.48	3137.28	+2,+3	0	1
LOC_Os05g37330.1	1	11598.7	60S acidic ribosomal protein, putative, expressed
			LEFLLSELEGK	88.14	1277.46	1277.36	+2,	0	0.9956
			NILESVGVEANDERLEFLLSELEGK	72.45	2804.07	2804.41	+2,+3	1	1
LOC_Os08g03640.1	1	34491.3	60S acidic ribosomal protein P0, putative, expressed
			VLIAVADNVGSNQLQEIR	94.88	1939.17	1939.92	+2,	0	0.9994
			NVLAVAVETEYSYPHADK	109.33	2006.17	2005.18	+2,	0	0.9998
			EFLELMPLLVGNVGLIFTK	74.12	2133.59	2134.15	+2,	0	0.9907
			NVLAVAVETEYSYPHADKIK	70.64	2247.5	2247.1	+2,	1	0.9957
LOC_Os04g52450.1	1	56759	aminotransferase, putative, expressed
			FDLPAPFVLHTDCPHYWR	60.34	2271.55	2272.19	+3,	0	0.9858
			LGSFAHGFTYSGHPVACAVAIEALK	76.24	2603.95	2604.48	+2,+3	0	1
			GHGMLAPFTAGWQSTDVHPLVIER	30.78	2619.95	2620.26	+2,	0	0.8763
LOC_Os01g38620.1	1	35314.6	3-5 exonuclease/ nucleic acid binding protein, putative, expressed
			LVIGFDCEGVDLCR	62.03	1652.89	1652.27	+2,	0	0.9882
			LHNVMDTQIAYSLLEEQEGK	98.11	2318.56	2319.53	+2,	0	0.9996
			HGALCIMQIAFPDAVYLVDAIEGGK (000000010000000000000000000)	44.01	2705.11	2704.86	+3,	0	0.9547
LOC_Os01g43090.1	1	38257.1	oxidoreductase, aldo/keto reductase family protein, putative, expressed
			LGVDYIDLYYQHR	77.82	1654.82	1654.63	+2,+3	0	0.9999
			HQCSPAQLALAWVLHQGDDVVPIPGTTK	70.78	3039.42	3039.92	+2,	0	0.9969
LOC_Os12g41390.1	1	37283.6	homocysteine S-methyltransferase protein, putative, expressed
			FIHGLILSIR	56.62	1168.43	1169.59	+1,+2	0	0.9989
			EWVESTGVSDGDFVSYVNEWCK	71.59	2593.73	2592.95	+2,	0	0.9963
			KEWVESTGVSDGDFVSYVNEWCK	39.69	2721.9	2721.27	+2,	1	0.9422
LOC_Os04g58710.1	1	54759.1	AMP-binding domain containing protein, expressed
			GAGATWYTAVPTIHQIIIDR	58.69	2183.47	2184.1	+2,+3	0	0.9994
			FGWFHTGDIGVVDEEGYLR	46	2197.36	2197.51	+2,+3	0	0.9947
			AVAAPLNPAYTQEEFEFYLSDSGAR	35.15	2746.93	2746.68	+2,	0	0.9198
LOC_Os04g38900.1	1	31680.7	prohibitin, putative, expressed
			AAAGLGAAASLLSASLYTVDGGER	40.08	2221.42	2220.79	+2,	0	0.9447
			AVVAQFNADQLLTERPHVSALVR	67.34	2534.87	2534.39	+2,+3	0	0.9994
			GVLPETVGEGTHFLVPWLQKPFVFDIR	37.78	3082.55	3081.83	+2,+3	0	0.9918
LOC_Os03g56460.1	1	62751	glucose-6-phosphate isomerase, putative, expressed
			NAFAFWDWVGGR	70.95	1425.55	1425.79	+2,	0	0.9941
			TLKEWIVSSLGPDAVAK	75.2	1814.09	1813.5	+2,	1	0.9966
			YSVCSAVGVLPLSLQYGFPIVQK	56.6	2525.96	2526.57	+2,	0	0.9867
LOC_Os05g26902.1	1	48727.7	chaperone protein dnaJ, putative, expressed
			VSYIDAILGTTVK	95.58	1379.6	1379.54	+2,	0	0.9993
			NRPMQGDDEAYNLVLNFK	55.81	2124.33	2125.53	+2,+3	0	0.9995
LOC_Os02g05330.1	1	47422.6	DEAD-box ATP-dependent RNA helicase, putative, expressed
			KGVAINFVTR	59.63	1104.3	1105.64	+2,	1	0.9823
			VLITTDLLAR	49.89	1114.34	1113.89	+2,	0	0.9588
			ILASGVHVVVGTPGR	86.45	1461.71	1463.03	+2,	0	0.9986
			MFVLDEADEMLSR	94.27	1555.77	1555.16	+2,	0	0.9983
			GIYAYGFEKPSAIQQR	44.74	1828.03	1826.63	+2,	0	0.9499
			GFKDQIYDIFQLLPPK	41.33	1922.23	1921.42	+2,	1	0.9331
			IQVGVFSATMPPEALEITR	34.61	2059.39	2060.22	+2,	0	0.8918
LOC_Os07g14280.1	1	33985	WD domain, G-beta repeat domain containing protein, expressed
			SAPSQLLATLSGHYGPVWR	74.1	2040.28	2040.56	+2,	0	0.9966
			AHPVGVTAISWAPATALGSLAGSGELVYK	60.95	2824.19	2824.02	+2,+3	0	0.9999
LOC_Os04g58280.1	1	16568.5	stem-specific protein TSJT1, putative, expressed
			MFCGLDDIYCVFMGR	65.9	1884.23	1884.03	+2,	0	0.9919
			DFHALHPIEAFSTSFGGGAALACVAGHAR	79.26	2968.26	2968.12	+2,+3	0	1
LOC_Os05g28290.1	1	24253.7	ranBP1 domain containing protein, expressed
			FKDLVEEISESLAK	91.3	1607.8	1607.56	+2,+3	1	0.9999
			SCVWHAADFADGELKEEMFAIR	70.24	2582.86	2583.57	+2,	1	0.9959
LOC_Os03g11970.1	1	50687.7	tubulin/FtsZ domain containing protein, putative, expressed
			LISQVISSLTTSLR	93.98	1517.77	1518.67	+2,	0	0.9993
			AVCMISNNTAVAEVFSR	59.98	1869.13	1869.18	+2,	0	0.9873
			AFVHWYVGEGMEEGEFSEAR (0000000000010000000000)	50.97	2330.49	2329.12	+2,+3	0	0.996
			FDGAINVDITEFQTNLVPYPR	28.85	2409.65	2410.64	+2,	0	0.8371
			LADNCTGLQGFLVFNAVGGGTGSGLGSLLLER	44.8	3194.57	3194.55	+2,+3	0	0.9957
LOC_Os02g21970.1	1	46625.7	26S protease regulatory subunit 6B, putative, expressed
			AVAHHTTAAFIR	33.83	1294.46	1294.85	+3,	0	0.811
			ISAADIAAICQEAGMHAVR	57.98	1984.26	1984.75	+2,	0	0.986
			ENAPAIIFIDEVDAIATAR	84.09	2029.25	2028.74	+2,	0	0.9986
			ILMELLNQMDGFDQTVNVK	36.12	2208.55	2209.59	+2,	0	0.9061
LOC_Os02g16820.1	1	57263.8	glutelin, putative, expressed
			TNANSMVSHLAGK	31.23	1329.48	1328.04	+2,	0	0.5654
			RVIEPQGLLVPR	32.12	1376.65	1377.57	+3,	1	0.7791
			FPILNLVQLSATR	117.43	1471.74	1470.82	+2,	0	0.9998
			NEQFQCTGTFVIR	34.19	1599.77	1600.87	+2,	0	0.8571
			SIEQHSGQNIFSGFNNELLSEALGVNALVAK	31.19	3287.59	3289.06	+3,	0	0.8891
LOC_Os02g10070.1	1	52456.9	citrate synthase, putative, expressed
			YYTVLFGVSR	47.64	1204.37	1205.22	+2,	0	0.9503
			DGEPLPEGLLWLLLTGK	68.22	1851.15	1850.89	+2,	0	0.9939
			NPWPNVDAHSGVLLNHFGLSEAR	44.29	2530.75	2530.29	+2,	0	0.9611
			TIAADNALDYAANFSHMLGFDDPK	27.6	2597.81	2599.12	+2,	0	0.8376
			VKNPWPNVDAHSGVLLNHFGLSEAR	25.66	2758.05	2758.32	+2,	1	0.8164
LOC_Os03g60590.2	1	16060	actin-depolymerizing factor, putative, expressed
			IFYILWSPDNAK	74.18	1466.68	1467.84	+1,+2	0	0.9997
			FAIYDFDFLTAEDVPK	87.65	1891.08	1890.61	+2,	0	0.9988
LOC_Os02g55140.1	1	62217.3	leucine aminopeptidase, chloroplast precursor, putative, expressed
			QGGSITAALFLK	30.77	1205.4	1205.52	+2,	0	0.7966
			LTLADALVYACNQGVDK	32.62	1851.09	1851.55	+2,	0	0.7114
			VQWMHIDMAGPVWNDK	67.18	1927.21	1926.59	+2,+3	0	0.9999
			KLDGQLGGLLSEASAEEDFTGK	37.36	2265.43	2264.92	+2,	1	0.9247
LOC_Os02g07490.1	1	43487.9	glyceraldehyde-3-phosphate dehydrogenase, putative, expressed
			VLDLIAHMALVNAK	50.1	1507.84	1508.46	+3,	0	0.9584
			KVVISAPSADAPMFVVGVNEK	107.08	2158.52	2158.97	+2,+3	1	1
LOC_Os02g15150.1	1	56445.6	glutelin, putative, expressed
			TNANAFVSHLAGK	41.75	1329.46	1328.04	+2,	0	0.8273
			FPILNIIQMSATR	111.41	1503.81	1503.56	+2,	0	0.9998
			NELFQCTGTFVIR	56.98	1584.79	1585.52	+2,	0	0.9806
			SEAGVTEYFDEKNELFQCTGTFVIR	68.07	2941.18	2941.18	+2,	1	0.9956
			VNLYQNAILSPFWNVNAHSLVYMIQGQSR	61.09	3363.8	3365.25	+3,	0	0.9915
LOC_Os02g34460.1	1	20319.6	40S ribosomal protein S10, putative, expressed
			YLFQEGVLYAK	50.95	1330.53	1329.98	+2,	0	0.9644
			HPQIDVPNLQVIK	60.67	1500.74	1501.6	+1,+2,+3	0	0.9999
			HPQIDVPNLQVIKLMQSFK (000000000000000100000)	30.03	2251.65	2252.39	+3,	1	0.8038
LOC_Os07g31720.1	1	18916.5	GTPase activating protein, putative, expressed
[truncated: 3,271 more rows]

## Sheet: 10DAF-2
P; PANORAMICS score for protein, MW; molecualr weight, MS; Mascot ions score, CPM; computed peptide mass
OPM; observed precursor mass, CS: charge state, NMC; number of missed cleavages, PP: Panoramics score for peptide
The '1' in the parenthesis in the cell of peptide sequences represent the modifided amino acid
Identifed proteins form the 10DAF sample replication 2
accession	P	MW	descriptyion/peptides	MS	CPM	OPM	CS	NMC	PP
LOC_Os06g09450.1	1	92641.9	sucrose synthase, putative, expressed
			AADILVNFFEK	73.68	1266.44	1266.59	+1,+2	0	0.9999
			LMTLTGVYGFWK (00100000000000)	76.18	1415.7	1414.76	+2,	0	0.9963
			LGVTQCTIAHALEK	65.44	1540.78	1540.55	+2,	0	0.9911
			DLANLVIVCGDHGNQSK	75.13	1840.02	1839.6	+2,	0	0.9967
			LGATFSSHPNELIALFSR	81.71	1960.19	1959.37	+2,+3	0	1
			LFQDKESLYPLLNFLK	79.97	1968.3	1966.98	+2,+3	1	0.9999
			DTVGQYESHIAFTLPGLYR	94.4	2167.38	2167.63	+2,	0	0.9994
			VLDTIHLLLDLLEAPDPANLEK	75.02	2442.8	2441.72	+2,+3	0	0.9999
			FDVWPFLETYTEDVANEIMR (0000000000000000000100)	84.04	2475.73	2474.41	+2,+3	0	0.9998
			FNIVSPGADMSVYFPYTEADKR	28.69	2507.77	2508.36	+2,	1	0.8441
			LTAFHPEIEELLYSEVENDEHK	71.29	2642.82	2642.21	+2,+3	0	0.9999
			EMQAKPDLIIGNYSDGNLVATLLAHK (0010000000000000000000000000)	79.58	2812.2	2812.63	+2,+3	0	0.9999
LOC_Os05g33570.1	1	103643	pyruvate, phosphate dikinase, chloroplast precursor, putative, expressed
			SDFEGIFR	51.32	970.036	970.489	+2,	0	0.9617
			GGMTSHAAVVAR (00010000000000)	95.47	1156.32	1157.4	+1,+2	0	0.9998
			QMIMASSLELR	48.58	1278.54	1277.21	+2,	0	0.9022
			AGLDYVSCSPFR	36.29	1371.52	1371.4	+2,	0	0.8746
			LGDPARPLLLSVR	48.07	1406.67	1406.93	+3,	0	0.9475
			IAVDMVNEGLVER (000001000000000)	97.39	1444.65	1444.4	+2,	0	0.9901
			EMMDIEFTVQENR (000100000000000)	68.97	1641.82	1641.91	+2,	0	0.9834
			VGICGEHGGEPLSVAFFAK	71.34	1975.23	1975.8	+2,+3	0	1
			LYGEFLVNAQGEDVVAGIR	51.89	2050.27	2050.28	+2,	0	0.9765
			TETSPEDVGGMHAAVGILTAR (00000000000100000000000)	122.07	2112.32	2111.72	+2,+3	0	1
			ALHEGEWLSLNGSTGEVIIGK	107.21	2210.44	2211	+2,+3	0	1
			LLDPPLHEFLPEGHVEDMVR (0000000000000000001000)	62.63	2343.66	2343.06	+2,+3	0	0.9996
			GLHNDTDLTATDLKELVAQYK	41.91	2345.56	2346.86	+2,	1	0.9471
			FLDMFGNVVMDIPHALFEEK (0000000000100000000000)	109.89	2352.73	2352.06	+2,+3	0	1
			RFLDMFGNVVMDIPHALFEEK (00000000000100000000000)	88.31	2508.91	2509.42	+2,+3	1	0.9999
			MVEPGHLDQLLHPQFENPSGYK (010000000000000000000000)	62.91	2536.82	2536.18	+2,+3	0	0.9998
			FLPIYLSQGILQHDPFEVLDQR	70.69	2628.97	2628.74	+2,+3	0	1
			QPLCPPALSGDLETFMSWVDEVR (0000000000000000100000000)	75.45	2647.97	2648.97	+2,+3	0	1
			GTAVNVQTMVFGNMGNTSGTGVLFTR (0000000001000000000000000000)	107.65	2659.99	2658.95	+2,	0	0.9999
			QPLCPPALSGDLETFMSWVDEVRK (00000000000000001000000000)	57.05	2776.15	2776.02	+2,+3	1	0.9998
			MVEPGHLDQLLHPQFENPSGYKDK	25.81	2780.07	2779.77	+3,	1	0.7709
			TLPAGLWEEIVEGLQWVEEYMAAR (00000000000000000000010000)	41.98	2807.14	2806.01	+2,+3	0	0.9923
			SGAAVSMPGMMDTVLNLGLNDEVAAGLAAK (00000000000100000000000000000000)	62.69	2904.34	2905.35	+2,+3	0	1
			TPEDLDAMRDHMPEPYEELVENCK	40.47	2919.18	2918.77	+2,	1	0.9497
			FLDMFGNVVMDIPHALFEEKLEAMK (000000000000000000000000100)	66.25	2941.44	2940.09	+3,	1	0.971
			VIATGLPASPGAAVGQIVFTAEDAEAWHAQGK	77.9	3163.49	3163.61	+2,+3	0	1
			DKVIATGLPASPGAAVGQIVFTAEDAEAWHAQGK	33.48	3406.75	3407.09	+3,	1	0.9203
LOC_Os03g40270.1	1	41861.6	alpha-1,4-glucan-protein synthase, putative, expressed
			CYLSLAEQVR	68.18	1238.41	1237.85	+1,+2	0	0.999
			VICDHLSLGVK	48.87	1240.47	1239.79	+1,+3	0	0.9809
			YVFTIDDDCFVAK	60.79	1592.77	1593.68	+2,	0	0.9862
			KYVFTIDDDCFVAK	35	1720.94	1720.08	+2,	1	0.8725
			DLIGPAMYFGLMGDGQPIGR	39.16	2108.44	2109.14	+2,	0	0.9306
			GIFWQEDIIPFFQNATIPK	53.89	2264.57	2265.86	+2,	0	0.9472
			NLLSPSTPFFFNTLYDPYR	49.13	2292.54	2293.23	+2,	0	0.9706
			TAVSHGLWLNIPDYDAPTQMVKPR (00000000000000000000100000)	86.44	2710.07	2710.89	+2,+3	0	1
			LADAMVTWIEAWDELNPSTAAVENGK	47.63	2832.1	2832.72	+2,	0	0.9748
LOC_Os01g67126.1	1	34391.3	ribosomal L18p/L5e family protein, putative, expressed
			ALLDVGLIR	65.82	969.179	970.171	+2,	0	0.9712
			FQAHFSEYLK	52.94	1269.4	1268.8	+1,+2,+3	0	0.9999
			FQAHFSEYLKK	67.58	1397.58	1398.5	+2,+3	1	0.9997
			YIYGGHVADYMR	45.06	1444.61	1444.67	+2,	0	0.9428
			SMAEEEPEKFQAHFSEYLK	65.87	2300.5	2299.15	+2,+3	1	0.9997
			DITAQIVYATIAGDIVMAAAYSHELPR	63.07	2890.27	2891.25	+2,+3	0	0.9999
LOC_Os08g43190.1	1	43120.4	dehydrogenase, putative, expressed
			EVDVVGIFR	51.03	1033.18	1033.34	+2,	0	0.961
			AVGICGSDVHYLR	51.92	1446.63	1446.74	+2,	0	0.97
			YKDTWPLCIEFLR	53.93	1741.02	1740.95	+2,+3	1	0.9991
			AAMGGDIDVSLDCAGFSK (00010000000000000000)	26.95	1830	1829.26	+2,	0	0.7788
			FGFSQEDVEEAFEVSAR	87.92	1947.02	1947.05	+2,	0	0.9989
			VCLVGMGHNEMTVPLTSAAIR (00000000000100000000000)	104.67	2256.67	2256.09	+2,+3	0	1
			GAEAAAAAVAGAGEEENMAAWLVAK (000000000000000000100000000)	58.8	2358.58	2359.07	+2,	0	0.99
			FFATPPVHGSLANQIVHPGDLCFK	72.95	2653.02	2652.05	+2,+3	0	0.9998
			LPENVSLEEGAMCEPLSVGVHACR (00000000000010000000000000)	106.24	2654.99	2654.92	+2,+3	0	1
			EPMVIGHECAGVIEEVGSGVTHLAVGDR (000100000000000000000000000000)	101.04	2919.25	2919.04	+2,+3	0	1
LOC_Os10g08550.1	1	51924.4	enolase, putative, expressed
			AGWGVMTSHR (000000100000)	61.47	1101.24	1102.12	+2,	0	0.985
			MGVEVYHNLK (010000000000)	67.26	1189.38	1190.46	+2,	0	0.991
			IEEELGAAAVYAGAK	100.44	1491.64	1490.98	+1,+2	0	1
			IPLYQHIANLAGNK	54.23	1551.79	1551.9	+2,+3	0	0.9984
			VNQIGSVTESIEAVK	90.97	1573.74	1572.9	+1,+2	0	0.9999
			AVDNVNSVIAPALIGK	45.54	1580.82	1580.62	+2,	0	0.9531
			KIPLYQHIANLAGNK	31.23	1679.96	1679.76	+2,	1	0.8285
			VVIGMDVAASEFYNDK (000001000000000000)	52.09	1773.96	1774.32	+2,	0	0.9738
			AAVPSGASTGVYEALELR	103	1790.97	1790.59	+2,	0	0.9997
			LAMQEFMILPTGAASFK (0001000100000000000)	70.79	1855.22	1855.43	+2,	0	0.9951
			GNPTVEVDVCCSDGTFAR	93.22	1984.13	1983.82	+2,	0	0.9994
			DPTSQAELDNFMVQQLDGTK	42.26	2237.4	2236.6	+2,	0	0.9468
			MTAEIGEQVQIVGDDLLVTNPTR (0100000000000000000000000)	56.05	2515.79	2516.93	+2,	0	0.9861
			SFVSEYPIVSIEDPFDQDDWEHYAK	79.71	3017.17	3016.84	+2,+3	0	1
LOC_Os03g14450.1	1	48314.3	enolase, putative, expressed
			AGWGVMTSHR (000000100000)	61.47	1101.24	1102.12	+2,	0	0.985
			MGVEVYHNLK (010000000000)	67.26	1189.38	1190.46	+2,	0	0.991
			IEEELGAAAVYAGAK	100.44	1491.64	1490.98	+1,+2	0	1
			IPLYQHIANLAGNK	54.23	1551.79	1551.9	+2,+3	0	0.9984
			VNQIGSVTESIEAVK	90.97	1573.74	1572.9	+1,+2	0	0.9999
			KIPLYQHIANLAGNK	31.23	1679.96	1679.76	+2,	1	0.8285
			AAVPSGASTGVYEALELR	103	1790.97	1790.59	+2,	0	0.9997
			LAMQEFMILPTGASSFK	48.64	1871.22	1870.95	+2,	0	0.9657
			GNPTVEVDICCSDGTFAR	87.18	1998.15	1997.22	+2,	0	0.9989
			DPTEQTVIDNFMVQQLDGTK (0000000000001000000000)	89.5	2279.48	2279.19	+2,	0	0.9992
			MTEEIGDQVQIVGDDLLVTNPTR (0100000000000000000000000)	64.35	2543.8	2558.96	+2,+3	0	0.9989
			SFVSEYPIVSIEDPFDQDDWVHYAK	64.08	2987.19	2988.51	+2,+3	0	0.9999
			DPTEQTVIDNFMVQQLDGTKNEWGWCK	38.42	3240.53	3241.57	+3,	1	0.9331
LOC_Os03g49600.1	1	57157	Os3bglu7 - beta-glucosidase, exo-beta-glucanse, expressed
			FSISWSR	31.66	881.974	881.719	+2,	0	0.5238
			MADLFTEYADFCFK	47.38	1757.98	1757.82	+2,	0	0.9565
			GSADYIGINQYTASYMK	76.01	1882.06	1882.83	+2,	0	0.9969
			FVFGTATSAYQVEGMAASGGR	51.6	2107.3	2106.43	+2,	0	0.9774
			GITPYVNLYHYDLPLALEK	78.43	2219.53	2219.09	+2,	0	0.9978
			YGNPTVVITENGMDQPANLSR	69.16	2276.48	2276.77	+2,	0	0.9952
			CAAGGNSATEPYIVAHNFLLSHAAAVAR	28.79	2869.18	2869.4	+2,	0	0.8738
			DFHIGWYLDPLINGHYPQIMQDLVK	60.63	3013.43	3012.62	+2,+3	0	0.9997
			GPSIWDAFAHTPGNVAGNQNGDVATDQYHR	93.33	3196.32	3196.07	+3,	0	0.9995
LOC_Os06g45710.1	1	42335.5	phosphoglycerate kinase protein, putative, expressed
			IGVIESLLAK	60.7	1042.27	1042.3	+2,	0	0.9841
			KPFAAIVGGSK	64.42	1074.27	1074.89	+1,+2	0	0.9997
			VILASHLGRPK	57.52	1190.44	1190.53	+2,	0	0.9797
			ELDYLVGAVANPK	75.15	1388.57	1389.09	+1,+2	0	1
			YLRPSVAGFLMQK	50.44	1509.81	1510.71	+2,	0	0.9657
			GVTTIIGGGDSVAAVEK	101.01	1573.74	1574.99	+2,	0	0.999
			LAATLPDGGVLLLENVR	59.82	1751.03	1751.14	+2,	0	0.9871
			TVIWNGPMGVFEFEK	44.9	1754.01	1753.13	+2,	0	0.9486
			MSHISTGGGASLELLEGK (01000000000000000000)	65.72	1787	1802.08	+2,+3	0	0.9988
			SLVEEDKLELATSLIEK	79.02	1917.16	1916.78	+2,	1	0.9976
			LASVADLYVNDAFGTAHR	61.1	1920.09	1921.07	+2,+3	0	0.9978
			TVPASAIPDGWMGLDIGPDSIK	41.84	2240.53	2241.52	+2,	0	0.9492
LOC_Os08g44530.1	1	64277.2	dihydroxy-acid dehydratase, putative, expressed
			SQGASQAVLYGVGLTDADLR	83.23	2021.19	2019.83	+2,	0	0.9986
			STGHIQILYGNLAPEGSVAK	49.99	2055.29	2054.79	+2,	0	0.9735
			KPQVGVSSVWYEGNTCNMHLLR (000000000000000000100000)	64.27	2575.92	2575.49	+2,+3	0	0.9997
			IGGTPAVIHYLLEQGLLDGDCMTVTGK (00000000000000000000001000000)	70.15	2859.28	2859.08	+2,+3	0	0.9999
			FSGGSHGFVVGHICPEAQEGGPIGLVQNGDK	86.37	3151.42	3152.77	+2,+3	0	1
LOC_Os01g55690.1	1	56816.8	glutelin, putative, expressed
			EGCAYIAFK	40.76	1058.21	1057.54	+1,	0	0.9062
			GQLLIIPQHYAVVK	53.01	1578.9	1579.26	+2,	0	0.9741
			GLLLPHYTNGASLVYIIQGR	93.48	2185.52	2185.33	+2,+3	0	1
			VTNLNTQNFPILSLVQMSAVK (00000000000000000100000)	37.78	2317.7	2317.36	+2,+3	0	0.9894
			SQNIFSGFSTELLSEALGVSSQVAR	87.61	2627.86	2628.51	+2,+3	0	1
			SQAGTTEFFDVSNEQFQCTGVSVVR	84.53	2793.97	2792.91	+2,	0	0.999
			VEHGLSLLQPYASLQEQEQGQVQSR	89.25	2825.05	2823.81	+2,+3	0	1
			ERYQEGQYQQSQYGSGCSNGLDETFCTLR	75.83	3462.61	3463.82	+3,	1	0.9977
LOC_Os05g06350.1	1	59136.3	importin subunit alpha, putative, expressed
			EACWTISNITAGNR	63.12	1592.73	1591.51	+2,	0	0.9815
			IVTVCLEGLENILK	84.75	1600.92	1601.08	+2,	0	0.9984
			SPPIEEVINTGVVPR	65.66	1606.82	1607.67	+2,	0	0.9502
			EQAVWALGNVAGDSPK	87.51	1641.78	1640.95	+2,	0	0.9988
			EAAWAISNATSGGTHDQIK	40.6	1957.06	1958.34	+3,	0	0.8207
			LVELLMHPSASVLIPALR (00000010000000000000)	80.58	1959.4	1959.71	+2,+3	0	0.9998
			GKPQPNFEQVKPALSALQR	53.47	2108.4	2107.91	+3,	0	0.9752
			DLVLASGGLYPLLQQLNEHAK	114.86	2279.59	2278.2	+2,+3	0	1
			NLGAGDVNSYAQMIDDAEGLEK	85.66	2310.45	2311.8	+2,	0	0.9989
			YLVAQGCIKPLCDLLVCPDPR	41.98	2487.96	2486.79	+3,	0	0.9366
LOC_Os07g09060.1	1	57702.3	aldehyde dehydrogenase, putative, expressed
			AGVQFFTQIK	55.12	1138.32	1138.18	+2,	0	0.9743
			LLIGGEFVESR	71.58	1219.39	1219.28	+2,	0	0.9941
			ASFAGDLNFYGK	34.77	1289.39	1289.33	+2,	0	0.6211
			YGNGASIFTTSGVSAR	71.69	1587.69	1587.66	+2,	0	0.9952
			AVSFVGSNIAGMHIYSR	100.42	1809.05	1809.62	+2,+3	0	1
			DPGAAMMLAELAMEAGLPK	103.73	1916.29	1915.85	+2,	0	0.9997
			ASSLVVNSGMASDADLGPVISK	99.53	2118.36	2117.1	+2,	0	0.9997
			SEMECYKEEIFGPVLLLMK (000100000000000000000)	64.44	2316.76	2318.12	+2,+3	1	0.9995
			DIVVPNFENGNFVGPTLLADVK	51.84	2358.64	2359.5	+2,	0	0.9791
			GVLNIVHGTHDVVNNICDDEDIK	79.11	2576.79	2575.91	+2,+3	0	1
			NHAIILPDADRDATLNALIAAGFGAAGQR	100.83	2933.24	2933.24	+2,+3	1	1
LOC_Os02g07260.1	1	42221.4	phosphoglycerate kinase protein, putative, expressed
			IGVIESLLAK	60.7	1042.27	1042.3	+2,	0	0.9841
			KPFAAIVGGSK	64.42	1074.27	1074.89	+1,+2	0	0.9997
			VILASHLGRPK	57.52	1190.44	1190.53	+2,	0	0.9797
			ELDYLVGAVANPK	75.15	1388.57	1389.09	+1,+2	0	1
			FLKPAVAGFLMQK (000000000001000)	68.25	1449.8	1449.19	+1,+2,+3	0	1
			GVSLLLPTDVVVADK	48.53	1525.79	1525.71	+1,	0	0.9624
			LAAALPEGGVLLLENVR	92.46	1735.03	1734.46	+2,+3	0	1
			MSHISTGGGASLELLEGK (01000000000000000000)	65.72	1787	1802.08	+2,+3	0	0.9988
			LAAVADLYVNDAFGTAHR	102.72	1904.09	1903.54	+2,+3	0	1
			SLVEEDKLELATSLIEK	79.02	1917.16	1916.78	+2,	1	0.9976
			KLAAVADLYVNDAFGTAHR	104.51	2032.26	2031.86	+3,	1	0.9997
			TVAASAIPDGWMGLDVGPDAIK	57.42	2184.47	2185.7	+2,	0	0.987
			GVSLLLPTDVVVADKFAADAESK	30.18	2345.64	2345.73	+2,	1	0.8626
			TSSEALDTCNTIIWNGPMGVFEFEK (000000000000000000100000000)	82.61	2847.14	2847.48	+2,+3	0	0.9999
LOC_Os10g21268.1	1	54343.2	ribulose bisphosphate carboxylase large chain precursor, putative, expressed
			DTDILAAFR	68.29	1021.12	1021.02	+2,	0	0.9915
			VALEACVQAR	68.43	1116.29	1117.28	+2,	0	0.9919
			DNGLLLHIHR	37.1	1187.35	1187.53	+2,	0	0.8743
			EMTLGFVDLLR (0010000000000)	72.96	1293.53	1292.53	+1,+2	0	0.9994
			TFQGPPHGIQVER	64.67	1465.61	1465.41	+2,	0	0.9902
			MSGGDHIHAGTVVGK	30.56	1465.63	1465.68	+2,	0	0.818
			GHYLNATAGTCEEMIK (000000000000001000)	56.85	1795	1795.07	+2,+3	0	0.9971
			GHYLNATAGTCEEMIKR (0000000000000010000)	76.75	1951.19	1949.98	+2,+3	1	1
			ELGVPIVMHDYLTGGFTANTSLAHYCR (00000000100000000000000000000)	83.04	3023.4	3023.23	+2,+3	0	1
LOC_Os06g29180.1	1	41569.1	erythronate-4-phosphate dehydrogenase domain containing protein, expressed
			KIVGVFYK	35.82	953.178	952.033	+2,	1	0.8486
			KGVIIVNNAR	29.56	1083.29	1083.44	+2,	1	0.7558
			CDVIVINTPLTEK	77.38	1501.74	1501.6	+1,+2	0	0.9998
			GGEYADKNPNFVGCVEGALGIR	37.97	2323.54	2322.99	+2,+3	1	0.9909
			YMPNHAMTPHISGTTIDAQLR (00000001000000000000000)	49.37	2370.66	2370.44	+3,	0	0.9666
			NFLPGYQQVVHGEWNVAGIAYR	84.7	2518.78	2517.75	+2,+3	0	0.9998
			HIEDMHVLITTPFHPAYVSAER (000001000000000000000000)	78.29	2563.88	2563.41	+2,+3	0	1
			GAIMDTQAVADACSSGQVAGYGGDVWFPQPAPK	35.29	3352.66	3352.6	+3,	0	0.9281
LOC_Os03g16440.1	1	88199.2	outer membrane protein, OMP85 family, putative, expressed
			NVLEVASELR	49.96	1129.26	1129.27	+2,	0	0.9591
			ELETLVSCGMFER	70.84	1570.79	1570.29	+2,	0	0.9944
			GEYIVDHNAGTGTVFFR	46.31	1883.03	1882.64	+2,	0	0.9589
			NTYVYGFVEHGTDLGSSK	77.73	1974.09	1973.28	+2,	0	0.9974
			ELPQQLRPGHIFNIGAGK	36.76	1975.25	1975.92	+2,	0	0.9074
			EGRPTLASIQPGGTVSFEHR	47.61	2139.33	2139.82	+2,+3	0	0.9981
			NINSLALFSNIEVNPRPDETK	73.38	2371.6	2370.44	+2,+3	0	0.9996
			KLSPVFVAGPNMDEAPPVWVDR	47.34	2424.77	2425.34	+2,+3	1	0.9987
LOC_Os09g31180.1	1	21405.6	ribosomal protein L6, putative, expressed
			FLDGIYVSDK	68.43	1156.28	1155.78	+2,	0	0.9895
			KLQVDAWFGTR	44.68	1320.49	1319.67	+2,	1	0.9382
			KVDMLEGVTILR	91.81	1373.66	1373.7	+1,+2,+3	1	1
			HLNLDFQLLEGGR	83.17	1511.68	1512.52	+1,+2,+3	0	1
			TAISHVQNLITGVTK	96.86	1581.81	1580.92	+1,+2,+3	0	1
			HLNLDFQLLEGGRK	42.08	1639.85	1639.59	+3,	1	0.9162
			VKDELVLDGNDIELVSR	104.71	1914.12	1913.51	+2,+3	1	1
			FVYAHFPINASITNSNTAIEIR	92.02	2478.76	2478.17	+2,+3	0	1
LOC_Os01g68770.1	1	53648.9	selenium-binding protein, putative, expressed
			GGPQMIQLSLDGK	71.83	1343.55	1343.76	+2,	0	0.9947
			RIYVTNSLFSR	33.12	1355.54	1356.36	+2,	1	0.8287
			TMISSSWGAPAAFR	49.89	1481.67	1482.81	+2,	0	0.9657
			TGFDLQHVQDGLYGR	66.8	1705.83	1706.11	+2,	0	0.9925
			TADGSWSHEVAISIKPLK	60.76	1939.17	1938.14	+2,	0	0.9885
			FLHDPSKDTGYVGCALTSNMVR	42.47	2468.76	2470.06	+2,	1	0.9528
			TGLGFPHTSHCLASGEIMISCLGDK	65.81	2689.05	2688.51	+2,+3	0	1
			GGLSINPNFFVDFGAEPEGPSLAHEMR (00000000000000000000000000100)	86.54	2889.16	2904.56	+2,+3	0	1
LOC_Os08g09200.1	1	108309	aconitate hydratase protein, putative, expressed
			LYVFDAALK	29.8	1039.22	1039.19	+2,	0	0.7541
			ACELGLEVKPWVK	53.84	1528.81	1528.75	+2,	0	0.9743
			SNLVGMGIIPLCFK	46.65	1548.91	1548.75	+2,	0	0.9534
			YLLQSGLQEYLNK	55.09	1568.77	1569.38	+2,	0	0.9528
			SPNAVQSNMELEFK	65.69	1593.76	1593.57	+2,	0	0.9913
			KACELGLEVKPWVK	60.65	1656.99	1656.87	+2,+3	1	0.9992
			SPNAVQSNMELEFKR	60.41	1749.94	1749.45	+2,	1	0.9872
			VLLQDFTGVPAVVDLAAMR	50.41	2015.38	2014.08	+2,	0	0.9728
			LQNGVTATDLVLTVTQMLR (000000000000000001000)	115.55	2073.41	2072.41	+2,+3	0	1
			YKSEGHDTIVLAGAEYGSGSSR	108.89	2284.39	2285.04	+2,+3	1	1
			INPLVPVDLVIDHSVQVDVAR	29.67	2298.64	2299.08	+2,	0	0.8483
			FDTEVELAYFNHGGILPYVIR	78.47	2453.74	2452.91	+2,+3	0	1
			DIWPSTEEIAEVVKSSVLPDMFK (0000000000000000000001000)	51.88	2620.97	2635.98	+2,+3	1	0.9995
			NAYCLLNFGDSITTDHISPAGSIHK	89.26	2731.99	2730.93	+2,+3	0	1
			YTIDLPTNVSEIRPGQDITVTTDNGK	70.21	2848.08	2848.3	+2,+3	0	0.9997
			ATIANMSPEYGATMGFFPVDHVTLDYLK (000000000000001000000000000000)	72.51	3089.5	3088.92	+2,+3	0	0.9995
LOC_Os04g33150.1	1	33974.2	desiccation-related protein PCC13-62 precursor, putative, expressed
			GFPRPLLDISAANFGK	87.73	1702.95	1703.03	+2,+3	0	1
			LVAGLLGVESAQDAVIR	77.91	1710.97	1711.96	+2,	0	0.9973
			TPEEILGVVYGSGDPAK	110	1731.9	1733.02	+2,	0	0.9998
			DIATQFCYQEVGHLR	84.09	1837.02	1836.71	+2,+3	0	0.9996
			KLVAGLLGVESAQDAVIR	86.79	1839.14	1839.74	+2,+3	1	1
			VASYGVGVAELTAHISELR	45.18	1972.2	1971.86	+3,	0	0.9475
			DEGLVVAPGQGPEGQTVGNIIAGDR	37.7	2449.63	2449.95	+2,	0	0.9352
			FSLAYDRTPEEILGVVYGSGDPAK	37.62	2584.83	2583.58	+2,+3	1	0.9927
			GVKDEGLVVAPGQGPEGQTVGNIIAGDR	58.57	2733.98	2732.78	+2,+3	1	0.9999
LOC_Os01g67860.1	1	39165.2	fructose-bisphospate aldolase isozyme, putative, expressed
			KPWALSFSFGR	37.22	1295.49	1295.8	+2,	0	0.8816
			VSPQLIAEYTVR	67.88	1375.57	1374.46	+1,+2	0	0.9993
			KVSPQLIAEYTVR	101.26	1503.74	1503.24	+1,+2,+3	1	1
			FASINVENVEENR	45.97	1520.6	1521.09	+2,	0	0.9498
			FASINVENVEENRR	43.33	1676.79	1677.13	+2,+3	1	0.9629
			IGPNEPSQLSIDLNAQGLAR	92.31	2093.3	2093.41	+2,	0	0.9993
			ANSEATLGTYKGDAVLGEGASESLHVK	70.55	2704.9	2703.56	+2,+3	1	1
			ALNEHHVLLEGSLLKPNMVTPGSESK (0000000000000000001000000000)	79.41	2801.18	2801.59	+2,+3	0	1
			ELLFTTPGALQHLSGVILFEETLYQK	71.36	2948.37	2949.42	+2,+3	0	1
			CKANSEATLGTYQGDAVLGEGASESLHVK	73.41	2993.22	2993.61	+3,	1	0.997
			TVPAAVPAIVFLSGGQSEEEATVNLNAMNK (00000000000000000000000000001000)	83	3058.42	3058.76	+2,+3	0	1
			YAIICQENGLVPIVEPEILVDGSHDIER	86.55	3179.55	3178.51	+2,+3	0	1
LOC_Os01g49190.1	1	59633.2	ATP synthase, putative, expressed
			VGLTGLTVAEHFR	85.82	1399.59	1398.95	+2,+3	0	1
			TVLIMELINNVAK (000001000000000)	83.95	1457.78	1458.43	+2,	0	0.997
			FTQANSEVSALLGR	39	1492.63	1493.53	+1,+2	0	0.9866
			CALVYGQMNEPPGAR	41.58	1662.89	1663.21	+2,	0	0.93
			LVLEVAQHLGENMVR (00000000000001000)	86.02	1707.99	1708.05	+2,+3	0	1
			DAEGQDVLLFIDNIFR	79.31	1865.05	1864.65	+2,	0	0.9976
			EAPAFVEQATEQQILVTGIK	82.83	2172.43	2171.09	+2,+3	0	0.9998
			FDEGLPPILTALEVLDHNIR	73.86	2262.56	2261.7	+2,+3	0	0.9999
			NLQDIIAILGMDELSEDDKLTVAR (00000000000100000000000000)	98.65	2673	2672.2	+2,+3	1	1
			IMNVIGEPIDEKGDITTNHFLPIHR (001000000000000000000000000)	64.28	2860.25	2859.52	+2,+3	1	0.9999
LOC_Os03g31750.1	1	97293.5	pyruvate, phosphate dikinase, chloroplast precursor, putative, expressed
			GGMTSHAAVVAR (00010000000000)	95.47	1156.32	1157.4	+1,+2	0	0.9998
			VFANAETTISYK	37.79	1343.48	1343.88	+2,	0	0.8922
			IAVDMVNEGLIDR	77.41	1444.65	1444.4	+2,	0	0.9431
			EMMDIEFTVQENR (000100000000000)	68.97	1641.82	1641.91	+2,	0	0.9834
			LLSSGNVYTQEEILTR	72.63	1823.01	1823.3	+2,	0	0.9957
			LYGEFLVNAQGEDVVAGIR	51.89	2050.27	2050.28	+2,	0	0.9765
			HLDQLLHPQFESPSSYGDK	30.06	2198.35	2197.38	+2,	0	0.8382
			FLDMFGNVVMDIPHSLFEEK	100.57	2368.72	2369.18	+2,+3	0	0.9999
			RFLDMFGNVVMDIPHSLFEEK (00000100000000000000000)	39.53	2524.91	2540.18	+3,	1	0.7708
			LPLSPPALSGDLGEFMSWVDEVKK	76.34	2615.99	2617.27	+3,	1	0.9973
			ARPDLEVGICGEHGGEPSSVAFFAK	76.38	2630.89	2630.99	+2,+3	0	1
			GTAVNVQCMVFGNMGDTSGTGVLFTR	27.58	2720.07	2720.82	+3,	0	0.8155
			FLDMFGNVVMDIPHSLFEEKIEAMK	63	2941.44	2940.09	+3,	1	0.9581
			SGAAVSMPGMMDTVLNLGLNDHVVAGLAHR	29.61	3034.49	3034.14	+2,	0	0.8923
LOC_Os07g49400.1	1	27231.3	OsAPx2 - Cytosolic Ascorbate Peroxidase encoding gene 4,5,6,8, expressed
			DIVALSGGHTLGR	39.86	1295.44	1294.59	+2,	0	0.9124
			QVFSAQMGLSDK	38.77	1310.48	1309.49	+2,	0	0.9002
			NPGEQSHAANAGLDIAVR	91.78	1819.93	1821.11	+2,	0	0.9992
			YAADEDAFFADYAEAHLK	75.08	2047.14	2046.96	+2,+3	0	0.9994
			QVFSAQMGLSDKDIVALSGGHTLGR (000000010000000000000000000)	82.91	2587.91	2587.46	+2,+3	1	1
			SGFEGAWTSNPLIFDNSYFTELVSGEK	68.37	2996.2	2996.14	+2,+3	0	1
LOC_Os05g22940.1	1	269551	acetyl-CoA carboxylase, putative, expressed
			VVEFCTALGGK	75.92	1180.37	1180.86	+2,	0	0.9961
			SAAITTMALALK	42.63	1190.45	1191.37	+2,	0	0.9281
			EGLPLFILANWR	52.35	1428.68	1429.3	+2,	0	0.9699
			LDQPIILTGYSALNK	49.57	1645.89	1645.98	+2,	0	0.9657
			SLMTAIEELELHAIR (00010000000000000)	80.04	1726	1725.02	+2,+3	0	0.9999
			EDAFFEAVTNLACEK	28.8	1743.89	1745.05	+2,	0	0.7875
			GFQYIYLSEEDYAR	36.49	1753.86	1753.27	+2,	0	0.8891
			SGGGIHEFADSQFGHVFAYGTTR	107.23	2441.57	2441.48	+2,+3	0	1
			RAEPFEDTFPQMGLPIAASGQVHK	28.51	2626.94	2627.53	+3,	1	0.8176
			LLDLVPVSGNTVLDVGQDEATAYSLLK	62.48	2831.18	2831.51	+2,	0	0.9933
			FSSGQIGDMEVGSAEEPLSFTSTSILR	39.07	2846.08	2847.25	+2,	0	0.9477
			VSQSLSSLSDSSSDLQALPQGLSMLLDK	24.66	2907.21	2908.29	+2,	0	0.8227
LOC_Os06g04200.1	1	67046	starch synthase, putative, expressed
			KIPLIAFIGR	44.83	1127.42	1127.65	+2,	1	0.9372
			FSLLCQAALEAPR	41.51	1475.71	1474.51	+2,	0	0.9245
			VAFCIHNISYQGR	44.66	1564.77	1563.98	+3,	0	0.9294
			SSFDFIDGYDTPVEGR	61.06	1804.86	1803.91	+2,	0	0.9879
			VLTVSPYYAEELISGIAR	67.65	1981.25	1980.1	+2,	0	0.9938
			YGTPCACASTGGLVDTVIEGK	65.95	2156.39	2155.38	+2,	0	0.9936
			FNAPLAHLIMAGADVLAVPSR (00000000001000000000000)	92.68	2163.54	2162.33	+2,+3	0	0.9999
			GPDVMAAAIPELMQEDVQIVLLGTGK	34.05	2696.14	2696.65	+2,+3	0	0.9865
			GTYGEDVVFVCNDWHTGPLASYLK	71.71	2728.98	2727.93	+2,+3	0	0.9998
			NWENVLLGLGVAGSAPGIEGDEIAPLAK	26.23	2791.12	2790.91	+2,	0	0.6052
			LEEQKGPDVMAAAIPELMQEDVQIVLLGTGK	96.16	3323.83	3324.74	+3,	1	0.9996
LOC_Os02g10800.1	1	45819.8	mitochondrial carrier protein, putative, expressed
			GGGGLLSLR	30.85	828.956	829.256	+2,	0	0.7708
			GGGGLLSLRK	33.48	957.129	957.467	+2,	1	0.8259
			LVSGAIAGAVSR	110.87	1100.27	1100.28	+1,+2	0	0.9999
			KQMQVGAVGGR	74.99	1130.32	1130.77	+2,	1	0.9957
			RLVSGAIAGAVSR	69.02	1256.45	1255.97	+2,+3	1	0.9962
			HVLHAMYCILR (0000001000000)	31.28	1412.72	1429.84	+3,	0	0.7557
			DVYDNVLHAFVK	38.98	1419.58	1418.31	+1,	0	0.9029
			LMPAAGISFMCYEALK (001000000000000000)	71.7	1802.18	1801.19	+2,	0	0.9953
			THLMVGSCGAGSMAEVFR (00000000000001000000)	127.87	1910.2	1910.1	+2,+3	0	1
			LMPAAGISFMCYEALKK (0010000000000000000)	64.37	1930.36	1930.57	+2,+3	1	0.9976
			LTIEKDVYDNVLHAFVK	66.5	2004.29	2003.97	+3,	1	0.9913
			GLAPSLIGVVPYAATNFYAYETLR	81.86	2586.93	2586.28	+2,+3	0	1
			GLAPSLIGVVPYAATNFYAYETLRR	38.63	2743.12	2742.71	+3,	1	0.9278
			ADVGPAATLLIGSAAGAIASTATFPLEVAR	87.23	2812.18	2811.88	+2,+3	0	1
			IPIPVPLVAGALAGVASTLCTYPMELVK (000000000000000000000000100000)	80.26	2881.49	2882.73	+2,+3	0	1
LOC_Os05g02520.1	1	38479.6	cupin domain containing protein, expressed
			RIDSEIFFAPN	46.82	1308.44	1309.07	+1,	1	0.9498
			VVVLNTANLPMVK	60.36	1397.72	1398.83	+2,	0	0.9856
			VLDTHVEGGNLFIVPR	81.45	1766.01	1765.12	+2,+3	0	0.9999
			AISPEVLEASFNATPEMEK (000000000000000001000)	64.55	2063.28	2063.93	+2,+3	0	0.9988
			IADASGLQWFSIITTPNPIFSHLAGK	96.28	2785.16	2785.95	+2,+3	0	1
			IDGHSMCSPGFSCDSAYQVTYFIR (00000010000000000000000000)	89.46	2799.08	2798.34	+2,	0	0.9993
			KAYGGDGGTYYEWSPADLPMLELANIGGAK (00000000000000000000100000000000)	78.08	3145.45	3144.85	+2,+3	1	1
LOC_Os07g08330.1	1	44852.5	ribosomal protein L4, putative, expressed
			FVIWTESAFK	50.24	1227.41	1227.08	+2,	0	0.961
			LNLLDLAPGGHLGR	68.34	1445.66	1445.72	+2,+3	0	0.9999
			KLEEVYGTFEAPSLK	112.2	1710.92	1710.48	+2,	1	0.9999
			VAVASALAATSVPSLVLAR	56.51	1796.12	1795.29	+2,+3	0	0.9978
			TMISDSDYAEFDNFSK	100.83	1869.95	1869.36	+2,	0	0.9996
			RVAVASALAATSVPSLVLAR	59.03	1952.3	1951.76	+2,+3	1	0.9993
			IETVPELPLVISDSAESIEK	61.79	2169.43	2170.24	+2,+3	0	0.9994
			ALEGDMATDNSSSLALAEVFR (00000010000000000000000)	73.37	2197.38	2214.6	+2,	0	0.9967
LOC_Os03g18220.1	1	65802.1	pyruvate decarboxylase isozyme 2, putative, expressed
			VIVGNGPAFGCVMMK	36.36	1579.95	1579.56	+2,	0	0.8901
			CEEELTEAIGMALGEK	81.3	1779.98	1780.08	+2,	0	0.998
			ILHHTIGLPDFSQELR	48.98	1876.12	1875.86	+2,+3	0	0.9984
			VKCEEELTEAIGMALGEK	56.74	2007.29	2007.49	+2,	1	0.9839
			LVGCCNELNAGYAADGYAR	75.01	2074.25	2073.38	+2,	0	0.9969
			AFVDLVDASGYAYAVMPSAK (0000000000000000100000)	33.83	2091.34	2090.37	+2,	0	0.8879
			MLNSDSAVIAETGDSWFNCQK (01000000000000000000000)	90.23	2373.57	2390.6	+2,	0	0.9992
			ESKPVYLSISCNLPGLPHPTFSR	25.6	2599.96	2600.34	+3,	0	0.7579
			LVQVGVSDVFAVPGDFNLTLLDHLIAEPGLR	28.38	3305.78	3304.64	+3,	0	0.8579
LOC_Os02g30630.1	1	69734.2	thiamine pyrophosphate enzyme, C-terminal TPP binding domain containing protein, expressed
			KGADILVEALER	53.11	1313.5	1313.56	+3,	1	0.9352
			IVHIDIDPAEIGK	41.27	1419.62	1419.11	+3,	0	0.9069
			HNYLVLDVEDIPR	108.2	1582.76	1583.55	+2,+3	0	1
			LPKPPATELLEQVLR	91.64	1704.02	1703.16	+2,+3	0	0.9999
			RPILYVGGGCSASGDELR	83.66	1907.11	1906.65	+2,+3	0	0.9999
			VIQEAFFLASSGRPGPVLVDIPK	59.1	2440.83	2441.18	+2,	0	0.9896
			CGVSDVFAYPGGASMEIHQALTR	65.84	2466.75	2467.74	+2,+3	0	0.9998
			GEAIIATGVGQHQMWAAQYYTYK (0000000000000010000000000)	30.5	2602.87	2602.8	+3,	0	0.8397
			AHTYLGNPECESEIYPDFVTIAK	46.47	2654.9	2655.29	+2,	0	0.9678
			MLETPGPYLLDIIVPHQEHVLPMIPSGGAFK (010000000000000000000001000000000)	63.26	3401.01	3432.56	+3,	0	0.9935
LOC_Os11g26850.2	1	49982.9	erythronate-4-phosphate dehydrogenase, putative, expressed
			IVLTIIR	48.19	827.066	827.437	+2,	0	0.8509
			DSAAVFAWK	65.61	994.101	994.287	+2,	0	0.9894
			VAVVCGYGDVGK	63.08	1223.4	1222.59	+2,	0	0.9881
			GETLEEYWWCTER	61.06	1758.86	1758.66	+2,	0	0.9866
			WVFPETNTGIIVLAEGR	82.17	1902.15	1903.51	+2,	0	0.9982
			WCSCNIFSTQDHAAAAIAR	26.02	2179.39	2178.57	+3,	0	0.72
			SQADYISVPVEGPYKPAHYR	42.92	2277.49	2276.83	+2,	0	0.9503
			LYQMQETGALLFPAINVNDSVTK	43.63	2552.9	2552.03	+2,	0	0.9585
			RLYQMQETGALLFPAINVNDSVTK	69.15	2709.08	2708.69	+2,+3	1	0.9999
			CLDWGVGGGPDLIVDDGGDATLLIHEGVK	65.93	2979.28	2979.92	+2,+3	0	1
			NNAIVCNIGHFDNEIDMLGLETYPGVK (00000000000000000100000000000)	73.68	3034.38	3033.54	+2,+3	0	0.9998
LOC_Os05g02530.1	1	32769.4	glutathione S-transferase, N-terminal domain containing protein, expressed
			IFSCFTTFLK	61.07	1263.5	1263.55	+1,+2	0	0.9967
			LYHLQVALEHFK	60.87	1497.74	1497.05	+1,+2,+3	0	1
			ALLTELQALEEHLK	106.81	1607.85	1607.25	+2,+3	0	1
			LIDVQNKPDWFLK	41.29	1615.87	1616	+2,+3	0	0.9927
			WIPDSDVITQVIEEK	86.38	1771.96	1771.04	+2,	0	0.9986
			IPEDLTNVHAYTEALFSR	98.36	2076.26	2077.27	+2,+3	0	1
			AHGPFINGQNISAADLSLAPK	70.92	2121.35	2120.84	+2,+3	0	0.9999
LOC_Os02g41590.1	1	37392.2	kinase, pfkB family, putative, expressed
			AGCYAANVIIQR	75.23	1335.53	1336.21	+2,	0	0.9916
			SLVANLSAANCYK	76.11	1410.6	1409.68	+1,+2	0	0.9999
			GNVEYIAGGATQNSIR	78.99	1649.76	1650.77	+2,	0	0.9975
			VRGWETENVEEIALK	82.24	1772.95	1773	+2,	1	0.998
			VLPFVDYIFGNETEAR	75.24	1870.07	1868.71	+2,	0	0.9966
			VFLMNLSAPFICEFFR	53.72	1991.38	1991.11	+2,	0	0.969
			VAQWMLQTPGATSYMGCIGK	66.24	2199.57	2199.63	+2,	0	0.9935
			LVDTNGAGDAFVGGFLSQLVQQK	89.87	2364.61	2365.37	+2,	0	0.9969
			NAQAAGVTAHYYEDEAAPTGTCAVCVVGGER	68.52	3225.44	3225.06	+3,	0	0.9959
			KNAQAAGVTAHYYEDEAAPTGTCAVCVVGGER	46.04	3353.61	3352.22	+3,	1	0.9713
LOC_Os01g60190.1	1	61017.4	2,3-bisphosphoglycerate-independent phosphoglycerate mutase, putative, expressed
			LVDLALASGK	67.42	986.163	985.628	+2,	0	0.9914
			LDQVQLLLK	51.29	1069.3	1068.8	+2,	0	0.9548
			GWDAQVLGEAPYK	75.53	1433.56	1433.15	+2,	0	0.9963
			FGHVTFFWNGNR	38.97	1481.62	1482.79	+1,	0	0.9041
			RGWDAQVLGEAPYK	66.43	1589.75	1589.61	+2,+3	1	0.9995
			GTLHLIGLLSDGGVHSR	93.37	1731.95	1732.62	+2,+3	0	1
			DVLDGSSVGFVETLESDLSQLR	41.94	2366.53	2366.17	+2,	0	0.9503
			VNLPNGDMVGHTGDIEATVVACK (0000000010000000000000000)	65.57	2397.68	2396.32	+2,	0	0.9939
			AHGTAVGLPSEDDMGNSEVGHNALGAGR	48.53	2719.85	2719.53	+2,+3	0	0.9978
			NGGIQILTSHTLQPVPVAIGGPGLHPGVK	75	2858.3	2857.73	+2,+3	0	1
			YAGMLQYDGELKLPSHYLVSPPEIER (0000100000000000000000000000)	35.9	3022.39	3023.49	+3,	1	0.9116
			SGYFDETKEEYVEIPSDIGITFNVKPNMK (0000000000000000000000000000100)	44.3	3351.69	3368.79	+3,	1	0.9631
LOC_Os11g01380.1	1	194656	clathrin heavy chain, putative, expressed
			LNAYESLELSR	28.79	1294.41	1293.37	+2,	0	0.7524
			EGLVSEAIESFIR	68.45	1449.61	1449.26	+2,	0	0.993
			LHVIELGAQPGKPGFSK	62.62	1778.06	1778.85	+2,	0	0.99
			AFMTADLPHELIELLEK (0001000000000000000)	64.57	1970.29	1969.28	+2,+3	0	0.9992
			GCFNELISLMESGLGLER	63.95	2025.31	2025.44	+2,	0	0.9915
			QVGYTPDYLFLLQTILR	79.75	2040.36	2039.83	+2,	0	0.9978
			VMVNTHAIEPQALVEFFGTLSR (001000000000000000000000)	48.05	2459.82	2476.21	+3,	0	0.9646
			EATAFLLDVLKPNLPEHAFLQTK	82.35	2595.99	2594.76	+2,+3	0	0.9999
			NLLENWLAEDKLECSEELGDLVK	48.8	2718	2717.23	+2,	1	0.9741
LOC_Os02g25640.1	1	57461.3	glutelin, putative, expressed
			REGFAWVSFK	41.31	1226.38	1226.39	+2,+3	1	0.9793
			ALPVDVVANAYR	58.58	1287.46	1286.65	+2,	0	0.9825
			FEHLTALEATHQQR	78.67	1680.82	1680.54	+2,+3	0	1
			RGPQQYAEWQINEK	64.22	1746.88	1746.41	+2,+3	1	0.9995
			SPFEQEVATAGEAQSSIQK	41.72	2007.12	2006.99	+3,	0	0.9287
			ANSQNFPILNIIQMSATR	38.31	2018.3	2018.05	+2,	0	0.919
			SSWQQQSYSYQTEQLSR	102.5	2106.16	2105.45	+2,	0	0.9997
			NQNIFAGFSPDLLSEALSVSK	84.58	2237.46	2237.07	+2,	0	0.9971
			SVFDGELHQQQILLIPQNFAVVVK	43.36	2723.13	2724.38	+2,+3	0	0.9974
LOC_Os02g02410.1	1	73617.4	DnaK family protein, putative, expressed
			DAGVIAGLNVAR	69.19	1155.31	1155.21	+2,	0	0.9824
			NQLETYVYNMK	68.79	1402.57	1403.82	+1,+2	0	0.9989
			SQIHEIVLVGGSTR	92.11	1495.68	1494.62	+1,+2	0	1
			VFSPEEVSAMILGK	75.27	1506.76	1506.53	+1,+2	0	0.9999
			ITPSWVAFTDSER	52.29	1508.63	1509.75	+2,	0	0.9709
			ARFEELNNDLFR	59.29	1523.65	1522.96	+1,+2,+3	1	0.9999
			VEIESLFDGTDFSEPLTR	67.9	2055.2	2054.15	+2,	0	0.994
			LKEVEAVCNPIISAVYQR	82.37	2089.41	2088.06	+2,+3	1	0.9999
			GVNPDEAVAYGAAVQGSILSGEGGDETK	86.76	2691.81	2690.61	+2,	0	0.9992
LOC_Os01g05490.1	1	27290.8	triosephosphate isomerase, cytosolic, putative, expressed
			KFFVGGNWK	29.06	1082.25	1082.58	+2,	1	0.7379
			IIYGGSVTGANCK	64.13	1339.52	1339.35	+2,	0	0.9895
			VIACVGETLEQR	63.27	1374.56	1374.75	+2,	0	0.9886
			SQLRPEIQVAAQNCWVK	97.66	2027.31	2027.18	+2,+3	0	1
			DWTNVVVAYEPVWAIGTGK	68.66	2105.35	2104.95	+2,	0	0.9946
			IKDWTNVVVAYEPVWAIGTGK	88.87	2346.68	2345.96	+2,+3	1	0.9998
			ELAAKPDVDGFLVGGASLKPEFIDIINSATVK	83.45	3315.77	3316.16	+3,	0	0.9888
LOC_Os05g06500.1	1	18174.7	universal stress protein domain containing protein, putative, expressed
			AGDHLILLHVLK	48.87	1328.6	1329.43	+2,+3	0	0.9975
			WVGAAVDFSEGSR	68.9	1380.46	1381.58	+2,	0	0.9932
			YGAKPDAETLDMLNTVAR	72.66	1965.19	1964.48	+2,	0	0.996
			LCQAINEIPMSCLVIGSR	50.54	2061.45	2061.19	+2,	0	0.9724
			KYGAKPDAETLDMLNTVAR	27.39	2093.36	2092.93	+2,	1	0.8011
			EKLCQAINEIPMSCLVIGSR	64.57	2318.74	2318.81	+2,+3	1	0.9985
			VLLGSVSDYVVNNATCPVTVVK	78.3	2334.69	2334.78	+2,	0	0.9979
			RVLLGSVSDYVVNNATCPVTVVK	86.84	2490.87	2491.22	+2,+3	1	0.9999
LOC_Os04g42930.1	1	13452.1	OsGrx_C2.2 - glutaredoxin subgroup I, expressed
			LFEQLGATFK	76.54	1153.33	1153	+1,+2	0	0.9996
			KLFEQLGATFK	82.12	1281.5	1280.22	+1,+2,+3	1	1
			LVPLLTEAGAIASSAK	47.5	1540.8	1541.02	+1,+2	0	0.9925
			AKETVASAPVVVYSK	45.33	1548.78	1548.58	+2,	1	0.9495
			AIELDGESDGSELQSALAEWTGQR	98.58	2562.65	2561.7	+2,+3	0	1
LOC_Os11g09280.1	1	57082.1	OsPDIL1-1 protein disulfide isomerase PDIL1-1, expressed
			TADEIVDFIK	75.14	1150.28	1150.59	+1,+2	0	0.9998
			EAEGIVEYLK	30.57	1150.28	1150.11	+2,	0	0.7762
			EAEGIVEYLKK	42.4	1278.45	1277.78	+2,	1	0.9252
			LAPILDEAATTLK	56.86	1355.58	1356.7	+2,	0	0.9801
			KLAPILDEAATTLK	67.9	1483.75	1483.91	+1,+3	1	0.9996
			VVVADNVHDFVFK	70.65	1488.68	1487.42	+1,+2	0	0.9998
			AHVEPDQIVSWLK	79.36	1521.71	1521.57	+2,+3	0	0.9999
			AMLFLNFSTGPFESFK (001000000000000000)	71.89	1836.11	1851.38	+2,	0	0.9954
			SDYDFGHTLHANHLPR	66.98	1879.98	1880.03	+2,+3	0	0.9998
			NVLVEFYAPWCGHCK	59.35	1880.15	1880.66	+2,	0	0.9338
			FLIGDIEASQGAFQYFGLR	86.22	2132.37	2133.58	+2,	0	0.9988
LOC_Os01g37960.1	1	47305.3	hydrolase, putative, expressed
			EAEFAGWMVGLR	32.4	1365.56	1365.12	+2,	0	0.8307
			IEEVIVSQASVQR	75.93	1457.63	1459.02	+2,	0	0.9964
			GTVVLVFQPAEEGGGGAK	61.83	1715.9	1715.78	+2,	0	0.9895
			QRIEEVIVSQASVQR	57.96	1741.94	1741.92	+2,+3	1	0.9996
			FQGGGAFNVIPDSVTIGGTFR	32.89	2140.35	2141.15	+2,	0	0.8834
			IHENPELGYEEFATSELVR	69.86	2233.39	2233.41	+2,+3	0	1
			HPFAVTGVVATVGTGGPPFVALR	100.97	2250.6	2249.21	+2,	0	0.9997
			DRPFFPPTINSAGLHDFFVK	36.42	2305.59	2305.3	+3,	0	0.8923
			CNAVVDFLDKDRPFFPPTINSAGLHDFFVK	61.33	3467.9	3467.85	+3,	1	0.9921
LOC_Os03g21790.1	1	61780.5	cupin domain containing protein, expressed
			VGWMHKDELVEK	28.01	1470.69	1469.62	+2,	1	0.7463
			NHPQFLVGGSSVLR	73.15	1510.7	1510.29	+1,+2,+3	0	1
			ALLGTELAAAFGVPEK	29.05	1586.83	1586.92	+1,	0	0.7984
			EGLMHIGFITMEPK (0000100000000000)	58.8	1602.91	1602.78	+2,+3	0	0.9991
			KLVLAQNEAVILPSWPEK	89.77	2035.39	2034.28	+2,+3	1	1
			LVLAQNEAVILPSWPEKK	36.91	2035.39	2035.76	+3,	1	0.8886
			IICSIDASDNIGFGPYQAFFLGGGGGGGSR	82.85	2991.25	2992.36	+2,+3	0	1
LOC_Os06g12450.1	1	88773.7	soluble starch synthase 2-3, chloroplast precursor, putative, expressed
			SVLVIHNIAYQGR	77.08	1469.69	1468.55	+2,+3	0	0.9998
			LIEALGHCLETYR	41.5	1574.8	1574.2	+2,	0	0.9261
			LYDPVGGEHANIFGAGLK	82.75	1858.06	1856.72	+2,+3	0	0.9998
			ELGLEVRDDVPLIGFIGR	26.57	1998.28	1998.45	+2,+3	1	0.9352
			GMSQDLSWDHAAELYEEVLVK	43.6	2420.65	2420.2	+3,	0	0.9461
			GPVDEFPYMELPEHYLDHFK	38.47	2463.72	2462.76	+3,	0	0.9108
			FEPCGLNQLYAMAYGTVPVVHAVGGLR (00000000000010000000000000000)	95.84	2920.37	2920.88	+2,+3	0	1
LOC_Os03g07570.1	1	53122.2	aminotransferase, putative, expressed
			LYSGNLNMIALR	57.45	1364.61	1365.59	+2,	0	0.9808
			AGGVCIADEVQSGFGR	105.78	1622.76	1622.14	+2,	0	0.9998
			KAGGVCIADEVQSGFGR	80.03	1750.93	1750.62	+2,+3	1	0.9998
			NAYHGGSAGTIGLTGLQTWK	69.09	2032.22	2032.09	+2,	0	0.995
			YPIPQGEIHHVMNPDPYR	55.68	2163.41	2162.73	+2,+3	0	0.9979
			QFLGSSVFYYYQKPLNIVEGK	48.89	2480.81	2480.29	+2,+3	0	0.9984
			TGSHYWGFQTQDVIPDIVTMAK (000000000000000000001000)	88.73	2494.78	2495.38	+2,+3	0	0.9999
			LLQHTTTIYLNQPIVEFAEALASK	59.88	2701.08	2702.14	+2,	0	0.9906
			YLDCFGGIVTVSCGHCHPDIVNAVVEQTK	100.83	3276.68	3278.02	+3,	0	0.9997
LOC_Os01g69080.1	1	45548.3	acyl-desaturase, chloroplast precursor, putative, expressed
			LFEHFSMVAQR	39.21	1364.57	1364.15	+3,	0	0.8794
			LAQICGIIASDEK	84.29	1417.63	1418.1	+2,	0	0.9983
			DYADILEFLVSR	92.04	1440.6	1439.81	+2,	0	0.9989
			TIQYLIGSGMDPR	49.55	1450.66	1450.46	+2,	0	0.9629
			KAGTLPFSWVYGR	72.68	1481.7	1481.56	+2,	1	0.9951
			LAQICGIIASDEKR	52.46	1573.81	1573.4	+2,	1	0.9724
			EVHVQVTHSMPPQK	57.59	1616.84	1617.6	+2,	0	0.9822
			LFEIDPDGTVLAFADMMK	92.43	2013.33	2012.79	+2,	0	0.9992
			TENNPYLGFIYTSFQER	96.93	2079.22	2080.02	+2,	0	0.9995
			ISMPAHLMFDGEDDKLFEHFSMVAQR	60.83	3052.46	3053.57	+2,+3	1	0.9999
LOC_Os02g32030.1	1	95047.4	elongation factor, putative, expressed
			ILSEEFGWDK	60.7	1223.33	1222.88	+2,	0	0.9848
			NMSVIAHVDHGK	68.92	1307.48	1307.27	+2,	0	0.9929
			VIYASQLTAKPR	54.4	1346.57	1347.93	+2,	0	0.975
			GFVQFCYEPIK	33.15	1387.6	1386.93	+1,+2	0	0.9694
			RVIYASQLTAKPR	41.1	1502.76	1503.53	+3,	1	0.9035
			RGFVQFCYEPIK	53.83	1543.79	1543.99	+2,+3	1	0.997
			NCDPEGPLMLYVSK	28.16	1622.86	1623.84	+2,	0	0.7698
			AYLPVIESFGFSSQLR	90.83	1814.05	1812.97	+2,+3	0	1
			GHVFEEMQRPGTPLYNIK	73.89	2116.4	2115.94	+2,	0	0.9965
			IWCFGPETTGPNMVVDMCK	45.97	2242.62	2242.81	+2,	0	0.9607
			LYMEARPLEEGLAEAIDDGR	49.17	2248.47	2248.68	+3,	0	0.9648
			YRVENLYEGPLDDVYATAIR	71.54	2357.57	2356.31	+2,+3	1	0.9997
			KIWCFGPETTGPNMVVDMCK (0000000000000010000000)	45.42	2386.79	2387.65	+2,	1	0.9604
			QESVEDVPCGNTVAMVGLDQFITK	56.13	2637.94	2638.29	+2,	0	0.9867
			KQESVEDVPCGNTVAMVGLDQFITK (000000000000000010000000000)	54.49	2766.11	2765.07	+2,+3	1	0.9995
			VMQTWLPASNALLEMMIYHLPSPSK (000000000000000010000000000)	81.87	2858.4	2858.16	+2,+3	0	0.9997
			LLEPVYLVEIQAPENALGGIYGVLNQK	76.13	2941.38	2940.75	+2,+3	0	1
LOC_Os05g23740.1	1	73720.2	DnaK family protein, putative, expressed
			VVDWLAGNFK	67.06	1148.31	1148.21	+2,	0	0.9909
			QFAAEEISAQVLR	92.39	1461.62	1461.7	+1,+2	0	1
			KQDITITGASTLPK	102.8	1472.68	1473.68	+2,	1	0.9993
			AKFEELCSDLIDR	95.13	1595.77	1595.79	+1,+2,+3	1	1
			IINEPTAASLAYGFEK	97.88	1723.92	1725.2	+2,	0	0.9995
			MELSSLTQTNISLPFITATADGPK (01000000000000000000000000)	63.25	2535.86	2535.61	+2,+3	0	0.9799
			AKMELSSLTQTNISLPFITATADGPK (0001000000000000000000000000)	35.77	2751.11	2749.71	+2,	1	0.729
			VVGIDLGTTNSAVAAMEGGKPTIVTNAEGAR	72.61	3000.34	3000.5	+2,+3	0	1
LOC_Os04g52460.1	1	205137	retrotransposon protein, putative, unclassified, expressed
			QIGALTQQLQLVEK	63.22	1568.81	1568.28	+2,	0	0.9894
			HKLEEVESDLEALGIR	56.2	1838.02	1839.08	+3,	1	0.9774
			LAALESEIESLTHVNEAMK	61.14	2085.34	2084.92	+2,+3	0	0.9997
			IAELETQVQELSAAEQSLK	89.31	2087.28	2086.7	+2,	0	0.9991
			SLLSEAQLHKEELELNLK	29.14	2094.36	2094.11	+3,	1	0.7801
			ILELEALLQTLHATEEALK	92.44	2135.46	2135.35	+2,+3	0	1
			KIDLEALYQSLLEDTEMK	70.83	2139.42	2139.31	+2,+3	1	0.9999
LOC_Os01g51300.1	1	51601	WD domain, G-beta repeat domain containing protein, expressed
			ASVFGSSAEDGFLNVWDHEK	56.97	2195.3	2194.85	+2,	0	0.9856
			MSDLIYRPEDEVLAELENFK	57	2411.68	2411.09	+2,+3	0	0.9996
			IIATHTDSPDVLIWDVEAQPNR	104.12	2490.72	2489.55	+2,+3	0	1
			SLIPVLYDWFANHNLVWPSLSCR	63.22	2788.18	2787.1	+2,+3	0	0.9993
			LYLSEQTDGTVPNTLVIANCEVVKPR	55.27	2917.29	2918.05	+2,+3	0	0.9993
			AHGGDVHCVDWNLHDVNYILTGSADNSVR	58.21	3222.42	3222.11	+3,	0	0.9893
LOC_Os03g42110.1	1	45128.2	semialdehyde dehydrogenase, NAD binding domain containing protein, putative, expressed
			IVDLSADFR	48.91	1035.15	1035.38	+2,	0	0.9536
			LIKVSNIIIDAK	30.07	1326.62	1327.77	+2,	1	0.3948
			DINEYAEWYGHSHR	42.47	1776.82	1776.26	+2,	0	0.9347
			APELQQEAVYGLTEVLR	108.76	1916.14	1915.98	+2,+3	0	1
			EANLYTEIAEGIHAYGIK	71.26	1992.19	1991.38	+2,+3	0	0.9999
			AGEQFGSVFPHLITQDLPNLVAVK	29.96	2580.93	2579.64	+2,	0	0.8695
			GMQSTMFVEMAPGVTANDLYQHLK	33.58	2669.06	2669.66	+2,+3	0	0.9883
			KAGEQFGSVFPHLITQDLPNLVAVK	59.02	2709.1	2710.09	+2,+3	1	0.9986
			DADFSNVDAVFCCLPHGTTQEIIK	58.15	2738.01	2738.53	+2,	0	0.9892
LOC_Os12g42884.1	1	85007	5-methyltetrahydropteroyltriglutamate--homocysteine methyltransferase, putative, expressed
			YLFAGVVDGR	62.12	1096.24	1097.31	+2,	0	0.9861
			FALESFWDGK	39.73	1199.31	1198.96	+2,	0	0.9024
			SFALLSLLSSILPVYK	63.13	1751.11	1750.05	+2,	0	0.9901
			GMLTGPVTILNWSFVR (001000000000000000)	112.2	1791.12	1790.89	+2,	0	0.9999
			ISEDEYVSAIKEEISK	34.5	1839.99	1840.38	+2,	1	0.8776
			TLTSLNSVTAYGFDLIR	69.47	1871.1	1872.25	+2,	0	0.9945
			IQEELDIDVLVHGEPER	60.67	1991.16	1991.65	+2,	0	0.9883
			ALAGQKDEAYFAANTAAQASR	98.9	2154.3	2153.97	+2,	1	0.9997
			WFDTNYHFIVPELGPNTK	65.81	2178.4	2178.64	+2,+3	0	0.9997
			MLAVLDTNILWVNPDCGLK (010000000000000000000)	43.52	2188.57	2188.92	+2,	0	0.952
			EVEDLEAGGIQVIQIDEAALR	41.93	2268.48	2268.33	+2,	0	0.9477
			LVVSTSCSLMHTAVDLVNETK	70.64	2304.64	2304.28	+2,	0	0.9958
			KLNLPVLPTTTIGSFPQTVELR	85.44	2424.83	2425.27	+2,+3	1	1
			NIWADDLAASLTTLESLEAIVGK	106.01	2430.7	2432.09	+2,+3	0	1
			ALGVDTVPVLVGPVSYLLLSKPAK	40.4	2436.93	2437.31	+2,+3	0	0.9959
			YIPSNTFSYYDQVLDTTAMLGAVPER (0000000000000000000100000000)	75.89	2952.25	2951.24	+2,	0	0.9979
LOC_Os03g55090.1	1	106679	alpha-glucan phosphorylast isozyme, putative, expressed
			AFATYVQAK	68.54	998.133	999.385	+2,	0	0.9917
			WSLDIMQK (0000001000)	35.8	1020.2	1021.55	+2,	0	0.8502
			MHWIGGENIK	39.34	1184.37	1184.59	+2,	0	0.8976
			QLLNILGIVYR	64.04	1301.58	1301.66	+2,	0	0.9886
			IDGELMNIIISK	88.28	1345.6	1345.6	+2,	0	0.9987
			GLSWNEAWSITER	77.97	1548.65	1549.88	+2,	0	0.9969
			EDVFNSFYEMWPAK (0000000000100000)	48.58	1762.93	1762.91	+2,	0	0.9615
			TGYIVSPDAMFDVQVK	43.33	1770.01	1769.72	+2,	0	0.9432
			EKTGYIVSPDAMFDVQVK	36.14	2027.3	2027.05	+2,	1	0.903
			WIGSDDWVLNTDKLAELK	73.01	2103.33	2102.66	+2,	1	0.9962
			FITDVAATVNHDPEIGDLLK	67.48	2168.4	2168	+2,+3	0	0.9987
			VAVQMNDTHPTLCIPELMR	72.71	2225.61	2224.44	+2,+3	0	0.9999
			MANLCVVGGHSVNGVAAIHSEIVK (01000000000000000000000000)	77.43	2462.85	2480.08	+2,+3	0	1
			LASCFLDSLATLNYPAWGYGLR	87.36	2488.81	2487.69	+2,+3	0	1
			DGQEEVAENWLEMGNPWEIVR	69.87	2501.68	2500.8	+2,+3	0	0.9998
			SGVFGTYNYDDLMGSLEGNEGYGR (00000000000001000000000000)	94.79	2601.71	2600.87	+2,	0	0.9996
			GVQGSVSPEEEISSVLNSIDSSTIASNIK	102.8	2948.15	2948.66	+2,+3	0	1
LOC_Os12g42876.1	1	84925.9	5-methyltetrahydropteroyltriglutamate--homocysteine methyltransferase, putative, expressed
			YLFAGVVDGR	62.12	1096.24	1097.31	+2,	0	0.9861
			FALESFWDGK	39.73	1199.31	1198.96	+2,	0	0.9024
			SFALLSLLSSILPVYK	63.13	1751.11	1750.05	+2,	0	0.9901
			GMLTGPVTILNWSFVR (001000000000000000)	112.2	1791.12	1790.89	+2,	0	0.9999
			ISEEEYISAIKEEISK	30.2	1868.04	1868.85	+2,	1	0.8211
			TLTSLNSVTAYGFDLIR	69.47	1871.1	1872.25	+2,	0	0.9945
			IQEELDIDVLVHGEPER	60.67	1991.16	1991.65	+2,	0	0.9883
			WFDTNYHFIVPELGPNTK	65.81	2178.4	2178.64	+2,+3	0	0.9997
			MLAVLDTNILWVNPDCGLK (010000000000000000000)	43.52	2188.57	2188.92	+2,	0	0.952
			EVEDLEAGGIQVIQIDEAALR	41.93	2268.48	2268.33	+2,	0	0.9477
			LVVSTSCSLMHTAVDLVNETK	70.64	2304.64	2304.28	+2,	0	0.9958
			KLNLPVLPTTTIGSFPQTVELR	85.44	2424.83	2425.27	+2,+3	1	1
			NIWADDLAASLTTLESLEAIVGK	106.01	2430.7	2432.09	+2,+3	0	1
			ALGVDTVPVLVGPVSYLLLSKPAK	40.4	2436.93	2437.31	+2,+3	0	0.9959
			YIPSNTFSYYDQVLDTAAMLGAVPER	75.79	2922.22	2922.88	+2,	0	0.9978
LOC_Os08g33720.1	1	41766.4	lactate/malate dehydrogenase, putative, expressed
			LFGVTTLDVVR	72.51	1219.43	1218.99	+1,+2	0	0.9997
			GVDVVVIPAGVPR	60.87	1277.51	1277.04	+1,	0	0.9864
			KLFGVTTLDVVR	78.32	1347.6	1347.07	+1,+2,+3	1	1
			AGAGSATLSMAYAAAR	91.8	1468.63	1468.17	+2,	0	0.9992
			VAVLGAAGGIGQPLGLLIK	75	1747.13	1746.66	+2,	0	0.9968
			MSPLVSELHLYDIANVK	76.85	1929.24	1930.18	+2,+3	0	0.9993
			TMPSVTFTDEETEQLTK	54.98	1957.12	1956.17	+2,	0	0.9804
			LIDVDVPVVGGHAGITILPLLSK	36.6	2326.77	2327.9	+2,	0	0.9228
			ALAGDPDVYECTFVQSELTELPFFASR	56.54	3063.35	3063.09	+2,	0	0.9888
			GVAADLSHCNTPSQVLDFTGPSELANCLK	53.11	3102.41	3102.07	+2,	0	0.9861
LOC_Os05g49880.1	1	35663.6	lactate/malate dehydrogenase, putative, expressed
			LFGVTTLDVVR	72.51	1219.43	1218.99	+1,+2	0	0.9997
			KLFGVTTLDVVR	78.32	1347.6	1347.07	+1,+2,+3	1	1
			VAILGAAGGIGQPLALLMK (000000000000000000100)	76.79	1793.22	1808.11	+2,	0	0.9863
			NGVEEVLGLGQLSEFEK	88.2	1848.02	1846.99	+2,	0	0.9989
			KVAILGAAGGIGQPLALLMK (0000000000000000000100)	101.72	1921.39	1937.87	+2,+3	1	1
			NGVEEVLGLGQLSEFEKEGLENLK	36.47	2631.89	2632.11	+3,	1	0.9088
			GFVGEEQLGEALEGSDVVIIPAGVPR	61.23	2638.92	2640.24	+2,+3	0	0.9997
			GLNGVPDVVECSFVQSTVTELPFFASK	80.95	2928.27	2927.14	+2,+3	0	0.9999
			YCPNALVNMISNPVNSTVPIAAEVFKK (00000000010000000000000000000)	74.66	2977.46	2976.19	+2,+3	1	1
			LNPLVSSLSLYDIAGTPGVAADVSHINSPALVK	99.26	3319.76	3319.35	+3,	0	0.9946
LOC_Os10g11140.1	1	66283.2	phosphoglucomutase, putative, expressed
			LSICGEESFGTGSDHIR	74.63	1864.99	1865.92	+2,	0	0.9965
			VADKLNVPFFEVPTGWK	37.68	1947.24	1948.09	+3,	1	0.8903
			FVFDAMHAVTGAYADPIFVEK	57.72	2328.64	2329.11	+2,+3	0	0.9996
			QANGGFIMSASHNPGGPDNDWGIK	26.37	2470.63	2471.88	+2,	0	0.8181
			YGNYTLQFADDFSYTDPVDGSTVSK	38.4	2790.9	2791.27	+2,	0	0.9403
			FFVTPSDSVAIIAANAQAAIPYFQSGPK	59.21	2911.27	2910.84	+2,+3	0	0.9999
			RFFVTPSDSVAIIAANAQAAIPYFQSGPK	50.17	3067.45	3067.16	+2,	1	0.9816
			FNYSSGQPAPETITDQIYGNTLSISEIK	88.15	3074.31	3075.09	+2,+3	0	1
LOC_Os03g17690.1	1	27269.5	OsAPx1 - Cytosolic Ascorbate Peroxidase encoding gene 1-8, expressed
			TPAELSHAANAGLDIAVR	89.81	1805.98	1807.23	+2,	0	0.9991
			QVFGAQMGLSDQDIVALSGGHTLGR	113.16	2557.84	2556.85	+2,+3	0	1
			NPLQFDNSYFTELLSGDKEGLLQLPSDK	67.38	3169.45	3168.48	+2,+3	1	0.9999
LOC_Os01g46070.1	1	35688.7	lactate/malate dehydrogenase, putative, expressed
			LFGVTTLDVVR	72.51	1219.43	1218.99	+1,+2	0	0.9997
			KLFGVTTLDVVR	78.32	1347.6	1347.07	+1,+2,+3	1	1
			VAILGAAGGIGQPLSLLMK	50.76	1809.22	1809.08	+2,	0	0.9736
			NGVEEVLGLGQLSDFEK	87.53	1833.99	1833.82	+2,	0	0.9989
			KVAILGAAGGIGQPLSLLMK (0000000000000000000100)	75.67	1937.39	1953.08	+2,+3	1	0.9997
			NGVEEVLGLGQLSDFEKEGLENLK	24.88	2617.86	2618.65	+3,	1	0.7471
			GFMGDDQLGEALEGSDIVIIPAGVPR (0001000000000000000000000000)	98.75	2656.96	2657.68	+2,	0	0.9997
			GLNGVPDVVECSFVQSTVTELPFFASK	80.95	2928.27	2927.14	+2,+3	0	0.9999
			YCPNALVNMISNPVNSTVPIAAEVFKK (00000000010000000000000000000)	74.66	2977.46	2976.19	+2,+3	1	1
			LNPLVSSLSLYDIAGTPGVAADVSHINAPAQVK	107.33	3318.73	3318.18	+3,	0	0.9999
LOC_Os06g37180.1	1	54171.9	ATP synthase, putative, expressed
			AVVQVFEGTSGIDNK	67.78	1563.71	1563.58	+2,	0	0.993
			NIFQSLDLAWTLLR	92.73	1689.95	1689.26	+2,	0	0.9992
			GYPGYMYTDLATIYER	42.74	1913.11	1913.95	+2,	0	0.94
			IPLFSAAGLPHNEIAAQICR	109.89	2178.51	2179.65	+2,+3	0	1
			TYPEEMIQTGISTIDVMNSIAR	74.8	2469.79	2470.88	+2,	0	0.9972
			AVVGEEALSSEDLLYLEFLDKFER	57.93	2773.05	2773.02	+2,	1	0.9888
			IFNGSGKPIDNGPPILPEAYLDISGSSINPSER	40.98	3455.78	3456.64	+3,	0	0.9571
LOC_Os01g51380.1	1	54393.1	ATP synthase, putative, expressed
			AVVQVFEGTSGIDNK	67.78	1563.71	1563.58	+2,	0	0.993
			NIFQSLDLAWSLLR	76.31	1675.92	1675.98	+2,	0	0.9966
			GYPGYMYTDLATIYER	42.74	1913.11	1913.95	+2,	0	0.94
			IPLFSAAGLPHNEIAAQICR	109.89	2178.51	2179.65	+2,+3	0	1
			TYPEEMIQTGISTIDVMNSIAR	74.8	2469.79	2470.88	+2,	0	0.9972
			AVVGEEALSSEDLLYLEFLDKFER	57.93	2773.05	2773.02	+2,	1	0.9888
LOC_Os06g51084.1	1	93805.8	1,4-alpha-glucan-branching enzyme, chloroplast precursor, putative, expressed
			TIAFLLMDK	67.65	1051.3	1051.37	+1,+2	0	0.9982
			LFNYANWEVLR	56.3	1424.6	1425.25	+2,	0	0.9781
			FGINTVDGATIYR	59.56	1426.57	1426.82	+2,	0	0.9846
			VALDSDALVFGGHGR	70.68	1513.65	1514.1	+1,+2,+3	0	1
			GDLVFVFNFHPNK	58.36	1533.73	1532.68	+2,	0	0.9826
			WSMSEIVQTLTNR	114.47	1564.76	1563.93	+1,+2	0	1
			YWMDEFMFDGFR (00000001000000)	64.9	1643.84	1660.44	+2,	0	0.9903
			KWSMSEIVQTLTNR (0000100000000000)	94.5	1692.93	1692.28	+2,+3	1	0.9999
			LAMAIPDRWIDYLK	34.75	1705.03	1705.69	+2,	1	0.8708
			WSMSEIVQTLTNRR	33.35	1720.95	1721.51	+3,	1	0.8232
			IYEAHVGMSGEEPEVSTYR (000000001000000000000)	72.43	2154.31	2155.08	+2,+3	0	0.9991
			TMVTVVEEVDHLPIYDLDPK	68.77	2313.62	2314.01	+2,+3	0	0.9999
			EWAPAAQEAQLIGEFNNWNGAK	47.76	2444.61	2443.72	+2,	0	0.9702
			YMNAFDQAMNALEEEFSFLSSSK (0000000001000000000000000)	117.7	2659.9	2659.12	+2,+3	0	1
			EYFSLDTDVDAIVYMMLANHLMHK (00000000000000010000001000)	41.42	2873.28	2889.74	+3,	0	0.9431
			YKYMNAFDQAMNALEEEFSFLSSSK (000010000001000000000000000)	40.27	2967.24	2982.5	+2,+3	1	0.9859
			VGHDVDHFTSPEGMPGVPETNFNNRPNSFK (00000000000000100000000000000000)	57.78	3327.55	3326.85	+3,	0	0.9891
			LLPEATIVAEDVSGMPVLCRPVDEGGVGFDFR (0000000000000001000000000000000000)	95.71	3446.9	3462.62	+3,	0	0.9996
LOC_Os10g33800.1	1	35910.8	lactate/malate dehydrogenase, putative, expressed
			LNVQVTDVK	67.5	1015.16	1015.35	+2,	0	0.9661
			MELVDAAFPLLK (01000000000000)	92.08	1346.63	1346.61	+2,	0	0.9946
			VLVVANPANTNALILK	91.64	1649.97	1649.88	+2,	0	0.9992
			KQSSALSAASSACDHIR	48.6	1788.94	1790.28	+3,	1	0.9575
			VLVTGAAGQIGYALVPMIAR (0000000000000000010000)	69.58	2000.41	2001.74	+2,+3	0	0.9992
			ELVADDEWLNTEFISTVQQR	67.54	2393.56	2393.05	+2,	0	0.9944
			NAIIWGNHSSTQYPDVNHATVK	65.19	2452.64	2452.38	+2,+3	0	0.9999
			GVMLGADQPVILHMLDIPPATESLNGLK (000100000000000000000000000000)	56	2930.44	2930.18	+2,+3	0	0.9986
LOC_Os08g03290.1	1	36583.4	glyceraldehyde-3-phosphate dehydrogenase, putative, expressed
			KVVISAPSK	30.08	928.127	928.997	+2,	1	0.7578
			AGIALNDNFVK	44.82	1161.31	1161.12	+2,	0	0.9384
			VPTVDVSVVDLTVR	102.99	1498.72	1498.12	+2,	0	0.9997
			TLLLGEKPVTVFGIR	64.72	1642.98	1642.24	+2,+3	0	0.9999
			LVAWYDNEWGYSNR	79.33	1772.87	1771.74	+2,	0	0.9974
			YTSDIDIVSNASCTTNCLAPLAK	51.54	2514.78	2515.22	+2,	0	0.9796
			VIHDNFGIIEGLMTTVHAITATQK (00000000000001000000000000)	84.13	2609.99	2625.54	+2,+3	0	1
			VALQSEDVELVAVNDPFITTDYMTYMFK (000000000000000000000001000000)	43.6	3256.65	3256.25	+3,	0	0.9595
LOC_Os07g48030.1	1	33062.5	peroxidase precursor, putative, expressed
			DSVVALGGPSWTVLLGR	73.31	1726.97	1727.02	+2,	0	0.996
			GLLHSDQVLFNGGSTDNTVR	37	2130.28	2129.28	+3,	0	0.8977
			GLDVTDMVALSGAHTIGQAQCQNFR	93.99	2689.98	2688.67	+2,+3	0	1
			KGLDVTDMVALSGAHTIGQAQCQNFR (0000000010000000000000000000)	101.17	2818.15	2816.88	+2,+3	1	1
			LHFHDCFVQGCDASVLLSGQEQNAGPNAGSLR	136.99	3485.78	3484.69	+3,	0	1
LOC_Os04g08270.1	1	53537	pullulanase precursor, putative, expressed
			FDLMGHIMK	43.51	1091.35	1090.73	+2,	0	0.9271
			RTTAVFVQPR	35.68	1174.35	1174.64	+2,	1	0.8579
			LIVDDLLNWAINYK	89.2	1689.95	1690.07	+2,	0	0.9989
			NHILSVFDNFVDILK	101.96	1774.03	1773.17	+2,+3	0	1
			FHNTGPSMVPGVIVMSIK (00000000100000000000)	58.28	1930.3	1930.25	+2,+3	0	0.999
			LDFTYETNNWGVGLPPR	51.81	1979.15	1978.87	+2,	0	0.9744
			IYLYGEGWDFGEVAQNK	91.3	1989.14	1989.62	+2,	0	0.9992
			IYLYGEGWDFGEVAQNKR	84.67	2145.33	2145.41	+2,+3	1	0.9999
			RGINASQINMSGTGIGSFNDR	49.56	2195.37	2195.95	+3,	1	0.9676
			VVMDVVYNHLDSSGPFGVSSVLDK (00010000000000000000000000)	76.75	2564.86	2564.07	+2,+3	0	1
			NVNGQIENSAAMNNTASEHFMVDR	108.11	2649.83	2650.64	+2,	0	0.9999
			RNVNGQIENSAAMNNTASEHFMVDR (000000000000010000000000000)	105.98	2806.01	2805.12	+3,	1	0.9998
			INHLASSMIALSQGIPFFHAGDEILR (0000000010000000000000000000)	86.55	2838.24	2838.28	+2,+3	0	1
			DSYNSGDWFNKLDFTYETNNWGVGLPPR	44.82	3293.47	3293.07	+3,	1	0.9478
LOC_Os01g22010.1	1	43356.6	S-adenosylmethionine synthetase, putative, expressed
			TAAYGHFGR	40.95	979.05	979.489	+2,	0	0.9086
			FVIGGPHGDAGLTGR	48.07	1453.6	1454.96	+2,	0	0.9613
			GIGFVSDDVGLDADR	80.26	1535.61	1535.02	+2,	0	0.9976
			EDPDFTWEVVKPLK	57.54	1702.9	1701.98	+2,	0	0.9468
			TQVTVEYLNDAGAMVPVR (00000000000000100000)	84.68	1963.22	1979.09	+2,	0	0.9986
			IIIDTYGGWGAHGGGAFSGK	117.24	1964.14	1963.7	+2,+3	0	1
			ENFDFRPGMMTINLDLKR (00000000010000000000)	52.78	2197.54	2196.79	+3,	1	0.9721
			MAAETFLFTSESVNEGHPDK (0100000000000000000000)	40.06	2226.38	2225.09	+2,	0	0.9376
			LCDQVSDAVLDACLAQDPDSK	89.44	2320.51	2319.49	+2,	0	0.9992
			IIIDTYGGWGAHGGGAFSGKDPTK	49.59	2405.62	2405.15	+2,	1	0.9766
			VLVNIEQQSPDIAQGVHGHFTK	108.22	2417.68	2416.28	+2,+3	0	1
			VHTVLISTQHDETVTNDEIAADLK	92.2	2649.86	2650.51	+2,+3	0	1
LOC_Os08g02120.1	1	35915.5	kinase, pfkB family, putative, expressed
			TALAFVTLK	53.36	963.171	963.19	+2,	0	0.9683
			NVLSLWFDGLK	63.53	1291.49	1291.33	+2,	0	0.9882
			FSNACGAICTTK	39.54	1329.5	1328.85	+2,	0	0.9062
			FGDDEFGHMLVDILK	76.88	1735.95	1735.97	+2,+3	0	0.9999
			GAIPALPTVAVAQELISK	54.28	1778.1	1777.93	+2,	0	0.9799
			IFHYGSISLITEPCR	61.45	1793.05	1793.99	+2,+3	0	0.9989
			FGDDEFGHMLVDILKK	69.36	1864.13	1863.74	+2,+3	1	0.9999
			KGAIPALPTVAVAQELISK	67.53	1906.27	1905.68	+2,+3	1	0.9999
			NPSADMLLTEAELNLDLIR (000000100000000000000)	32.31	2128.4	2128.01	+2,	0	0.8711
LOC_Os06g09679.1	1	26375.9	chaperonin, putative, expressed
			QPLSVSAGSTVMYSK	51.11	1554.76	1555.62	+2,	0	0.9699
			RQPLSVSAGSTVMYSK	86.14	1710.95	1710.7	+2,+3	1	0.9999
			EKPSIGTVVAVGPGPLDDEGK	53.8	2065.28	2064.74	+2,	0	0.9815
			EKPSIGTVVAVGPGPLDDEGKR	84	2221.47	2222.84	+2,+3	1	0.9997
			EDDIIGVLETDDVKDMKPLNDR	34.42	2530.76	2530.95	+3,	1	0.882
			TVGGILLPSTAQSKPQGGEVVAVGEGR	72.7	2607.91	2606.52	+2,+3	0	1
LOC_Os01g25450.1	1	616006	AIG1 family protein, expressed
			TVLVEVESPVK	52.19	1199.39	1199.75	+1,	0	0.9681
			MALHIGLNTLR	59.61	1238.5	1238.46	+3,	0	0.9797
			ITELAQTNLDIK	84.28	1358.54	1358.76	+2,	0	0.9954
			MEYNFTDMTVTK	43.27	1479.67	1478.44	+2,	0	0.9328
			LELDVLGLEEQNIR	31.22	1640.83	1641.47	+2,	0	0.8253
			AFQILQCEYMDEAK	65.61	1745.97	1744.95	+2,	0	0.9913
			MVQIALLGLVPLATSMYK (01000000000000000000)	28.44	1964.43	1965.04	+2,	0	0.8041
			HVDDASHCLGYNIQNAWK	108.08	2128.28	2128.25	+2,+3	0	1
			SSTPTNFEVEVTDLQDETLYR	85.37	2444.56	2443.44	+2,	0	0.9989
			SSVPENIYTIFEQMNDEGGEEEAK	38.77	2716.84	2716.45	+2,	0	0.9409
			NTMLEDEEEMEVGHVVDSCENEVVCLVK	56.37	3294.62	3295.71	+3,	0	0.9867
LOC_Os02g32660.1	1	93041.4	1,4-alpha-glucan-branching enzyme, chloroplast precursor, putative, expressed
			TIAFWLMDK	59.96	1124.35	1123.85	+2,	0	0.983
			FGFNHSAEGVTYR	57.49	1484.57	1484.58	+1,+2,+3	0	1
			IYETHVGMSSTEPK	43.66	1578.74	1577.72	+2,	0	0.9397
			YGFMTSDHQYISR (000010000000000)	65.87	1604.74	1604.54	+2,+3	0	0.9991
			LHMAVPDKWIELLK	46.09	1693.06	1693.63	+3,	1	0.941
			LRSDIDQYEGGLETFSR	27.22	1986.1	1984.72	+2,	1	0.7829
			EWAPGAHSAALVGDFNNWNPNADR	92.58	2609.72	2608.42	+2,+3	0	1
			NEFGVWEIFLPNNADGSSPIPHGSR	65.34	2740.93	2740.94	+2,+3	0	0.9999
			LITMGLGGEGYLNFMGNEFGHPEWIDFPR (0000000000000001000000000000000)	83.12	3298.7	3297.7	+3,	0	0.9988
LOC_Os08g23810.1	1	39301.4	enoyl-acyl-carrier-protein reductase NADH, chloroplast precursor, expressed
			MIEYSYVNAPLQK	91.06	1555.79	1555.59	+2,	0	0.998
			AFIAGVADDNGYGWAIAK	41.77	1839.01	1839.47	+2,	0	0.9404
			NDFGSIDILVHSLANGPEVTKPLLETSR	114	3023.35	3022.37	+2,+3	0	1
LOC_Os03g10510.1	1	29474.3	outer mitochondrial membrane porin, putative, expressed
			FGLALALRP	41.71	957.17	957.692	+2,	0	0.9123
			LAALLQHEVKPK	37.99	1346.62	1347.88	+3,	0	0.8694
			GGLYTLDVSSVYK	73.45	1401.56	1401.92	+2,	0	0.9954
			KGGLYTLDVSSVYK	90.39	1529.73	1530.54	+2,	1	0.999
			LSTNENTLTVGGLYK	85.76	1609.78	1611.08	+2,	0	0.9986
			RLSTNENTLTVGGLYK	26.82	1765.96	1766.28	+2,	1	0.7626
			LTVSTVSSSGVGLTSTAVK	45.06	1794.01	1793.81	+2,	0	0.9563
			YSAAIGVTKPDYHAAIVLADK	52.89	2203.49	2204.35	+2,+3	0	0.9988
			YSAAIGVTKPDYHAAIVLADKGDTVK	82.62	2704.04	2703.79	+2,+3	1	1
LOC_Os09g08910.1	1	55610	ATP synthase, putative, expressed
			QMSLLLR	35.03	860.076	860.636	+2,	0	0.8283
			AAELTTLLESR	72.52	1203.34	1203.59	+2,	0	0.9946
			TAIAIDTILNQK	102.48	1300.5	1299.98	+1,+2	0	1
			GIRPAINVGLSVSR	63.72	1438.67	1438.67	+2,+3	0	0.9996
			EAFPGDVFYLHSR	27.99	1537.67	1537.05	+3,	0	0.698
			DNGMHALIIYDDLSK	50.69	1704.9	1704.35	+2,+3	0	0.9966
			MTNFYTNFQVDEIGR	52.37	1835	1834.48	+2,	0	0.9741
			VYGLNEIQAGEMVEFASGVK	64.04	2141.4	2141.37	+2,	0	0.9921
LOC_Os05g33380.1	1	39262.3	fructose-bisphospate aldolase isozyme, putative, expressed
			KPWSLSFSFGR	49.49	1311.49	1312.45	+3,	0	0.9502
			VSPEVIAEYTVR	67.9	1362.53	1362.78	+2,	0	0.9922
			KVSPEVIAEYTVR	63.88	1490.7	1489.62	+2,+3	1	0.9996
			FASINVENVEENR	45.97	1520.6	1521.09	+2,	0	0.9498
			FASINVENVEENRR	43.33	1676.79	1677.13	+2,+3	1	0.9629
			IGPNEPSQLAIDLNAQGLAR	96.82	2077.3	2076.07	+2,	0	0.9996
			ANSEATLGTYKGDAVLGEGASESLHVK	70.55	2704.9	2703.56	+2,+3	1	1
			ALNEHHVLLEGTLLKPNMVTPGSDAK (0000000000000000001000000000)	77.46	2785.18	2784.28	+2,+3	0	0.9999
			ALNEHHVLLEGTLLKPNMVTPGSDAKK	44.89	2913.35	2912.08	+3,	1	0.9611
			ELLFCTPGALQYLSGVILFEETLYQK	48.54	3033.49	3033.55	+3,	0	0.9707
			TVPAAVPAIVFLSGGQSEEEATLNLNAMNK	55.58	3072.45	3073.45	+2,+3	0	0.9964
			YAIICQENGLVPIVEPEILVDGPHDIDR	47.64	3175.57	3175.95	+2,+3	0	0.9989
LOC_Os01g55540.1	1	50104.6	aminotransferase, classes I and II, domain containing protein, expressed
			VNLGVGAYR	57.7	948.077	947.816	+2,	0	0.9783
			VFTLAGLTVR	80.28	1076.29	1076.31	+2,	0	0.9971
			ETPGDWSHIIK	46.97	1282.4	1283.59	+2,	0	0.9496
			VATVQCLSGTGSLR	96.54	1448.64	1448.42	+1,+2	0	0.9999
			TEEGKPLVLNVVR	29.32	1453.68	1454.09	+2,	0	0.5386
			QEYHIYMTSDGR	47.08	1499.6	1499.28	+2,+3	0	0.9874
			TIPHLADAIHAAVTK	68.72	1557.79	1558.43	+2,+3	0	0.9997
			DSAMFNEWTVELK (000010000000000)	43.34	1585.73	1585.5	+2,	0	0.9358
			VKEYLPITGLADFNK	31.04	1707.96	1708.47	+2,	1	0.8291
			MFVADGGELLMAQSYAK (0000000000010000000)	89.18	1831.12	1830.38	+2,	0	0.999
			QIGMFTFTGLNSDQVAFMR (000000000000000000100)	91.59	2163.47	2164.72	+2,	0	0.9993
			LVIRPMYSNPPIHGASIVATILK (0000001000000000000000000)	41.63	2491	2490.05	+2,	0	0.951
			MFVADGGELLMAQSYAKNMGLYGER	36.43	2752.15	2751.01	+3,	1	0.9108
			ALLPFFDSAYQGFASGSLDQDAQSVR	53.1	2790.99	2790.91	+2,+3	0	0.9971
LOC_Os12g25710.1	1	58463	bifunctional aminoacyl-tRNA synthetase, putative, expressed
			MFDITFENDK	59.52	1259.38	1259.18	+2,	0	0.9823
			SIGVMVMTHGDDK	47.66	1389.6	1390.34	+2,	0	0.9479
			RIYEEFLAVPVSK	59.08	1550.8	1550.56	+2,	1	0.9838
			EFLWQEGHTAFATK	64.65	1664.81	1663.85	+2,	0	0.9904
			GVQGATSHCLGQNFAK	49.72	1674.84	1674.67	+2,	0	0.9673
			EEADEEVLQILELYR	59.7	1849	1848.15	+2,	0	0.9861
			SREFLWQEGHTAFATK	27.41	1908.08	1908.27	+3,	1	0.7211
			FAGGLYTTSVEAFIPNTGR	46.39	2001.2	2001.77	+2,	0	0.9623
			LKPYYFPLFVTENVLQK	56.82	2099.47	2099.78	+2,+3	0	0.9985
			VAPLQVIVIPVPYKDVDTTAIVNECK	73.14	2882.37	2883.31	+2,+3	1	0.9999
LOC_Os12g14070.1	1	74314.2	DnaK family protein, putative, expressed
			VVDWLASNFK	56.86	1178.34	1178.25	+2,	0	0.9778
			QFAAEEISAQVLR	92.39	1461.62	1461.7	+1,+2	0	1
			KQDITITGASTLPK	102.8	1472.68	1473.68	+2,	1	0.9993
			AKFEELCSDLIDR	95.13	1595.77	1595.79	+1,+2,+3	1	1
			IINEPTAASLAYGFEK	97.88	1723.92	1725.2	+2,	0	0.9995
			LSVDNLDEVILVGGSTR	75.65	1786.98	1787.39	+2,	0	0.9968
			DVVLLDVTPLSLGLETLGGVMTK	61.9	2370.8	2369.89	+2,	0	0.9916
			MELSTLSQTNISLPFITATADGPK (01000000000000000000000000)	75.65	2535.86	2535.61	+2,+3	0	0.9964
			AKMELSTLSQTNISLPFITATADGPK (0001000000000000000000000000)	41.06	2751.11	2749.71	+2,	1	0.8296
			VVGIDLGTTNSAVAAMEGGKPTVITNAEGQR (000000000000000010000000000000000)	97.91	3057.39	3058.22	+2,+3	0	1
LOC_Os11g04670.1	1	68903.1	2-isopropylmalate synthase B, putative, expressed
			ANEFGIVLGK	66.43	1047.2	1048.2	+2,	0	0.9903
			QLEVTINGIGER	65.35	1328.47	1328.38	+2,	0	0.9902
			AGNASLEEVVMAIK	82.75	1431.65	1431.33	+1,+2	0	0.9996
			AVDDIIQIPTVLR	38.43	1452.69	1453.19	+2,	0	0.9035
			EFLYHILEEVIK	84.67	1532.78	1533.26	+1,+2,+3	0	0.9999
			IHTFIATSEIHMQHK	57.18	1793.05	1793.47	+2,	0	0.983
			YKGTYEIISPDDIGLTR	53.87	1941.14	1942.27	+2,	1	0.9784
			VTDEDIEALLSDEIFQPK	85.62	2062.23	2061.24	+2,+3	0	1
			ELLGGLYTGINTQHITMSSK	66.49	2163.45	2162.92	+2,	0	0.9939
			AIVGANAFAHESGIHQDGMLK (00000000000000000001000)	65.04	2166.42	2166.39	+2,+3	0	0.9999
			RVTDEDIEALLSDEIFQPK	45.66	2218.42	2218.71	+2,+3	1	0.9881
			LGVDIIEAGFPASSPDDLDAVR	58.38	2257.45	2258.09	+2,	0	0.9883
			RELLGGLYTGINTQHITMSSK	93.31	2319.64	2319.46	+2,+3	1	0.9999
			AGATTLNIPDTVGYTLPYEFGK	46.15	2328.57	2329.01	+2,	0	0.9657
			VFWSLADVQATCGTLGLSTATVK	31.82	2425.76	2424.91	+2,	0	0.8824
			SIAIEVGNTPVGEDGHVPVICGLSR	62.95	2576.88	2576.7	+2,+3	0	0.9996
LOC_Os03g50480.1	1	63176.7	phosphoglucomutase, putative, expressed
			GATIVVSGDGR	37.26	1031.12	1029.74	+2,	0	0.6558
			LVTVEDIVR	28.79	1043.21	1043.65	+2,	0	0.7322
			SMPTSAALDVVAK	46.09	1289.5	1289.2	+1,+2	0	0.9885
			ELMANLVSMQSSLSDVNK (00010000000000000000)	79.46	1966.24	1967.63	+2,	0	0.9979
			VWVGQNSLMSTPAVSAVIR	91.16	2015.34	2014.49	+2,	0	0.9992
			FTFCYDALHGVAGTYATR	52.7	2050.25	2051.51	+2,+3	0	0.999
			IFVEELGAAESSLLNCVPK	116.76	2076.37	2076.39	+2,+3	0	1
			RVWVGQNSLMSTPAVSAVIR (0000000000100000000000)	74.95	2171.52	2172.87	+2,+3	1	1
			ATGAFILTASHNPGGPTEDFGIK	65.75	2301.51	2301.22	+2,+3	0	0.9984
			VTVFQQPHYLQNFVQSTFNALPADK	58.89	2893.21	2893.26	+2,+3	0	0.9997
			FFVTPSDSVAIIAANAVQSIPYFSSGLK	88.45	2930.31	2929.29	+2,+3	0	0.9999
			FFGNLMDAGMCSICGEESFGTGSDHIR (00000010001000000000000000000)	84.92	2996.29	2996.71	+2,+3	0	1
			KVTVFQQPHYLQNFVQSTFNALPADK	68.95	3021.38	3020.93	+2,	1	0.9961
LOC_Os03g46100.1	1	63883.4	cupin domain containing protein, expressed
			ELAFAASAR	51.63	935.035	935.422	+2,	0	0.9632
			MYLAGMNSVLK	46.82	1226.51	1227.8	+1,+2	0	0.9957
			NPESFLSSFSK	73.45	1242.33	1242.66	+1,+2	0	0.9998
			GPFNILEQRPR	47.12	1326.5	1326.28	+3,	0	0.9386
			SFHDLAEHDIR	41.38	1339.41	1339.96	+3,	0	0.9009
			LLPPFHQASSLLR	51.67	1478.74	1478.75	+1,+2	0	0.9951
			GTVFVVPSGHPIVVTSSR	65.02	1839.1	1839.55	+2,+3	0	0.9992
			VAVVNITAGSMNAPFYNTR	52.32	2025.29	2024.99	+2,	0	0.9773
			DSTLQIVCFDVHANNNER	83.63	2132.27	2131.52	+2,+3	0	1
			EVDELLNAQQESAFLAGPEK	90.42	2188.35	2187.8	+2,	0	0.9992
			VAYVLDGEGEAEIVCPHLSR	90.28	2214.45	2214.68	+2,+3	0	1
LOC_Os07g42490.1	1	93624.1	sucrose synthase, putative, expressed
			YLEMLYALK	49.28	1143.39	1143.93	+2,	0	0.9554
			NLTGLVELYGR	69.77	1234.4	1234.6	+1,+2	0	0.9997
			ASALLVEFFEK	75.84	1253.44	1252.65	+2,	0	0.9916
			LKDSALEDVLR	46.38	1258.42	1257.52	+1,	1	0.9462
			RYLEMLYALK	42.18	1299.58	1299.55	+2,	1	0.9197
			LMTLSGVYGFWK	66.13	1401.67	1400.97	+2,	0	0.9911
			LGVTHCTIAHALEK	57.62	1549.79	1549.64	+2,+3	0	0.9994
			MATTVPLAIEGEASTK (010000000000000000)	45.24	1618.85	1635.89	+2,+3	0	0.9883
			LQELVNLVVVCGDHGK	98.56	1780.05	1779.25	+2,+3	0	1
			MFNLIEQYNLNGHIR (01000000000000000)	87.82	1862.12	1862.82	+2,+3	0	0.9993
			IGDSLSAHTNELVAVFSR	92.46	1916.1	1914.98	+2,+3	0	1
			HLAGITADTPYSEFHHR	59.17	1952.09	1952.17	+2,+3	0	0.9975
			ETVGQYESHMAFTMPGLYR (000000000010000000000)	52.96	2217.48	2216.72	+2,+3	0	0.9979
			ETIHLLLDLLEAPEPSALEK	69.31	2231.54	2231.28	+2,	0	0.995
			INVSQLGVEELSVPEYLQFK	77.92	2292.58	2291.71	+2,	0	0.9977
			GMLQPHQIIAEYNAAIPEGER (00100000000000000000000)	66.17	2337.61	2353.66	+2,+3	0	0.9997
			FNIVSPGADMSIYFPFTESQKR	76.59	2534.84	2534.53	+2,+3	1	0.9999
LOC_Os03g28330.1	1	93420.5	sucrose synthase, putative, expressed
			YLEMLYALK	49.28	1143.39	1143.93	+2,	0	0.9554
			NLTGLVELYGR	69.77	1234.4	1234.6	+1,+2	0	0.9997
			ASALLVEFFEK	75.84	1253.44	1252.65	+2,	0	0.9916
			RYLEMLYALK	42.18	1299.58	1299.55	+2,	1	0.9197
			LMTLTGVYGFWK (00100000000000)	76.18	1415.7	1414.76	+2,	0	0.9963
			MGVTHCTIAHALEK	43.53	1567.83	1568.07	+2,+3	0	0.9949
			MFDLIEQYNLNGHIR (01000000000000000)	65.53	1863.1	1862.82	+2,+3	0	0.9996
			IGDSLSAHPNELVAVFTR	77.77	1926.13	1927.07	+3,	0	0.9968
			DTVGQYESHMAFTMPGLYR (000000000010000000000)	24.73	2219.45	2220.02	+2,	0	0.7518
			VNVSELAVELLTVPEYLQFK	71.59	2291.64	2290.84	+2,+3	0	0.9999
			GMLQAHQIIAEYNNAISEADR	27.8	2344.56	2343.86	+3,	0	0.7802
			LTSLHPEIEELLYSEVDNNEHK	52.23	2609.8	2609.12	+2,+3	0	0.9994
LOC_Os07g48490.2	1	39041.5	stress responsive protein, putative, expressed
			DGTTVVLWEWCK	58.3	1493.68	1494.95	+1,+2	0	0.9993
			VFSAAGEDYCLTVR	78.32	1587.75	1586.36	+2,	0	0.9972
			DHGGIHDGTEIVLWK	91.94	1676.83	1677.75	+2,+3	0	1
			MVNNIYLNFDAFHGDK (010000000000000000)	76.77	1898.1	1913.67	+2,+3	0	1
			LVPFNPEYEDASVLWTESK	62.59	2224.42	2225.63	+2,+3	0	0.9993
			LVPYNPEYQDESVLWTESK	71.2	2297.47	2296.15	+2,+3	0	0.9989
			ILPWGPEAHSSSPGAATACTIGGVPVHTVR	84.42	3026.39	3025.36	+2,+3	0	0.9999
LOC_Os01g49290.1	1	36687.7	WD repeat-containing protein, putative, expressed
			LWDLSTGVTTR	57.55	1248.38	1248.2	+1,+2	0	0.9989
			DGVTLLWDLAEGK	92.59	1416.58	1416.24	+2,	0	0.9992
			YWLCAATQDSIK	67.01	1455.63	1455.43	+1,+2	0	0.9991
			DGVTLLWDLAEGKR	72.86	1572.76	1573.22	+2,+3	1	0.9998
			LYSLDAGSIIHSLCFSPNR	109.6	2150.41	2149.34	+2,+3	0	1
			YTIGGDLGGGEGHNGWVSCVR	123.44	2191.34	2191.99	+2,+3	0	1
			CNLEGHGGYVNAVAVSPDGSLCASGGK	90.11	2676.89	2676.18	+2,+3	0	1
			SLLVWDLTNPVQNVGEGAGASEYGVPFR	65.23	2976.26	2975.09	+2,	0	0.9949
			SLLVWDLTNPVQNVGEGAGASEYGVPFRR	112.06	3132.44	3131.53	+2,+3	1	1
LOC_Os01g44220.1	1	58315.7	glucose-1-phosphate adenylyltransferase large subunit, chloroplast precursor, putative, expressed
			SGIVVILK	63.56	828.051	828.769	+1,+2	0	0.9929
			DVLLDILK	38.76	928.124	927.606	+2,	0	0.6463
			VDTSFLSYAIDDK	86.23	1473.58	1473.75	+1,+2	0	0.9999
			YPYIASMGIYVLK (000000010000000)	70.85	1517.83	1519.05	+1,+2	0	0.9998
			IFVMTQFNSASLNR (0000100000000000)	94.93	1627.86	1643.71	+2,	0	0.9993
			YAHLQDFGSEILPR	73.39	1645.81	1646.64	+2,+3	0	0.9997
			SFFDANLALTEQPPK	77.92	1677.85	1678.25	+2,	0	0.9972
			QKYPYIASMGIYVLK (00000000010000000)	43.54	1774.13	1774.35	+3,	1	0.9293
			ACVFTEYWEDIGTIK	76.54	1832.04	1831.83	+2,	0	0.9968
			VIQFLEKPEGADLESMK	42.01	1934.21	1933.89	+2,	0	0.939
			SFFDANLALTEQPPKFEFYDPK	26.24	2604.86	2604.24	+2,+3	1	0.9525
			NVIIANTQGVQESDHPEEGYYIR	79.16	2632.79	2632.97	+2,+3	0	1
			NYADASHVSAVILGGGTGVQLFPLTSTR	86.23	2832.13	2832.67	+2,+3	0	0.9999
			KNYADASHVSAVILGGGTGVQLFPLTSTR	89.75	2960.3	2959.98	+2,+3	1	1
			IKDAIISDGCSFSECTIEHSVIGISSR	59.67	2982.3	2983.17	+3,	1	0.9895
			VIQFLEKPEGADLESMKVDTSFLSYAIDDK (00000000000000001000000000000000)	30.72	3405.78	3405.72	+3,	1	0.8817
LOC_Os06g13810.1	1	61946	pyrophosphate--fructose 6-phosphate 1-phosphotransferase subunit beta, putative, expressed
			LASVYSEVQTSR	104.99	1339.45	1338.78	+2,	0	0.9997
			SVTDYITDIVCK	81.45	1413.59	1414.5	+2,	0	0.9977
			IYSEMIGNVMTDAR	37.05	1599.83	1599.86	+2,	0	0.8926
			YVELTADYVYPYR	75.65	1651.81	1650.61	+2,	0	0.9963
			TIQEQLLLERDPHGNVQVAK	47.56	2288.56	2288.89	+2,+3	1	0.9927
			LIAELNEILAHDVVDEAGAWK	96.06	2306.57	2305.49	+2,+3	0	1
			LFPNLFGQPSVSLVPSPEPASTRPLK	62.78	2779.19	2780.18	+2,+3	0	0.9996
			AELGYNYGVILIPEGLIDFIPEVQK	30.19	2791.2	2790.09	+2,	0	0.8768
			AASHITLECALQTHPNVALIGEEVAAK	94.89	2844.2	2843.22	+2,+3	0	1
			CGLPTIFDSNYCYALGYGSGALLQCGK	79.07	2986.36	2986.47	+2,	0	0.9984
			VGVVLSGGQAPGGHNVICGIFDYLQEYAK	72.43	3049.41	3048.45	+2,+3	0	1
			NHYISPGPIQFSGPGSNDANHTLMLELGAEA (000000000000000000000000100000000)	50.27	3238.5	3253.97	+3,	0	0.9796
LOC_Os03g05730.1	1	90484.8	cell division control protein 48 homolog E, putative, expressed
			KGDLFLVR	36.28	947.132	947.445	+2,	1	0.8553
			IVSQLLTLMDGLK	107.66	1430.75	1431.7	+2,	0	0.9998
			RIVSQLLTLMDGLK	85.23	1586.94	1587.73	+2,+3	1	1
			NAPSIIFIDEIDSIAPK	78.24	1843.08	1843.04	+2,	0	0.9974
			YTQGFSGADITEICQR	80.21	1845.98	1845.65	+2,	0	0.9978
			GPELLTMWFGESEANVR (0000000100000000000)	50.18	1952.15	1953.01	+2,	0	0.9703
			SHVIVMGATNRPNSIDPALR	38.34	2148.45	2149.8	+2,	0	0.9263
			QSAPCVLFFDELDSIATQR	99.61	2197.42	2197.64	+2,+3	0	1
			ETVVEVPNVSWEDIGGLENVKR	32.16	2469.7	2469.16	+2,	1	0.8849
			MDIIDLEDETIDAEILNSMAVTNDHFK	51.76	3093.39	3092.88	+3,	0	0.9537
			EKMDIIDLEDETIDAEILNSMAVTNDHFK	47.14	3350.68	3351.92	+3,	1	0.9707
LOC_Os03g21040.2	1	39278.2	stress responsive protein, putative, expressed
			ADEGFSVTVR	70.72	1080.15	1081.3	+2,	0	0.9934
			IKDEEGNPAFALVNK	71.03	1644.82	1645.79	+2,	1	0.9948
			ILPWGDEAYAGGSANAPR	105.82	1844.98	1844.18	+2,	0	0.9998
			MVNNIYLNFDALHGDK	69.21	1864.09	1864.08	+2,	0	0.9783
			HSNSIKDEEGYPAFALVNR	98.01	2147.3	2146.59	+2,+3	1	1
			LVPYNPGYQDESVLWTESR	46.89	2253.42	2252.15	+2,	0	0.9641
			GGSVCLAPTNPRDEYQHWIK	29.39	2328.56	2327.22	+2,	1	0.84
			MVNNIYLNFDALHGDKDHGGVR (010000000000000000000000)	71.83	2485.73	2485.88	+2,+3	1	1
			LAPFNPEYPDESVLWTESGDVGK	49.49	2550.73	2551.32	+2,+3	0	0.9983
LOC_Os01g47410.1	1	56508.7	aspartic proteinase oryzasin-1 precursor, putative, expressed
			FDGILGLGFK	56.21	1066.25	1066.28	+2,	0	0.9644
			EPSITFMVAK	30.71	1122.34	1123.51	+1,	0	0.7826
			FVLKPEQYILK	45.9	1377.67	1377.62	+2,+3	0	0.9949
			CHLSIACYFHSR	61.39	1550.76	1551.87	+2,+3	0	0.9985
			AVVSQYGQQILDQLR	73.08	1717.92	1716.88	+2,	0	0.9956
			QGLVVDPVFSFWFNR	83.87	1811.05	1809.89	+2,	0	0.9983
			NQDFIEATREPSITFMVAK	64.82	2197.47	2196.96	+2,+3	1	0.9995
			HADEGQGGEIVFGGIDPNHYK	72.94	2240.34	2240.74	+2,+3	0	1
			VGEGTATQCISGFTAMDIPPPR	93.68	2305.59	2304.68	+2,	0	0.9995
			NGKPASIHYGTGAISGYFSQDSVK	68.17	2484.67	2483.41	+2,+3	0	0.9999
			KNGKPASIHYGTGAISGYFSQDSVK	30.45	2612.85	2613.54	+3,	1	0.8513
			LPSPMGESSVDCSSLASMPDIAFTIGGNK (0000010000000000000000000000000)	45.64	2969.32	2968.33	+2,	0	0.9726
LOC_Os03g10110.1	1	74730.2	cupin domain containing protein, expressed
			GFEVEVLRPGFGVPR	51.99	1658.9	1659.73	+2,+3	0	0.999
			HPTSEVYSFVSDLLK	77.06	1721.9	1723.13	+2,+3	0	1
			WWHGAGGEASGGGHLVQK	84.54	1833.96	1835.33	+2,+3	0	0.9999
			EKWWHGAGGEASGGGHLVQK	37.9	2091.24	2091.94	+3,	1	0.9062
			VVAASDAGLVTAVDVADAAGTAYR	85.27	2263.46	2262.53	+2,+3	0	1
			AFNFYSGKPDVENCYGWSR	89.19	2297.46	2298.81	+2,+3	0	1
			GDVYNFDQGTILYIQSNACGTR	25.09	2492.68	2492.54	+2,	0	0.7838
LOC_Os10g25130.1	1	53163.1	aminotransferase, classes I and II, domain containing protein, expressed
			DAIAAGIASR	45.61	944.044	944.364	+2,	0	0.9395
			GEIVIHAQR	47.27	1022.16	1021.89	+2,	0	0.9466
			APDAFYALR	55.54	1023.14	1022.82	+2,	0	0.9742
			SLFSADAISR	71.45	1066.16	1067.15	+2,	0	0.9879
			ATTILASIPGR	68.45	1099.28	1099.26	+2,	0	0.9872
			AFHEGFMAAYR	56.86	1299.46	1299.36	+1,+2,+3	0	0.9999
			AFHEGFMAAYRD (00000001000000)	57.13	1414.54	1414.15	+1,+2,+3	1	1
			GGYMEITGFSAPVR	49.26	1484.67	1483.7	+1,	0	0.9637
			RGGYMEITGFSAPVR	67.65	1640.86	1641.56	+2,+3	1	0.9999
			EVIALCDHPCLLEK	75.4	1696.98	1696.01	+2,	0	0.9963
			SMGYNEDDLPLVSFQSVSK (001000000000000000000)	59.67	2132.3	2132.06	+2,	0	0.9881
			EVIALCDHPCLLEKEETK	38.23	2184.49	2185.07	+2,	1	0.9205
			ALVVINPGNPTGQVLAEENQR	84.53	2219.45	2220.19	+2,	0	0.9988
			VASVNLCSNITGQILASLVMNPPK (00000000000000000000100000)	101.02	2526.97	2527.57	+2,+3	0	1
			NEGLVLLADEVYQENIYVDNKK	65.02	2566.81	2565.98	+2,+3	1	0.9998
			LLEATGIVVVPGSGFGQVPGTWHIR	67.03	2590.97	2590.99	+2,+3	0	0.9996
LOC_Os08g25734.2	1	53235.1	glucose-1-phosphate adenylyltransferase large subunit, chloroplast precursor, putative, expressed
			NVMLQLLR	30.51	986.233	986.75	+1,	0	0.7587
			IINVDNVQEAAR	66.14	1341.47	1341.01	+2,	0	0.9911
			IYVLTQFNSASLNR	112.52	1625.82	1625.19	+2,	0	0.9978
			AMMVDTTILGLDDVR (00110000000000000)	91.25	1649.93	1680.74	+2,	0	0.9989
			SVDESVLGIILGGGAGTR	90.62	1700.89	1700.8	+2,	0	0.9992
			LIDIPVSNCLNSNISK	55.51	1787.04	1785.86	+2,	0	0.9804
			VLDADVTDSVIGEGCVIK	74.93	1890.12	1890.44	+2,	0	0.9967
			SCISEGAIIEDSLLMGADYYETEADK	45.8	2881.1	2880.49	+2,	0	0.9698
			SCISEGAIIEDSLLMGADYYETEADKK (00000000000000010000000000000)	89.84	3009.28	3024.16	+2,+3	1	1
			NEGFVEVLAAQQSPDNPNWFQGTADAVR	67.76	3061.23	3060.28	+2,	0	0.996
			LIDIPVSNCLNSNISKIYVLTQFNSASLNR	28.82	3394.85	3394.49	+3,	1	0.862
LOC_Os01g09560.1	1	54174.1	mitochondrial-processing peptidase subunit alpha, mitochondrial precursor, putative, expressed
			SAILMNLESK	49.52	1105.31	1104.83	+2,	0	0.9579
			SSGGFWTWLTGAR	81.87	1425.55	1425.81	+1,+2	0	0.9997
			TYMPEMVEVLIDCVR	56.29	1855.2	1854.59	+2,	0	0.9817
			GLHSSLNHLANEFDQIR	64.48	1951.1	1950.91	+2,+3	0	0.9996
			LNTNVLEYFLAENYTAPR	82.49	2128.34	2128.13	+2,	0	0.9983
			DVHSNTGIFGIHTSTDAAFVPK	61.66	2314.51	2315.01	+2,	0	0.9912
			IVLAATGVDHDELVSIAEPLLSDMPGVTGPAKPK (000000000000000000000000100000000000)	70.48	3441.94	3458.25	+3,	0	0.9969
LOC_Os02g38920.1	1	36738.6	glyceraldehyde-3-phosphate dehydrogenase, putative, expressed
			KVVISAPSK	30.08	928.127	928.997	+2,	1	0.7578
			AGIALSDTFVK	46.57	1121.28	1120.67	+1,+2	0	0.9892
			DAPMFVVGVNEK	56.37	1305.5	1305.27	+1,+2	0	0.9987
			VPTVDVSVVDLTVR	102.99	1498.72	1498.12	+2,	0	0.9997
			LVSWYDNEWGYSTR	77.5	1775.87	1776.57	+2,	0	0.997
			FGIVEGLMTTVHAITATQK (000000001000000000000)	76.62	2017.35	2016.85	+2,+3	0	1
			GILGYVEEDLVSTDFQGDSR	77.51	2200.32	2199.85	+2,	0	0.9976
			SDVNIVSNASCTTNCLAPLAK	85.31	2235.49	2234.8	+2,	0	0.9988
			VINDRFGIVEGLMTTVHAITATQK (00000000000001000000000000)	46.04	2615.01	2616.08	+3,	1	0.9603
			NPEEIPWAAAGAEYVVESTGVFTDKDK	45.19	2924.13	2924.43	+2,	1	0.9691
LOC_Os02g32350.1	1	108580	TUDOR protein with multiple SNc domains, putative, expressed
			SLEAIVEQVR	86.06	1143.29	1143.33	+2,	0	0.9943
			QVTVEMEYSR	34.29	1241.37	1241.19	+2,	0	0.8406
			SITLSYLMAPR	31.08	1251.49	1252.75	+2,	0	0.7975
			TGTFLGSLWESK	40.6	1325.47	1324.7	+2,	0	0.9141
			DLALELVENGLAK	68.28	1384.57	1384.06	+2,	0	0.985
			LAAAAVSTEIPPDR	32.08	1410.57	1410.17	+2,	0	0.5958
			GVTSGDCLLIMGSTK	89.63	1538.79	1538.24	+2,	0	0.999
			YVEWSANMMDVDAK (0000000001000000)	39.82	1674.85	1673.67	+2,	0	0.9169
			ESPVMHITDLTTVSAK	30.8	1728.96	1730.19	+3,	0	0.7885
			IRPADPSISSSPALAQLCSLAFIK	61.73	2542.95	2541.64	+2,+3	0	0.9998
			VVEVVSGDCIIVADDAAPYGSPSAER	37.54	2676.91	2676.89	+2,	0	0.9369
			VPNLEDDFGHEAAVYLNDCLLNSQK	75.28	2862.09	2863.24	+2,+3	0	1
			GAVSSQDDKFEVFYIDYGNQEVVPYSR	25	3113.3	3113.44	+2,	1	0.8227
LOC_Os02g01010.1	1	62480.3	OsPDIL1-4 protein disulfide isomerase PDIL1-4, expressed
			GIDSLVIAK	57.5	915.085	915.082	+2,	0	0.9497
			LLFVFVER	43.4	1022.24	1022.19	+2,	0	0.9222
			EAIVSWVNK	29.46	1045.19	1045.71	+2,	0	0.7518
			EAIVSWVNKK	34.32	1173.36	1172.48	+2,	1	0.8395
			ASAIADFVSANK	72.53	1193.31	1192.78	+2,	0	0.9949
			NLDQIVLDESK	30.16	1273.39	1273.26	+2,	0	0.5283
			AKPDGFPTILFYPAGK	61.69	1721.99	1721.75	+2,+3	0	0.9992
			LEDAINFYQTSNPDVAK	76.41	1925.06	1925.13	+2,	0	0.997
			YDVQGFPTILFFIDGVPK	80	2056.36	2057.27	+2,	0	0.9979
			AILAVLDSLSGAHSDEIAAASR	115.32	2167.38	2168.13	+2,+3	0	1
			DALLEIYAPWCGHCQELEPTYNK	42.62	2808.11	2808.01	+2,+3	0	0.9955
			ASAIADFVSANKLPLVNTLTQETAPSIFDNPIK	71.9	3486.92	3488.15	+3,	1	0.9972
LOC_Os10g26060.1	1	56876	glutelin, putative, expressed
			EGCAYIAFK	40.76	1058.21	1057.54	+1,	0	0.9062
			GQLLIVPQHYVVVK	60.54	1592.92	1592.13	+2,	0	0.9865
			GLLLPHYTNGASLVYIIQGR	93.48	2185.52	2185.33	+2,+3	0	1
			VTNLNSQNFPILNLVQMSAVK	44.62	2330.7	2329.87	+2,	0	0.9587
			GLSLLQPYASLQEQEQGQMQSR	62.4	2491.73	2490.93	+2,	0	0.9918
			SQAGTTEFFDVSNELFQCTGVSVVR	90.4	2779	2779.64	+2,	0	0.9994
			VNLYQNALLSPFWNINAHSIVYITQGR	68.26	3132.53	3131.32	+2,+3	0	0.9827
			EHYQEGGYQQSQYGSGCPNGLDETFCTMR	76.4	3400.56	3400.5	+3,	0	0.9978
LOC_Os06g46284.1	1	96562.5	glycosyl hydrolase, family 31, putative, expressed
			ELYLWESVAR	46.36	1265.41	1265.72	+2,	0	0.9448
			RELYLWESVAR	33.59	1421.6	1421.36	+3,	1	0.7995
			VLSTATSDLTFAIHTSPFR	59.45	2064.3	2064.06	+2,	0	0.9878
			GVLVSPVLEPGATTVTAYFPAGR	74.31	2302.62	2302.22	+2,	0	0.9972
			WNGSNYLGVVWPGNVYFPDFLNPR	37.01	2812.1	2811.57	+2,	0	0.9314
			TVPASAVHYGGVAEYDAHNLFGFLEAR	86.67	2892.14	2891.65	+2,+3	0	1
			RVTLPAPADTVNVHVAGGNILTLQQPALTSSR	67.81	3297.72	3298.56	+3,	1	0.9957
LOC_Os11g10480.1	1	41725.5	dehydrogenase, putative, expressed
			IIGIDLNANR	44.78	1098.25	1098.36	+2,	0	0.7766
			GTFFGNYKPR	53.82	1186.32	1185.98	+2,	0	0.9713
			DHDKPVQQVLAEMTNGGVDR	72.79	2209.4	2210.66	+2,	0	0.9963
			FITHSVPFSEINTAFDLMHK (0000000000000000001000)	75.14	2334.65	2350.03	+2,+3	0	1
			VCVLSCGISTGLGATINVAKPPK	85.99	2342.78	2344.11	+2,	0	0.999
			AAVAWEAAKPLVIEEVEVAPPQAMEVR (00000000000000000000000010000)	82.43	2904.34	2903.22	+2,+3	0	1
LOC_Os08g40930.1	1	90801	Alpha amylase, catalytic domain containing protein, expressed
			YWVTEMHVDGFR (00000010000000)	67.12	1539.71	1539.17	+2,	0	0.992
			LIAEAWDAGGLYQVGQFPHWK	77.65	2386.66	2386.02	+2,+3	0	1
			GEFYNYSGCGNTFNCNHPVVR	30.38	2492.66	2492.53	+3,	0	0.8269
			GTDGFAGGFAECLCGSPHLYQAGGR	66.78	2585.78	2585.22	+2,+3	0	0.9999
			FDGMFAPHCGQYFDVSNVVVDPYAK	68.81	2864.17	2863.47	+2,	0	0.9958
			ELGVNCVELMPCHEFNELEYFSCSSK	49.38	3179.53	3179.58	+2,	0	0.9784
LOC_Os03g16980.1	1	39479.7	NAD dependent epimerase/dehydratase family domain containing protein, expressed
			VAETLMFDYHR	65.81	1381.56	1380.51	+2,+3	0	0.9996
			HEVIVADNFFTGSK	44.36	1563.71	1565.07	+2,	0	0.943
			SFCYVADMVNGLIK	49.42	1616.9	1616.18	+2,	0	0.9643
			ELINPEVTVTMTENTPDDPR	36.1	2271.46	2270.49	+2,	0	0.9087
			LMENEKHEVIVADNFFTGSK (0010000000000000000000)	88.33	2308.57	2307.99	+2,+3	1	0.9999
			HDVTQPLLVEVDQIYHLACPASPIFYK	86.37	3154.59	3153.47	+2,+3	0	1
LOC_Os12g13320.1	1	52534.4	argininosuccinate synthase, chloroplast precursor, putative, expressed
			IDMVENRLVGMK (00010000000000)	36.78	1420.7	1420.4	+2,	1	0.654
			FELTFYALNPELK	87.15	1584.81	1584.34	+1,+2	0	1
			DLKEEFVSEYIYPCLR	63.27	2061.31	2062.69	+2,+3	1	0.9988
			NLWHLSHEGDILEDPANEPK	95.46	2314.47	2313.24	+2,+3	0	0.9999
			EDISSFENGEIYNQADAEGFIR	119.79	2504.57	2503.39	+2,	0	0.9999
LOC_Os03g06200.1	1	45330.3	aminotransferase, putative, expressed
			FSAASVAWSGK	43.69	1110.22	1111.46	+2,	0	0.933
			KFSAASVAWSGK	44.64	1238.39	1237.97	+2,	1	0.9423
			NVGPSGVTIAIVR	34.17	1282.49	1282.18	+2,	0	0.8564
			FLHICSNETIHGVEFK	84.21	1931.17	1931.82	+2,+3	0	0.9998
			KDLVGSAQPITPVMLDYK	42.38	1975.31	1975.19	+2,	1	0.9436
			SGILVADMSSNFCSKPVDVSR	98.31	2269.55	2268.61	+2,+3	0	1
			FLHICSNETIHGVEFKDYPEPK	52.91	2660.95	2661.53	+2,+3	1	0.9993
LOC_Os02g17390.1	1	79087.3	3-hydroxyacyl-CoA dehydrogenase, putative, expressed
			TSPQAILDLITVGK	42.7	1455.69	1456.58	+2,	0	0.9351
			ASDLDIASILGMGFPK	55.82	1634.89	1635.04	+2,	0	0.9809
			KVPVVVGNCTGFAVNR	108.8	1717	1716.64	+2,+3	1	1
			GGLVFWADTIGAPYIHSK	48.74	1932.18	1932.26	+3,	0	0.96
			GGKPKPDPSVQVVIDEYR	33.48	1984.21	1984.5	+3,	0	0.8482
			WTEIYGDFFKPSSYLEDR	58.84	2253.42	2253.83	+2,+3	0	0.9996
			VAANLPQHQACLDVMEEGVLCGGHAGVLK (0000000000000001000000000000000)	42.98	3090.51	3090.19	+3,	0	0.9579
			KVAANLPQHQACLDVMEEGVLCGGHAGVLK (00000000000000001000000000000000)	30.1	3218.69	3217.61	+3,	1	0.8735
			TMPGGKPVTLSDQDILEMIFFPVVNEACR	31.76	3265.78	3265.16	+3,	0	0.8911
LOC_Os02g47590.1	1	39896.6	ornithine carbamoyltransferase, putative, expressed
			VFAHQDILDLAK	62.85	1369.56	1368.68	+1,+2	0	0.9979
			MHAQNAIMLHVLGA (0000000010000000)	45.99	1505.81	1522.25	+1,+3	0	0.994
			LAALFPLHFVCACPK	40.46	1744.13	1744.64	+3,	0	0.9064
			VVYVGDGNNIVHSWLR	71.74	1828.04	1827.34	+2,+3	0	0.9998
			DFLHIDDFDKDTIMK	38.87	1853.06	1853.15	+3,	1	0.8936
			GIEVTDGAIEAPNSIVFPQAENR	54.17	2427.62	2428.89	+2,	0	0.9834
			VFQGFTVDEAMMEMAGPNAFLMHCLPAER	100.63	3300.83	3300.02	+3,	0	0.9997
LOC_Os10g35010.1	1	111249	ATTIC110/TIC110, putative, expressed
			LSSAIEASISR	52.96	1133.25	1134.26	+2,	0	0.97
			LSDEIAAEMFK	62.94	1253.42	1252.73	+2,	0	0.9875
			LDNALVQAVALLR	65.63	1395.65	1395.83	+2,	0	0.9854
			IRLDNALVQAVALLR	103.61	1664.99	1665.3	+2,+3	1	1
			NALGLDDVDAANMHMEIGR	27.97	2042.25	2043.38	+2,	0	0.8058
			EANFQLDSLIAEPLRENIYK	38.59	2363.62	2363.26	+2,	1	0.9291
			SVEEIFSSGTGEFDEEEVYVK	84.2	2380.47	2381.45	+2,	0	0.9987
			FLYSVLPPGDEDLKGDEVQTIIK	33.16	2576.89	2577.72	+2,	1	0.8973
LOC_Os03g55280.1	1	40462.7	semialdehyde dehydrogenase, NAD binding domain containing protein, putative, expressed
			GAALNAVQIAEMLLK (00000000000010000)	80.58	1541.85	1541.69	+1,+2	0	0.9997
			KGAALNAVQIAEMLLK	99.92	1670.03	1670.78	+2,+3	1	1
			AHAPAAVASGAVVVDNSSAFR	60.19	1997.17	1997.61	+2,+3	0	0.9998
			MVVSTYQAASGAGAAAMEELK	52.53	2085.36	2085.36	+3,	0	0.9741
			GAIVANPNCSTIICLMAATPLHR	69.68	2480.93	2481.95	+2,	0	0.9958
LOC_Os01g56150.1	1	57798.7	OsProCP1 - Putative Lysosomal Pro-x Carboxypeptidase homologue, expressed
			FGSNIIFFNGLLDPWSGGGVLK	72.71	2338.66	2337.57	+2,	0	0.9966
			SLAYLTAEQALADYAVLLTDLK	66.73	2382.7	2383.9	+2,+3	0	0.9996
			SLAYLTAEQALADYAVLLTDLKK	97.08	2510.88	2510.96	+2,+3	1	1
			LDHFSFLEEEGEEGDGFFQQR	73.48	2516.59	2515.47	+2,+3	0	1
LOC_Os06g15990.1	1	59648.3	aldehyde dehydrogenase, putative, expressed
			VGPALACGNTVVLK	46.17	1398.67	1398.4	+2,	0	0.9516
			VGTVWVNCFDVFDAAIPFGGYK	60.89	2462.78	2461.98	+2,	0	0.9905
			ANASQYGLAAGVFTNNLNTANTLTR	100.66	2582.78	2581.94	+2,	0	0.9997
			RANASQYGLAAGVFTNNLNTANTLTR	65.82	2738.97	2737.81	+2,+3	1	0.9996
			HNDEIAALETWDNGKPYAQAANIEVPMVAR (00000000000000000000000000010000)	89.43	3324.63	3324.99	+3,	0	0.9993
			LLHEAGLPDGVVNVVSGFGPTAGAALASHMDVDK (000000000000000000000000000000100000)	61.12	3345.74	3346.47	+3,	0	0.9929
LOC_Os02g41630.2	1	76068	phenylalanine ammonia-lyase, putative, expressed
			TKDGPALQVELLR	30.78	1439.66	1438.69	+2,	1	0.806
			FVREELGCVFLTGEK	39.77	1784.04	1785.04	+2,	1	0.9193
			AVLVEHALTSGDAEPEASVFSK	58.82	2257.45	2258.59	+2,	0	0.9886
			HLNAGIFGTGSDGHTLPSETVR	62.96	2266.43	2266.95	+2,+3	0	0.9999
			LMFAQFSELVNEFYNNGLTSNLAGSR	73.46	2923.22	2924	+2,+3	0	0.9994
			ASSEWILNCIAHGGDIYGVTTGFGGTSHR	120.55	3064.3	3064.13	+3,	0	1
LOC_Os02g50620.1	1	43043.6	dehydrogenase E1 component domain containing protein, expressed
			GGDLVSAFAELMGR (0000000000001000)	91.31	1422.61	1421.91	+2,	0	0.9979
			KLILAHDLATAAELK	50.53	1606.9	1606.36	+3,	1	0.962
			DVTTTPAELLTFFR	50.03	1610.81	1610.69	+2,	0	0.9659
			EHAIANGPIVLEMDTYR	100.63	1929.16	1929.01	+2,	0	0.9996
			ESPMPDTSELFTNVYVK	31.54	1957.16	1956.57	+2,	0	0.8488
			LPAILVCENNHYGMGTAEWR (0000000000000010000000)	56.53	2331.63	2347.98	+2,+3	0	0.9995
			DANFYGGHGIVGAQVPLGCGLAFAQK	64.9	2647.96	2647.84	+2,	0	0.9943
LOC_Os04g48416.1	1	82880.8	OsSub45 - Putative Subtilisin homologue, expressed
			APEFGALSWSDGVHIVR	78.92	1841.03	1841.35	+2,+3	0	0.9998
			SALMTTAYVHDNTYRPMK	27.51	2099.39	2099.81	+3,	0	0.7523
			FKGADVIVEPNTLHFVSTNQK	73.01	2344.62	2344.71	+3,	1	0.9958
			VGFNILSGTSMSCPHVAGVAALIK	51.64	2429.86	2429.09	+2,+3	0	0.9992
			HTFSSASDLNYPAISVVFADQPSK	77.42	2581.79	2580.66	+2,+3	0	0.9999
			ALTPGLVYDIGQADYLEFLCTQHMTPMQLR	53.05	3483	3484.13	+3,	0	0.9836
LOC_Os09g38030.1	1	51852.8	UTP--glucose-1-phosphate uridylyltransferase, putative, expressed
			SGFISLVSR	75.79	965.104	964.765	+2,	0	0.9956
			VLQLETAAGAAIR	88.55	1312.52	1312.52	+2,	0	0.9988
			YLSGEAEQIEWSK	59.98	1539.64	1539.08	+2,	0	0.9853
			VQLLEIAQVPDEHVNEFK	61.5	2108.35	2108.14	+2,	0	0.9857
			YSNSNIEIHTFNQSQYPR	71.24	2198.31	2197.21	+2,+3	0	0.9997
			ILNHLIHNQNEYCMEVTPK (000000000000001000000)	65.57	2353.68	2352.66	+2,+3	0	0.9999
LOC_Os03g22120.1	1	92558.4	sucrose synthase, putative, expressed
			NITGLVEAYAK	42.03	1178.34	1177.57	+2,	0	0.9212
			ISGTQHTYILR	29.42	1288.45	1289.42	+2,	0	0.7622
			NKDCLEPLLDFLR	73.84	1632.88	1633.76	+2,+3	1	0.9998
			VNVHELSVEQLTVSEYLR	27.27	2115.34	2115.59	+2,	0	0.788
			NTVGQYESHTAFTLPGLYR	94.93	2154.34	2153.26	+2,	0	0.9995
			GILQPHHILDALDEVQSSGGR	96.5	2242.45	2243.44	+2,+3	0	1
LOC_Os04g40950.1	1	36943.7	glyceraldehyde-3-phosphate dehydrogenase, putative, expressed
			KVVISAPSK	30.08	928.127	928.997	+2,	1	0.7578
			AGIALNDNFVK	44.82	1161.31	1161.12	+2,	0	0.9384
			DAPMFVVGVNEK	56.37	1305.5	1305.27	+1,+2	0	0.9987
			VPTVDVSVVDLTVR	102.99	1498.72	1498.12	+2,	0	0.9997
			LVSWYDNEWGYSSR	69.58	1761.84	1761.41	+2,	0	0.994
			FGIVEGLMTTVHAITATQK (000000001000000000000)	76.62	2017.35	2016.85	+2,+3	0	1
			GILGYVEEDLVSTDFQGDNR	98.69	2227.34	2226.03	+2,	0	0.9996
			VINDRFGIVEGLMTTVHAITATQK (00000000000001000000000000)	46.04	2615.01	2616.08	+3,	1	0.9603
			EYKPDIDIVSNASCTTNCLAPLAK	45.05	2681	2681.42	+2,	0	0.9654
			VALQSDDVELVAVNDPFITTDYMTYMFK (000000000000000000000001001000)	46.95	3226.63	3257.48	+3,	0	0.9695
LOC_Os02g14110.1	1	48506.7	aminotransferase, classes I and II, domain containing protein, expressed
			GLDFAGLMDDIK	81.68	1294.47	1294.1	+2,	0	0.9977
			IAAVQALSGTGACR	56.46	1374.57	1373.94	+2,	0	0.9806
			LTNEYHIYMTR	62.93	1440.62	1440.68	+2,+3	0	0.9965
			RIAGNLNMEYLPMGGSIK	44.7	1964.31	1964.57	+2,	1	0.9534
			NHFPFFDMAYQGFASGDPER (0000000010000000000000)	57.18	2333.49	2334.7	+2,+3	0	0.999
			ISMAGVTTGNVAYLANAIHEVTK (0001000000000000000000000)	109.99	2360.68	2377.97	+2,	0	0.9999
			DPILGVTEAFLADPSPDKVNVGVGAYR	26.67	2801.11	2801	+2,	1	0.844
			NAPNGSFFLLHACAHNPTGVDPTEEQWR	68.43	3166.4	3166.16	+2,+3	0	0.9999
LOC_Os04g55720.1	1	64192.3	D-3-phosphoglycerate dehydrogenase, chloroplast precursor, putative, expressed
			LGAAGLELLR	58.43	1012.2	1012.22	+2,	0	0.9809
			LAVQLVAGGGGIK	58.72	1182.41	1181.95	+1,	0	0.9834
			IGEIPAIEEFVFLK	75.61	1604.88	1604.61	+2,	0	0.9962
			FPSAISESGEITVEGK	27.29	1650.78	1650.46	+2,	0	0.7714
			IGEIPAIEEFVFLKL	81.11	1718.04	1717.92	+2,	1	0.9978
			GLGMHVIAHDPYASADR	59.07	1810	1809.82	+2,+3	0	0.9989
			GLIEPISSVFVNLVNADFTAK	84.35	2234.55	2233.92	+2,	0	0.9987
LOC_Os09g30412.1	1	80484.3	heat shock protein, putative, expressed
			SLTNDWEEHLAVK	43.67	1541.66	1540.6	+1,	0	0.938
			ASNTLSIIDSGVGMTK	69.53	1593.8	1593.6	+2,	0	0.9942
			LDAQPELFIHIVPDK	39.88	1734.99	1735.54	+3,	0	0.9032
			HSEFISYPISLWTEK	65.29	1837.04	1837.33	+2,+3	0	0.998
			KPEEITKEEYAAFYK	38.43	1846.04	1846.05	+2,	1	0.9097
			SKLDAQPELFIHIVPDK	55.58	1950.24	1950.87	+3,	1	0.9774
			VFIMDNCEELIPEWLSFVK (000010000000000000000)	50.15	2369.75	2386.02	+2,	0	0.9733
			VVDSPCCLVTGEYGWTANMER (00000000000000000001000)	77.01	2444.72	2444.57	+2,	0	0.9976
			RVFIMDNCEELIPEWLSFVK	34.52	2525.94	2524.62	+2,	1	0.8962
LOC_Os02g07120.1	1	135926	HEAT repeat family protein, putative, expressed
			ATFEVVQLLK	54.72	1147.36	1147.25	+2,	0	0.9729
			SAASYALGNIAVGNLSK	76.78	1635.82	1635.65	+2,	0	0.9971
			CLSAIIVSRPEMLSK	49.8	1704.06	1704.15	+2,	0	0.9664
			AAVLALSTAAHNKPNLIK	52.1	1832.15	1831.21	+3,	0	0.9698
			CPSAVLAVLDSLVDPIEK	86.1	1926.23	1926.69	+2,	0	0.9988
			LADKCPSAVLAVLDSLVDPIEK	39.02	2353.73	2354.86	+3,	1	0.9196
			DLSNHAQIENIVIESFQSPFEEIK	42.09	2788.03	2787.97	+2,+3	0	0.9899
			FGPHLAEAVPLLINYCTSASENDEELR	54.81	3046.32	3046.11	+3,	0	0.984
LOC_Os12g13380.1	1	26690.8	adenylate kinase, putative, expressed
			GIVANLHAEKPPK	75.15	1373.6	1373.09	+2,	0	0.9961
			VLNFAIDDAILEER	82.48	1617.8	1617.46	+2,	0	0.9949
			LEAFHVQTKPVIDYYTK	49.64	2052.33	2052.46	+2,+3	0	0.9887
			GIVANLHAEKPPKEVTVEVQK	41.13	2286.63	2286.68	+3,	1	0.9309
			SRLEAFHVQTKPVIDYYTK	62.95	2295.59	2295.64	+2,	1	0.9911
			GTQSPLIKDEFCLCHLATGDMLR (0000000000000000000001000)	75.71	2663.06	2663.05	+2,+3	1	1
LOC_Os01g09000.1	1	90415.9	glutaminyl-tRNA synthetase, putative, expressed
			YHINVGNLCGQVR	70.57	1529.72	1530.07	+2,+3	0	0.9991
			VHTEIFYSDGNIWR	59.86	1736.88	1738.02	+2,	0	0.9856
			SAVLPLEALLALGLDQR	71.34	1779.09	1779.13	+2,+3	0	0.9996
			GVLHWVAQPAPGVEPLKVEVR	65.69	2281.65	2281.77	+2,	1	0.9935
			YPTNALVHRPVLIDYIVSTK	48.65	2299.67	2300.64	+2,+3	0	0.998
			EYIDHIQEIVHWMGWEPYK	30.46	2473.76	2474.34	+3,	0	0.817
			MGTGGGEGDKSAVLPLEALLALGLDQR	25.72	2669.02	2668.69	+3,	1	0.7905
LOC_Os09g32290.2	1	44262.6	FAD dependent oxidoreductase domain containing protein, expressed
			FDLLHHR	45.32	937.056	937.259	+2,	0	0.932
			AVAMFQSLAAK	67.31	1136.36	1137.65	+2,	0	0.9915
			DVVVGAGFSGHGFK	67	1376.52	1376.46	+2,	0	0.9922
			WIDEVMPGHVDTAGGPVIR	62.92	2049.31	2048.98	+2,	0	0.9911
			SVAGVDLPVQPLHTLICYWR	84.44	2324.7	2324.56	+2,+3	0	1
			ASIVNGAATEVASDAAAPWPWSGVFR	49.5	2630.86	2631.22	+2,	0	0.978
			QPCMYSMTPDEDFIIDFVGGELGK (00000001000000000000000000)	26.02	2766.08	2767.44	+3,	0	0.7748
LOC_Os04g36700.1	1	47824.7	proteasome subunit, putative, expressed
			DASESISILYR	48.14	1253.36	1253.94	+2,	0	0.9559
			IMVNQADDVAGIISSK	75.71	1660.89	1660.43	+2,	0	0.9967
			NLLTQLRPFFSLIPK	28.94	1787.15	1786.87	+2,	0	0.7919
			HLSSLYDTLLEQNLCR	105.48	1962.19	1963.32	+2,+3	0	1
			VEIAHIAEMIELPVDHVEK	37.64	2172.5	2172.16	+3,	0	0.8985
			LAALLLENQEYTEALTLLTGLIK	62.22	2530.95	2530.16	+2,+3	0	0.9999
LOC_Os09g07830.1	1	41423	acetyl-CoA acetyltransferase, cytosolic, putative, expressed
			ILVTLLGVLR	83.92	1096.41	1096.47	+2,	0	0.9929
			AQELGLQVIAR	56.89	1197.38	1197.7	+1,+2	0	0.9972
			LGSIAIEAALKR	38.96	1241.48	1241.07	+2,	1	0.9017
			TPMGGFLGALSSLSATK	102.54	1637.89	1637.93	+2,	0	0.9997
			NSGAFAWEIVPIEVPVGR	64.37	1941.19	1940.26	+2,	0	0.9917
			ENGGTVTAGNASSISDGAAALVLVSGQK	26.07	2574.75	2574.63	+2,	0	0.837
			ANVDPALVQEVFFGNVLSANLGQAPAR	43.73	2798.11	2797.26	+2,+3	0	0.993
LOC_Os06g48750.1	1	47372.6	DEAD-box ATP-dependent RNA helicase, putative, expressed
			KGVAINFVTR	60.36	1104.3	1103.94	+2,	1	0.9836
			VLITTDLLAR	69.23	1114.34	1114.44	+2,	0	0.9924
			ILASGVHVVVGTPGR	106.14	1461.71	1461.65	+1,+2,+3	0	1
			MFVLDEADEMLSR	108.21	1555.77	1556.22	+1,+2	0	1
			DQIYDIFQLLPSK	39.11	1579.79	1579.54	+2,	0	0.9073
			QFYVNVEKEEWK	35.81	1598.75	1597.88	+2,	1	0.8732
			GFKDQIYDIFQLLPSK	91.23	1912.19	1911.27	+2,+3	1	0.9999
			IQVGVFSATMPPEALEITR	51.45	2059.39	2059.89	+2,	0	0.9759
LOC_Os03g08010.1	1	49634.7	elongation factor Tu, putative
			QTVAVGVIK	47.66	914.101	912.738	+2,	0	0.9485
			STTTGHLIYK	29.54	1120.26	1119.82	+2,	0	0.7628
			MIPTKPMVVETFSEYPPLGR (0100000000000000000000)	68.81	2292.72	2292.1	+2,+3	0	0.9989
			VETGVLKPGMVVTFGPSGLTTEVK (00000000001000000000000000)	58.14	2446.86	2446.74	+2,+3	0	0.9995
			SVEMHHEALQEALPGDNVGFNVK (0000100000000000000000000)	72.77	2521.76	2520.97	+2,+3	0	1
			VGYNPDKIPFVPISGFEGDNMIER	31.57	2695.01	2695.26	+2,	1	0.8871
LOC_Os12g38000.1	1	28477.3	60S ribosomal protein L8, putative, expressed
			LRGQAAATAAK	37.52	1057.2	1058.43	+2,	1	0.8831
			ATLSIGNVLPIR	47.77	1253.49	1253.56	+2,	0	0.9549
			GVVTDIIHDPGR	61.95	1278.41	1278.08	+2,	0	0.987
			RATLSIGNVLPIR	62.92	1409.68	1409.78	+2,+3	1	0.9995
			SVPEGAVVCNVEHHVGDR	58.27	1961.12	1960.57	+2,	0	0.986
			ASGDYAIVISHNPDNGTSR	72.61	1974.05	1974.37	+2,+3	0	1
LOC_Os03g11410.1	1	58865.1	mitochondrial-processing peptidase subunit, mitochondrial precursor, putative, expressed
			RIPIPELFAR	40.96	1211.46	1211.92	+2,	1	0.9136
			ALNILADILQHSK	83.52	1435.67	1435.88	+2,	0	0.9981
			VAINDIAESIMAFNTNYK (00000000000100000000)	51.94	2014.26	2015.63	+2,+3	0	0.9981
			YETEDSAGVAHFVEHMLFK	42.72	2210.42	2210.81	+3,	0	0.9353
			NAAQLEEEIENIGGHLNAYTSR	93.78	2429.55	2428.92	+2,+3	0	1
LOC_Os05g49200.1	1	54757.7	aspartic proteinase oryzasin-1 precursor, putative, expressed
			FALKPEEYILK	32.86	1350.6	1350.1	+2,+3	0	0.9594
			DQEFIEATKEPGLTFMVAK	53.23	2154.44	2154.82	+2,+3	1	0.999
			MVEQGLVSEPVFSFWFNR (01000000000000000000)	64.13	2172.46	2172.02	+2,+3	0	0.9986
			VGEGAAAQCISGFTAMDIPPPR	80.5	2245.53	2245.55	+2,	0	0.9983
			TVVSQYGQQILDLLLAETQPSK	60.54	2431.74	2431.78	+3,	0	0.988
			GPLWILGDVFMGAYHTVFDYGK (000000000001000000000000)	50.47	2502.84	2503.24	+2,	0	0.9771
LOC_Os05g49800.1	1	62718.8	ketol-acid reductoisomerase, chloroplast precursor, putative, expressed
			VSLAGHEEYIVR	67.62	1372.53	1372.02	+2,+3	0	0.998
			GVAFMVDNCSTTAR	79.61	1528.71	1528.31	+2,	0	0.9975
			GMLEVYNSLTEEGKK	89.32	1697.9	1697.21	+2,+3	1	0.9997
			QIGVIGWGSQGPAQAQNLR	80.03	1980.19	1980.96	+2,	0	0.998
			EINGAGINSSFAVHQDVDGR	65.76	2086.18	2085.46	+2,	0	0.9932
			GHSYSEIINESVIESVDSLNPFMHAR (0000000000000000000000010000)	64.73	2932.18	2932.82	+3,	0	0.9932
			AYSASFYPCMDILYECYEDVASGSEIR	59.11	3197.48	3197.47	+2,	0	0.991
LOC_Os03g59020.1	1	59296.4	T-complex protein, putative, expressed
			TVEILEDLVEK	45.3	1287.46	1287.33	+2,	0	0.9412
			IAVFAGGVDTSATETK	72.76	1566.71	1566.47	+2,	0	0.9956
			MGLHPSEIIIGYTK (0100000000000000)	42.63	1574.84	1575.1	+3,	0	0.9201
			GTVLIHSAEQLENYAK	38.33	1772.95	1772.27	+2,	0	0.9118
			LFVTNDAATIVNELEVQHPAAK	36	2380.65	2381.81	+3,	0	0.896
			LSRPNADELGYADSVSVEEIGGAR	57.07	2505.65	2505.15	+2,+3	0	0.9993
			TLAENAGLSAMEIISSLYAEHAGGNTK (00000000000100000000000000000)	61.89	2749.01	2748.52	+2,+3	0	0.9997
LOC_Os09g27830.1	1	47732.9	OsPDIL2-3 protein disulfide isomerase PDIL2-3, expressed
			SPYSFVWTAAGK	89.51	1313.46	1313.51	+2,	0	0.9979
			SAFQLDEITEFVK	80.63	1526.68	1525.83	+1,+2	0	0.9999
			YKVEGFPTILVFGADK	74.19	1784.06	1784.7	+2,+3	1	1
			VEGFPTILVFGADKESPFPYQGAR	48.18	2625.93	2625.35	+2,	1	0.9736
			VLNSNGVVLVEFFAPWCGHCQQLTPIWEK	23.13	3429.92	3428.63	+3,	0	0.7649
LOC_Os05g04870.1	1	40703.9	oxidoreductase, short chain dehydrogenase/reductase family protein, putative, expressed
			ALALQLAEEGIR	89.87	1283.47	1282.58	+2,	0	0.9989
			TNIFSYFFMSK	80.41	1384.6	1384.33	+2,	0	0.9973
			GGAGAGGCSIINTSSINAYK	84.72	1898.06	1897.01	+2,	0	0.9987
			RGGAGAGGCSIINTSSINAYK	89.81	2054.24	2054.25	+2,+3	1	0.9999
			VNGVAPGPIWTPLIPASFAEEK	29.98	2293.61	2293.41	+2,	0	0.8572
LOC_Os12g22030.1	1	58605.9	serine hydroxymethyltransferase, mitochondrial precursor, putative, expressed
			ISATSIYFESLPYK	75.88	1618.82	1618.38	+2,	0	0.9965
			KISATSIYFESLPYK	95.07	1747	1745.88	+2,+3	1	0.9999
			YYGGNEVIDEVEELCR	55.07	1945.07	1944.67	+2,	0	0.9802
			IMGLDLPSGGHLTHGYYTAGGK (001000000000000000000000)	80.78	2245.51	2244.4	+2,+3	0	0.9999
			LVTDGTENHLVLWDLRPLGLTGNK	44.85	2662.01	2661.13	+3,	0	0.8162
LOC_Os05g04510.1	1	43675.9	S-adenosylmethionine synthetase, putative, expressed
			TAAYGHFGR	40.95	979.05	979.489	+2,	0	0.9086
			FVIGGPHGDAGLTGR	48.07	1453.6	1454.96	+2,	0	0.9613
			DDPDFTWEVVKPLK	35.41	1688.87	1688.32	+2,	0	0.8785
			NIGFVSADVGLDADHCK	61.44	1817.97	1817.33	+2,	0	0.9889
			EHVIKPVIPEQYLDEK	28.72	1937.2	1937.6	+3,	0	0.7515
			IIIDTYGGWGAHGGGAFSGK	117.24	1964.14	1963.7	+2,+3	0	1
			IIIDTYGGWGAHGGGAFSGKDPTK	49.59	2405.62	2405.15	+2,	1	0.9766
			VLVNIEQQSPDIAQGVHGHFTK	108.22	2417.68	2416.28	+2,+3	0	1
			VHTVLISTQHDETVTNDEIAADLK	92.2	2649.86	2650.51	+2,+3	0	1
			TAAYGHFGRDDPDFTWEVVKPLK	43.36	2649.91	2650.68	+3,	1	0.9487
LOC_Os05g44340.1	1	101123	heat shock protein 101, putative, expressed
			AIDLVDEACANVR	64.84	1445.6	1446.46	+2,	0	0.9903
			IDMSEYMEQHSVAR	29.25	1695.87	1696.4	+2,	0	0.7604
			ALAEQLFDDENLLVR	51.84	1745.93	1746.59	+2,	0	0.9722
			LDEIVIFDPLSHEQLR	53.58	1924.16	1925.19	+2,+3	0	0.999
			GDSHLAVDQLLLGLLEDSLISDCLK	56.03	2725.08	2724.91	+3,	0	0.9842
			TNEALVAAHEIASEAGHAQLTPLHLVAALAADK	118.09	3333.7	3333.66	+3,	0	1
LOC_Os06g43850.1	1	25065	ATP synthase F1, delta subunit family protein, putative, expressed
			NFLAVLADNGR	78.87	1189.32	1188.9	+2,	0	0.997
			ANLLDKVETEIR	81.83	1400.58	1401.43	+2,+3	1	1
			VPEALYGGTGNYASALFLTAAK	107.41	2214.47	2214.21	+2,	0	0.9998
			DIKVPEALYGGTGNYASALFLTAAK	56.07	2570.89	2571.46	+2,+3	1	0.9975
LOC_Os02g28810.1	1	24943.2	ribosomal protein, putative, expressed
			SAIVQVDAAPFK	66.74	1245.42	1244.97	+1,+2	0	0.9998
			TLDAHIEEQFGSGR	63.35	1559.64	1559.99	+2,	0	0.9894
			QWYLTHYGVDIGR	46.19	1607.77	1609.09	+2,+3	0	0.9939
			LDTGNYSWGSEAVTR	73.18	1655.72	1655.43	+2,	0	0.9958
			ILDVVYNASNNELVR	88.87	1718.9	1717.9	+2,	0	0.9989
LOC_Os05g40420.1	1	61040.3	2,3-bisphosphoglycerate-independent phosphoglycerate mutase, putative, expressed
			FGHVTFFWNGNR	38.97	1481.62	1482.79	+1,	0	0.9041
			ESFDQGTLHLIGLLSDGGVHSR	80.65	2338.53	2338.07	+2,+3	0	0.9999
			VNLPNGDMVGHTGDIEATVVACK (0000000010000000000000000)	65.57	2397.68	2396.32	+2,	0	0.9939
			DVLDGTSVGFVETLENDLSQLR	93.42	2407.59	2407.39	+2,	0	0.9995
			GEIQILTSHTLQPVPVAIGGPGLHSGVR	100.96	2834.23	2834.89	+2,	0	0.9998
			YAGMLQYDGELKLPSHYLVSPPEIER (0000100000000000000000000000)	35.9	3022.39	3023.49	+3,	1	0.9116
LOC_Os09g02700.1	1	71914.8	polyadenylate-binding protein, putative, expressed
			FGTITSAVVMR	76.6	1181.4	1182.62	+2,	0	0.9963
			SLGYAYVNYSSPADAAR	82.21	1804.91	1803.73	+2,	0	0.9982
			ALYDTFCVFGNILSCK	57.53	1908.2	1907.12	+2,	0	0.9838
			NLSENTTEDDLKEIFGK	72.8	1953.07	1954.11	+2,	1	0.9959
			LQAQFSQLRPVPLAPSVGPR	26.28	2161.51	2162.43	+3,	0	0.7374
			CFGFVNFESPDDAAQAVQELNGK	39.9	2543.72	2543.65	+2,	0	0.9425
			VTGMLLEMDQTEVLHLLESPEALK (00001000000000000000000000)	68.18	2697.13	2697.34	+2,+3	0	0.9999
LOC_Os02g47140.1	1	17830.6	L11 domain containing ribosomal protein, putative, expressed
			VSVVPSAAALVIK	73.25	1253.53	1252.83	+2,	0	0.9849
			HSGNISLDDVIEIAR	108.96	1638.78	1638.71	+2,+3	0	1
			EILGTCVSVGCTVDGK	78.95	1694.92	1693.78	+2,	0	0.9975
			EILGTCVSVGCTVDGKDPK	63.76	2035.3	2034.7	+2,+3	1	0.9977
LOC_Os02g02400.1	1	57153.7	catalase isozyme A, putative, expressed
			GPILLEDYHLIEK	65.41	1539.77	1538.8	+2,	0	0.9908
			HMDGFGVNTYTFVTR (00100000000000000)	59.13	1744.92	1743.74	+2,+3	0	0.998
			GFFECTHDVTDITCADFLR	81.86	2304.51	2304.33	+2,	0	0.9983
			NHSHATQDLYDSIAAGNFPEWK	64.71	2501.62	2501.99	+2,+3	0	0.9997
			FHWKPTCGVSCLMDDEATLVGGK	54.98	2608.97	2609.67	+2,+3	0	0.9987
LOC_Os08g10510.1	1	56407	aminotransferase, putative, expressed
			TTKPSLDLANEILSMFTAR	74.64	2108.41	2109.58	+2,+3	0	0.9997
			KYIDALAGLWSTALGGNEPR	42.94	2132.38	2132.9	+2,	1	0.9508
			SYHGSTLVSASLSGLPALHQK	77.33	2153.39	2153.39	+2,+3	0	1
			LGSFAHGFTYSGHPVSCAVAIEALK	63.45	2619.95	2619.28	+2,	0	0.9933
			GHGMLAPFTAGWQSTDLHPLVIDR	32.19	2619.95	2619.17	+2,	0	0.6702
			ALSSAYMPIGAILVSPEITDVIYSQSNK	24.36	2968.38	2969.04	+3,	0	0.7757
LOC_Os06g50300.1	1	93100.7	heat shock protein, putative, expressed
			DIFYITGSSK	53.36	1130.25	1130.69	+2,	0	0.9701
			LMDIIINSLYSNK	97.57	1523.79	1524.33	+2,	0	0.9988
			VFISDEFDELLPK	27.63	1551.73	1551.53	+2,	0	0.7482
			RVFISDEFDELLPK	45.83	1707.92	1707.48	+2,	1	0.9516
			FLALTDKEVLGEGDTAK	27.04	1807.01	1808.17	+3,	1	0.7218
			YSEFINFPIYLWATK	43.8	1892.16	1891.93	+2,	0	0.9438
			ADGSFAISEDTWNEPLGR	76.91	1965.04	1964.73	+2,	0	0.9973
			LVYQTALMESGFNLPDPK	66.59	2023.31	2024.43	+2,	0	0.9933
LOC_Os06g30370.1	1	19263.9	osMFT1 MFT-Like1 homologous to Mother of FT and TFL1 gene; contains Pfam profile PF01161: Phospha
			YVMVLFQQK	47.89	1155.41	1155.71	+2,	0	0.8453
			HDLGLPVAALYFNAQK	64.07	1757	1756.75	+2,+3	0	0.9994
			VIGDVVDLFVPTTAMSVR	59.94	1919.25	1919.81	+2,	0	0.9878
			HDLGLPVAALYFNAQKEPANR	98.56	2324.59	2324.39	+2,+3	1	1
			VNELFALVMTDPDAPSPSEPTMR	74.54	2517.83	2517.02	+2,	0	0.9972
LOC_Os03g09250.1	1	56549	inositol-3-phosphate synthase, putative, expressed
			AMDEYTSEIFMGGK	68.9	1578.76	1578.48	+2,	0	0.9934
			DKVQQANYYGSLTQASTIR	69.31	2143.31	2143.49	+2,	1	0.9949
			YGAAEIESDYQYDTTELVHESHDGASR	43.65	3044.07	3043.94	+3,	0	0.9584
			SNVVDDMVSSNAILYELGEHPDHVVVIK (000000010000000000000000000000)	67.72	3080.42	3096.89	+2,+3	0	0.9998
			QLRPYMESMVPLPGIYDPDFIAANQGSR (000000000100000000000000000000)	50.48	3166.58	3182.85	+2,+3	0	0.9994
LOC_Os03g57960.1	1	52468.1	cupin domain containing protein, expressed
			KLVFGGSAAR	43.06	1005.17	1004.72	+2,	1	0.9264
			EGEGVIVLLR	73.67	1084.27	1084.23	+2,	0	0.9886
			FPDEQVVGAAVGGYR	86.27	1564.7	1564.63	+2,	0	0.9986
			AFLQPSHYDADEVFYVK	85.75	2029.21	2028.09	+2,+3	0	1
			EGDAMVIPAGAIVYSANTHSSK (000001000000000000000000)	69.46	2218.44	2217.33	+2,	0	0.9955
LOC_Os02g50350.1	1	45707.8	dihydroorotate dihydrogenase protein, putative, expressed
			ILIGSIMEEYNK	49.18	1409.65	1409.55	+2,	0	0.9599
			KLCAELQDFMR	78.65	1410.66	1411.05	+2,+3	1	0.9997
			GASLPYFTTHTDLVHR	87.02	1814.99	1814.16	+2,	0	0.9988
			VEESGVDALEINFSCPHGMPER	66.63	2473.69	2474.47	+2,+3	0	0.9996
			SPIIGWQNIELISDRPLETMLNEFK (000000000000000000001000000)	52.25	2960.36	2960.38	+3,	0	0.9782
LOC_Os07g22600.1	1	35545	spermidine synthase, putative, expressed
			KVLVIGGGDGGVLR	29.22	1339.58	1338.99	+3,	1	0.7425
			VSLHIGDGVAFLK	67.53	1355.58	1355.99	+1,+3	0	0.9993
			QFFPHLAVGFEDPR	54.66	1659.84	1660.28	+2,+3	0	0.9987
			SDYQNVMVFQSSTYGK (000000010000000000)	86.93	1854	1855	+2,	0	0.9988
			FYNSEIHSASFCLPSFAK	94.22	2105.33	2104.41	+2,	0	0.9994
LOC_Os03g05980.1	1	22730	40S ribosomal protein S9-2, putative, expressed
			IFEGEALLR	36.7	1047.2	1046.53	+2,	0	0.8656
			RIFEGEALLR	53.54	1203.39	1202.67	+2,+3	1	0.9914
			HIDFSLTSPFGGGPPGR	113.53	1741.9	1742.23	+2,+3	0	1
			YGLLADGQNKLDYVLALTVENFLAR	76.39	2797.16	2796.54	+2,+3	1	0.9998
LOC_Os02g57260.1	1	47399.6	3-ketoacyl-CoA thiolase, peroxisomal precursor, putative, expressed
			TSAYGDDVVVVAAYR	62.9	1585.71	1585.28	+2,	0	0.9896
			GGFKDTYPEDLLTVVLK	47.09	1895.16	1895.47	+2,+3	1	0.9943
			SKVNVNGGAIALGHPLGATGAR	58.96	2060.32	2060.43	+2,+3	1	0.9996
			INPGEIGDIVVGTVLGPGSQR	71.52	2078.33	2078.77	+2,	0	0.9961
			KVVISVDDGIRPGTTASGLAK	41.17	2084.37	2084.9	+2,+3	1	0.992
			KDGTTTAGNSSQVSDGAGAVLLMR	26.34	2336.54	2336.66	+3,	1	0.7734
LOC_Os03g45320.1	1	43541.3	dehydrogenase, putative, expressed
			ANPLATILSAAMLLR	85.88	1554.9	1554.33	+2,	0	0.9986
			RVEAAVTETLNNGFR	35.36	1676.83	1676.78	+2,	1	0.8807
			RSYNVTLLPGDGIGPEVVAVAK	51.13	2255.57	2254.7	+3,	1	0.9722
			AGLGVFANLRPAAVLPQLVDASTLK	74.23	2521.95	2520.96	+2,+3	0	0.9998
			AGLGVFANLRPAAVLPQLVDASTLKK	41.56	2650.12	2651.21	+2,+3	1	0.9897
			VTSLASEFPDIELSHMYVDNAAMQLIR	28.32	3051.45	3052.47	+2,+3	0	0.9774
LOC_Os11g01510.1	1	118090	ubiquitin-activating enzyme, putative, expressed
			HQDMAWTVWDR	57.64	1444.57	1444.63	+2,	0	0.9803
			YDAQISVFGSNLQK	84.35	1569.71	1569.39	+2,	0	0.9983
			AVLNPMAAMFGGIVGQEVVK	88.39	2031.44	2031.13	+2,	0	0.9991
			LQELNNAVIISTITGDLTK	64.52	2043.32	2043.29	+2,	0	0.9921
			NARPYSFTLEEDTTSYGTYVR	53.4	2470.6	2470.61	+2,+3	0	0.9991
LOC_Os08g06100.1	1	40091.4	O-methyltransferase, putative, expressed
			VLMESWYYLK	67.98	1331.58	1331.22	+2,	0	0.9918
			AYGMTAFEYHGTDAR	63.56	1689.8	1689.64	+2,+3	0	0.9985
			VVVVECVLPESSDATAR	79.11	1831.05	1831.54	+2,	0	0.9977
			WLTPNEDGVSMAALALMNQDK	62.36	2304.6	2304.87	+2,	0	0.9913
			GINYDLPHVISEAPPFPGVEHVGGDMFASVPR (0000000000000000000000000010000000)	86.01	3405.79	3406.62	+3,	0	0.9991
LOC_Os03g53650.2	1	34420.5	cysteine synthase, putative, expressed
			LVVVVFPSFGER	70.76	1348.59	1349.25	+2,	0	0.969
			YLSSVLFESIKR	47.18	1441.67	1442.29	+2,+3	1	0.9935
			AFGAELVLTDPLLGMK	88.36	1675	1674.85	+2,	0	0.9958
			VDILVSGIGTGGTVTGTGK	111.25	1731.94	1732.3	+2,	0	0.9999
			IYGVEPTESAILSGGRPGPHK	61.4	2165.41	2164.56	+2,	0	0.9905
			IQGIGAGFVPGVLDVNLLDEVVQVSSDEAISMAK (000000000000000000000000000000001000)	36.32	3471.93	3472.37	+3,	0	0.9387
LOC_Os02g12310.1	1	28276.4	no apical meristem protein, putative, expressed
			TIFVVAGGHEVPTAVK	82.35	1624.88	1624.73	+2,	0	0.9982
			LPTDDLTEEMVLCR	96.58	1691.92	1692.74	+2,	0	0.9994
			KTIFVVAGGHEVPTAVK	53.38	1753.05	1753.58	+2,+3	1	0.9954
			FQPTDEQLVVDYLQR	66.24	1851.02	1851.37	+2,+3	0	0.9999
LOC_Os12g24170.1	1	103175	beta-galactosidase precursor, putative, expressed
			MLVSAGLHYPR	69.32	1243.48	1242.55	+2,+3	0	0.9995
			GQAWVNGHLIGR	51.04	1307.46	1306.93	+2,	0	0.9667
			LAGSQVGHWVSLK	53.11	1381.58	1382.55	+2,	0	0.9729
			IGAQTSVFTVESGSPSR	85.53	1722.85	1723.51	+2,	0	0.9987
			EGGADVIETYVFWNGHEPAK	53.19	2219.36	2220.02	+2,	0	0.9803
			LQCDDGHVISEITFASYGTPSGGCLNFSK	26.36	3161.43	3162.4	+2,	0	0.8533
			QPIQLVEGLNELTLLSEIVGLQNYGAFLEK	40.84	3329.79	3329.74	+3,	0	0.9512
LOC_Os02g11050.1	1	47336.4	26S protease regulatory subunit, putative, expressed
			AVCTEAGMFALR	31.82	1325.56	1326.46	+2,	0	0.5705
			NDSYMLHLILPSK	59.59	1530.79	1530	+2,	0	0.9846
			TMLELLNQLDGFEASNK	67.74	1923.15	1923.51	+2,	0	0.9937
			EHAPSIIFMDEIDSIGSAR	71.62	2088.3	2088.71	+2,	0	0.9958
			MLREELQLLQEPGSYVGEVVK	68.92	2417.78	2417.44	+2,	1	0.9952
			EVIELPIKHPELFESLGIAQPK	63.48	2487.89	2488.31	+2,+3	1	0.9994
LOC_Os10g32680.1	1	39990.5	expressed protein
			SLAEFFTDFGYVPR	84.54	1648.81	1648.02	+2,	0	0.9965
			IFISELLVDELSPQSQDIIQK	62.84	2415.73	2416.87	+2,+3	0	0.9999
			HATLASTSGELTWEKPIYSDFQVLSR	94.71	2937.22	2937.41	+2,+3	0	1
LOC_Os12g07820.1	1	33672.7	OsAPx6 - Stromal Ascorbate Peroxidase encoding gene 5,8, expressed
			MGLSDKEIVALSGAHTLGR (010000000000000000000)	68.77	1955.24	1955.15	+3,	1	0.9933
			RDEDLLVLPTDAVLFEDSSFK	67.06	2409.64	2409.55	+2,+3	1	1
			HAGVTYADLFQLASATAIEEAGGPK	87.27	2517.74	2516.48	+2,+3	0	1
LOC_Os09g27420.1	1	76203	formate--tetrahydrofolate ligase, putative, expressed
			VLLSVLDELK	58.16	1128.36	1128.14	+2,	0	0.9801
			GGYVVTEAGFGSDIGTEK	88.33	1786.89	1786.47	+2,	0	0.999
			YSGLMPQCAIIVATIR	36.23	1793.16	1793.53	+2,	0	0.8972
			NASLAAGAFDAVVCTHHAHGGK	89.18	2191.39	2192.55	+2,+3	0	1
			GQQDGYYVVVGGITPTPLGEGK	62.48	2235.45	2234.46	+2,	0	0.9916
LOC_Os03g10340.1	1	29898.4	40S ribosomal protein S3a, putative, expressed
			LFCIGFTK	44.69	985.2	985.521	+2,	0	0.9313
			MVEIMANQASSCDLK	111.35	1696.96	1696.66	+2,	0	0.9994
			NVLTNFWGMSFTTDK	39.85	1760.96	1761.52	+2,	0	0.9221
			KMVEIMANQASSCDLK (000000100000000000)	33.86	1841.14	1841.77	+2,	1	0.8711
			NVLTNFWGMSFTTDKLR	30.07	2030.31	2031.29	+2,	1	0.8277
			VFEVSLADLQNDEDQAYR	97.05	2112.21	2112.66	+2,	0	0.9995
			VFEVSLADLQNDEDQAYRK	54.94	2240.38	2239.18	+2,	1	0.9822
LOC_Os02g16820.1	1	57263.8	glutelin, putative, expressed
			FPILNLVQLSATR	110	1471.74	1471.75	+1,+2	0	1
			KAEHEGCQYISFK	39.92	1596.76	1597.12	+2,+3	1	0.9771
			YSNTPGMVYIIQGR	49.57	1598.82	1599.73	+1,+2	0	0.9915
			NEQFQCTGTFVIR	49.18	1599.77	1598.95	+2,	0	0.962
			SIEQHSGQNIFSGFNNELLSEALGVNALVAK	74.26	3287.59	3287.27	+3,	0	0.9975
LOC_Os05g01270.1	1	26761.2	peptidyl-prolyl cis-trans isomerase, putative, expressed
			HVVFGQVIEGMDIVK (00000000000100000)	77.77	1670.97	1671.3	+2,+3	0	0.9998
			VVIGLYGDDVPQTAENFR	95.75	1993.18	1993.62	+2,	0	0.9995
			LVHTGPGVVSMANAGPNTNGSQFFICTVK (0000000000010000000000000000000)	86.73	3004.4	3004.43	+2,+3	0	1
LOC_Os06g51150.1	1	57099.8	catalase isozyme B, putative, expressed
			GPILLEDYHLIEK	65.41	1539.77	1538.8	+2,	0	0.9908
			HMEGFGVNTYTLINK	94.28	1723.95	1724.72	+2,	0	0.9993
			GFFEVTHDISHLTCADFLR	76.33	2265.5	2266.6	+2,+3	0	1
			HRPSSGSNSTFWTTNSGAPVWNNNSALTVGER	91.62	3432.59	3432.83	+3,	0	0.9995
LOC_Os10g32550.1	1	67592.3	T-complex protein, putative, expressed
			IGVQIIKNALK	60.74	1196.48	1196.47	+1,+2	1	0.997
			AAVEEGIVPGGGVALLYASK	32.05	1901.16	1900.43	+2,	0	0.6381
			TPVHTIASNAGVEGAVVVGK	102.65	1906.14	1906.02	+2,	0	0.9997
			MISTSEEIAQVGTISANGER (0100000000000000000000)	75.66	2093.27	2093.41	+2,	0	0.9972
			EGVITIADGNTLYNELEVVEGMK	66.22	2494.77	2496.02	+2,	0	0.9943
			ANLQDLAILTGGEVITEELGMNLEK	46.17	2672.01	2671.77	+2,+3	0	0.9939
			KANLQDLAILTGGEVITEELGMNLEK (0000000000000000000000100000)	42.4	2800.19	2799.98	+3,	1	0.95
LOC_Os01g51410.1	1	112453	glycine dehydrogenase, putative, expressed
			SFIGMGYYNTHVPAVILR (00000100000000000000)	53.87	2038.37	2039.7	+2,+3	0	0.9952
			TFLIASNCHPQTIDVCQTR	56.41	2261.54	2261.51	+2,	0	0.9843
			FGVPMGYGGPHAAFLATSQEYK	60.13	2328.6	2328.24	+2,	0	0.9899
			VFNGGKPVNFTAESLASEVSSSIPSSLVR	61.73	2980.28	2979.68	+2,	0	0.9934
			DKATSNICTAQALLANMAAMYAVYHGPEGLK	69.91	3310.78	3309.71	+3,	1	0.9963
			RLMDYGFHAPTMSWPVPGTLMIEPTESESK	41.58	3408.88	3409.45	+3,	1	0.9553
LOC_Os02g53420.1	1	73124.8	DnaK family protein, putative, expressed
			SKFESLVNSLIER	89.03	1521.71	1522.05	+2,	1	0.9985
			IPAEVATEIETAIADLR	100.07	1812.03	1811.22	+2,	0	0.9996
			DKIPAEVATEIETAIADLR	110.99	2055.29	2055.81	+2,+3	1	1
			ATNGDTFLGGEDFDNTLLEFLVSEFKR	65.84	3036.26	3035.59	+2,+3	1	1
LOC_Os01g71230.1	1	22092	nascent polypeptide-associated complex subunit alpha-like protein 3, putative, expressed
			DIELVMTQATVSR (000000100000000)	74.44	1478.67	1479.71	+2,	0	0.9958
			NILFVISKPDVFK	77.93	1519.83	1518.79	+1,+2,+3	0	0.9999
			SPNSDTYVIFGEAK	59.27	1527.63	1527.37	+2,	0	0.9849
			IEDLSSQLQTQAAEQFK	107.47	1936.08	1934.98	+2,	0	0.9998
LOC_Os08g43540.1	1	35545	peptidase, T1 family, putative, expressed
			NIEIAVMTHK	31	1155.37	1155.91	+2,	0	0.786
			IASLDTHIALACAGLK	86.77	1653.94	1653.7	+2,	0	0.9987
			KIASLDTHIALACAGLK	93.33	1782.11	1781.07	+2,+3	1	0.9999
			AITVFSPDGHLFQVEYALEAVR	74.3	2462.75	2463.91	+2,+3	0	0.9999
LOC_Os11g33330.1	1	80812.4	peptidase, M24 family protein, putative, expressed
			WNGRHVYAMLAK	29.07	1445.69	1445.56	+3,	1	0.4665
			LTEVSVSDKLEGFR	35.02	1579.75	1579.43	+3,	1	0.8433
			GYLAFEHITWAPYQTK	63.49	1925.15	1925.54	+2,+3	0	0.9987
			GHIALDSAVFPNGTTGHALDILAR	84.61	2446.72	2447.01	+2,+3	0	1
			LIDTTLLTPAEIEWVNAYHADCR	51.91	2702	2702.99	+3,	0	0.9757
			ALMAAHSPPLHALVVPSEDAHQSEYVSER (0001000000000000000000000000000)	78.89	3142.46	3142.76	+3,	0	0.9982
LOC_Os03g63410.1	1	48594.2	elongation factor Tu, putative, expressed
			ILDHGEAGDNVGLLLR	83.55	1691.88	1691.69	+2,	0	0.9944
			TGEDVEILGLTPSGPLK	66.6	1725.93	1725.12	+2,	0	0.9905
			SFLMPIEDVFSIQGR	60.41	1739	1740.01	+2,	0	0.9867
			HTAFLSNYSPQFYFR	81.2	1878.05	1877.62	+2,+3	0	0.9996
			VDAVDDPELLELVEMELR (00000000000000010000)	73.8	2085.33	2084.09	+2,	0	0.9964
LOC_Os01g13430.1	1	109157	importin-alpha re-exporter, putative, expressed
			LLDSIVALLSR	61.52	1199.44	1199.33	+2,	0	0.9858
			AAVCDNLQLYMEK	45.95	1554.79	1554.57	+2,	0	0.9496
			VLGIANIAGQIVHEITAR	89.37	1875.18	1875.16	+2,+3	0	1
			FLTTVAESVHHALFGSPDAMK	64.72	2258.55	2257.23	+2,+3	0	0.9997
LOC_Os06g02380.1	1	64369.8	T-complex protein, putative, expressed
			LADLVGVTLGPK	88.11	1182.41	1181.54	+1,+2	0	0.9999
			DLINVLEEAIR	75.9	1284.46	1285.58	+2,	0	0.9901
			AAVEEGIVVGGGCTLLR	69.41	1700.95	1701.71	+2,	0	0.9944
			SSENNLYVVEGMQFER	48.68	1902.05	1902.01	+2,	0	0.9648
			TNDLAGDGTTTSVVLAQGLIAEGVK	91.07	2430.66	2430.86	+2,	0	0.9994
			FGYNAATGQYEDLMAAGIIDPTK (0000000000000010000000000)	62.55	2462.68	2462.7	+2,	0	0.9921
LOC_Os05g06750.1	1	53332.9	dihydrolipoyl dehydrogenase, mitochondrial precursor, putative, expressed
			NIIIATGSDVK	30.01	1130.29	1129.95	+2,	0	0.5234
			IVSSTGALALSEIPK	73.03	1485.72	1485.14	+2,	0	0.988
			KIVSSTGALALSEIPK	110.45	1613.89	1613.69	+2,	1	0.9998
			FVSPSEVSVDLLDGGSTTVK	94.21	2037.22	2037.81	+2,	0	0.9994
			EGHVDYDTVPGVVYTHPEVASVGK	38.47	2555.75	2554.78	+2,	0	0.9367
			LTVEPAAGGEQSVLECDIVLVSAGR	63.96	2570.87	2572.01	+2,	0	0.9935
LOC_Os08g43560.1	1	31851.7	OsAPx4 - Peroxisomal Ascorbate Peroxidase encoding gene 5,8,9, expressed
			IAIDLLEPIK	70.35	1124.37	1124.31	+2,	0	0.9932
			DIVALSGGHTLGR	39.86	1295.44	1294.59	+2,	0	0.9124
			FDNSYFIELLK	62.56	1388.56	1388.51	+2,	0	0.9871
			LAWHDAGTYDVNTK	74.67	1590.69	1591.3	+2,	0	0.9962
			MGLSDKDIVALSGGHTLGR (010000000000000000000)	35.17	1927.19	1927.47	+3,	1	0.8729
			SGFEGAWTQEPLKFDNSYFLELLK	68.35	2820.11	2818.9	+2,+3	1	0.9999
LOC_Os09g19734.3	1	29219.4	isochorismate synthase 1, chloroplast precursor, putative, expressed
			VGIAVALKP	29.9	867.087	866.769	+2,	0	0.7575
			ASALLQHEWRPK	42.06	1435.63	1435.67	+2,	0	0.9254
			ADLIFGEIQSQIK	65.45	1461.66	1461.42	+2,	0	0.9907
			KADLIFGEIQSQIK	88.27	1589.83	1589.43	+2,+3	1	1
			ANSDSNVVTTVTVDELTPGLK	78.29	2160.34	2159.91	+2,+3	0	0.9998
LOC_Os11g43900.1	1	19003.2	translationally-controlled tumor protein, putative, expressed
			VVDIVDTFR	53.07	1063.2	1062.4	+1,+2	0	0.9918
			EIENGILWEVDGK	65.12	1501.64	1501.68	+2,	0	0.9905
			DGATDPTFLYFSHGLK	65.6	1768.92	1769.83	+2,	0	0.9919
			MLVYQDLLTGDELLSDSFPYR (01000000000000000000000)	94.62	2475.77	2477.12	+2,+3	0	1
LOC_Os06g35540.1	1	51776.8	aminotransferase, classes I and II, domain containing protein, expressed
			EFHIYMTR	32.91	1096.26	1096.12	+2,	0	0.807
			GLDFAGLMDDIK	81.68	1294.47	1294.1	+2,	0	0.9977
			IAAVQALSGTGACR	56.46	1374.57	1373.94	+2,	0	0.9806
			AGCLSILCDDEMQAVAVK	29.81	1980.29	1980.43	+2,	0	0.8289
			HFPFFDMAYQGFASGDPER	63.43	2219.39	2220.69	+2,	0	0.9915
			ISMAGVTTGNVAYLANAIHEVTK (0001000000000000000000000)	109.99	2360.68	2377.97	+2,	0	0.9999
			DPILGVTEAFLADPSPDKVNVGVGAYR	26.67	2801.11	2801	+2,	1	0.844
			NAPDGSFFLLHACAHNPTGVDPSEEQWR	64.22	3153.36	3153.81	+2,+3	0	0.9998
LOC_Os06g04270.1	1	80598.3	transketolase, chloroplast precursor, putative, expressed
			VSLEAGSTLGWQK	74.7	1375.53	1376.87	+2,	0	0.9959
			FEALGWHTIWVK	77.44	1486.71	1487.82	+2,+3	0	0.9991
			HVPQGAAFEADWNAK	68.57	1640.75	1639.85	+2,+3	0	0.9994
			ANSGHPGLPMGCAPMGHILYDEVMR	35.57	2711.13	2709.92	+2,	0	0.9221
			TPGHPENFETPGVEVTTGPLGQGIANAVGLALAEK	60.28	3472.81	3472.72	+3,	0	0.9927
LOC_Os05g06430.1	1	40453.6	OsPDIL2-1 protein disulfide isomerase PDIL2-1, expressed
			AALVEFYAPWCGHCK	49.61	1809.08	1807.98	+2,+3	0	0.9974
			GQLTSEAGIVESLAPLVK	47.94	1812.07	1811.65	+2,	0	0.9653
			DVLVEFYAPWCGHCK	66.67	1881.14	1882.35	+2,	0	0.9924
			TAEALAEYVNSEAATNVK	81.87	1881	1880.65	+2,+3	0	0.9997
			IAAVPSSVVVLTPETFDSVVLDETK	44.2	2616.95	2616.9	+2,+3	0	0.9923
LOC_Os12g12850.1	1	102130	ATP-dependent Clp protease ATP-binding subunit clpA homolog,chloroplast precursor, putative, expres
			RVLELSLEEAR	37.16	1314.49	1314.28	+2,+3	1	0.9625
			VPEPTVDETIEILR	76.26	1610.8	1610.13	+2,	0	0.9823
			GELQCIGATTIDEYRK	49.26	1854.05	1853.7	+2,	1	0.9084
			NPNRPIASFIFAGPTGVGK	73.42	1943.21	1943.11	+2,+3	0	0.9997
			AHPDVFNMMLQILEDGR (0000000010000000000)	69.6	2002.28	2003.36	+2,	0	0.9946
			LIGSPPGYVGYTEGGQLTEAVR	93.19	2264.49	2264.52	+2,	0	0.9994
			LGHNFVGTEQILLGLIGEGTGIAAK	86.7	2508.87	2508.47	+2,+3	0	1
LOC_Os01g37837.1	1	51118.6	seryl-tRNA synthetase, putative, expressed
			KYDLEAWFPASK	54.89	1454.62	1455.17	+2,	1	0.9769
			QFVHMLNSTLTATER	48.2	1747.97	1747.15	+2,+3	0	0.9962
			YLIATSEQPLCAYHLGDR	52.92	2107.35	2106.4	+2,	0	0.9776
			EIGLPYQLVSIVSGALNDAAAK	70.21	2229.53	2229.56	+2,	0	0.9958
			LVTIGNIVHESVPVSDDEANNLIVR	74.66	2704	2703.78	+2,+3	0	0.9997
LOC_Os06g45120.1	1	68753.5	ATP synthase, putative, expressed
			VGNDNLIGEIIR	49.31	1312.47	1312.62	+2,	0	0.9603
			NIIHFNTLANQAVER	33	1739.93	1739.01	+3,	0	0.8202
			KLGVGDAITGGDLYATVFENTLMK	54.76	2513.86	2514.3	+2,+3	1	0.9989
			KPLSVELGPGILGNIFDGIQRPLK	99.23	2562.01	2562.68	+2,+3	0	1
			ISYIAPAGQYSLQDTVLELEFQGIKK	52.94	2912.29	2911.78	+2,	1	0.9842
LOC_Os03g50540.1	1	82200.1	2Fe-2S iron-sulfur cluster binding domain containing protein, expressed
			EDQDALFSTIETVAK	54.95	1666.78	1666.82	+2,	0	0.9786
			DALAVVAEVLQQVKPEEITGVAGK	61.84	2464.81	2464.81	+3,	0	0.9901
[truncated: 5,681 more rows]

## Sheet: 10DAF-3
P; PANORAMICS score for protein, MW; molecualr weight, MS; Mascot ions score, CPM; computed peptide mass
[truncated: 5,013 more rows]

[truncated: 10 more sheets: 20DAF-1, 20DAF-2, 20DAF-3, 30DAF-1, 30DAF-2, 30DAF-3, Fully mature-1, Fully mature-2, Fully Mature-3, Sheet1]
