# Supplementary material for: A label-free quantitative shotgun proteomics analysis of rice grain development
Source: Proteome Sci. 2011 Sep 30;9:61. doi: 10.1186/1477-5956-9-61 (PMC3190340; doi:10.1186/1477-5956-9-61)
Supplement: Additional file 2 — Relative abundance (NSpC) of 484 differentially expressed proteins during rice grain development. [file 1477-5956-9-61-S2.XLS]

## Sheet: Sheet1
Additional file 2. Relative abundance (NSpC) of 484 differentially expressed proteins during rice grain development
	(The NSpC of three replications were averaged in each time point)
Gene ID	Description	10DAF	20DAF	30DAF	fully mature grain
LOC_Os01g01660.1	isoflavone reductase, putative, expressed	0.00127579	0.000362904	0.000145704	9.1682e-06
LOC_Os01g01710.1	1-deoxy-D-xylulose 5-phosphate reductoisomerase, chloroplast precursor, putative, expressed	1.62152e-05	7.50615e-05	0.00021946	6.08629e-06
LOC_Os01g04650.1	PB1 domain containing protein, expressed	3.46353e-06	8.34169e-05	0.000232295	4.29034e-06
LOC_Os01g04814.1	vacuolar protein sorting-associating protein 4B, putative, expressed	1.77131e-05	4.78512e-06	0.000101739	8.66634e-05
LOC_Os01g05490.1	triosephosphate isomerase, cytosolic, putative, expressed	0.0039194	0.00750206	0.0109963	0.00283002
LOC_Os01g07810.1	protein of unknown function domain containing protein, expressed	0.000981481	0.000475453	1.12135e-05	0.000614431
LOC_Os01g08270.1	aminotransferase, classes I and II, domain containing protein, expressed	5.89856e-06	4.86613e-05	7.76639e-05	0.00024318
LOC_Os01g08410.1	early fruit mRNA, putative, expressed	2.31715e-05	0.000141112	0.000330451	3.28524e-05
LOC_Os01g09010.1	transferase family protein, putative, expressed	8.85368e-05	0.000315407	0.000464716	0.00102778
LOC_Os01g09246.1	glycine-rich protein, putative, expressed	1.62406e-06	3.37261e-05	4.46886e-05	1.3807e-05
LOC_Os01g09430.1	expressed protein	0.000120837	0.00018368	0.000251441	8.67113e-06
LOC_Os01g11230.1	SOUL heme-binding protein, putative, expressed	0.000183806	0.000455924	0.000781054	0.00162721
LOC_Os01g11240.1	DUF538 domain containing protein, putative, expressed	0.000278327	9.00326e-05	0.000255825	1.72384e-05
LOC_Os01g12390.1	inactive receptor kinase At2g26730 precursor, putative, expressed	3.62563e-06	2.34562e-05	5.97541e-05	4.49113e-06
LOC_Os01g12580.1	late embryogenesis abundant protein, putative, expressed	0.00159041	0.00224843	0.00339302	0.00490226
LOC_Os01g13100.1	KH domain containing protein, putative, expressed	0.000186207	8.7802e-05	3.49991e-06	5.91133e-06
LOC_Os01g15020.1	lissencephaly type-1-like homology motif, putative, expressed	2.05849e-06	1.83521e-06	5.76649e-05	2.54988e-06
LOC_Os01g15310.1	LSM domain containing protein, expressed	0.000554138	0.000153598	1.15949e-05	0.000134407
LOC_Os01g16430.1	cysteine proteinase inhibitor precursor protein, putative, expressed	0.0014364	0.00161345	0.000636669	0.00280491
LOC_Os01g17430.1	coatomer subunit beta-1, putative, expressed	2.44635e-06	8.18377e-05	8.04186e-05	0.000168552
LOC_Os01g18210.1	peptidyl-prolyl cis-trans isomerase, putative, expressed	0.00228112	0.0014764	0.000490068	0.000427878
LOC_Os01g19450.1	ATP-citrate synthase subunit 1, putative, expressed	0.000162432	0.00055441	0.000877877	0.000919701
LOC_Os01g19820.1	universal stress protein domain containing protein, putative, expressed	0.000177757	0.00053173	0.000484099	0.00114489
LOC_Os01g22010.1	S-adenosylmethionine synthetase, putative, expressed	0.00293455	0.00158431	0.000739407	0.000410906
LOC_Os01g22520.1	dihydrolipoyl dehydrogenase 1, mitochondrial precursor, putative, expressed	0.000200869	0.000200436	0.000475049	0.000695641
LOC_Os01g23680.1	rossmann fold nucleotide-binding protein involved in DNA uptake, putative, expressed	6.32317e-05	6.10311e-05	0.000421542	1.01725e-05
LOC_Os01g24680.1	3-hydroxyacyl-CoA dehydrogenase, putative, expressed	0.000115181	2.12001e-05	3.31848e-05	0.000374507
LOC_Os01g24710.1	jacalin-like lectin domain containing protein, expressed	1.60278e-05	5.66383e-05	1.17549e-05	0.000868213
LOC_Os01g27520.1	tRNA synthetases class II domain containing protein, expressed	0.00034297	0.000220736	0.000139446	0.000383843
LOC_Os01g31690.1	oxygen-evolving enhancer protein 1, chloroplast precursor, putative, expressed	0.000707586	0.000679909	0.00067815	8.64509e-06
LOC_Os01g31800.1	Core histone H2A/H2B/H3/H4 domain containing protein, putative, expressed	0.000703254	0.000664859	1.07199e-05	0.000599045
LOC_Os01g36930.1	ubiquitin carboxyl-terminal hydrolase 6, putative, expressed	0.000628574	0.000221044	0.000216628	0.000224792
LOC_Os01g37832.1	thioredoxin, putative, expressed	0.000109307	0.000107149	0.000552261	1.41118e-05
LOC_Os01g37960.1	hydrolase, putative, expressed	0.00130845	0.00124404	0.000282912	0.000478299
LOC_Os01g38970.1	carbamoyl-phosphate synthase large chain, putative, expressed	4.47272e-05	0.000199722	0.000328327	0.000219018
LOC_Os01g40340.1	SIT4 phosphatase-associated protein domain containing protein, expressed	3.4687e-06	0.000138537	9.31757e-05	0.000115746
LOC_Os01g41190.1	glycine-rich protein, putative, expressed	3.36816e-06	3.00284e-06	8.85472e-05	4.1722e-06
LOC_Os01g41610.1	mitochondrial ATP synthase g subunit family protein, putative, expressed	1.90494e-05	1.69832e-05	0.000197801	0.000632773
LOC_Os01g41710.1	chlorophyll A-B binding protein, putative, expressed	0.00115172	0.00108305	0.000305107	1.10299e-05
LOC_Os01g42530.1	ras-related protein, putative, expressed	0.00213228	0.00175764	0.000265318	0.000348295
LOC_Os01g42830.1	adaptin ear-binding coat-associated protein 2, putative, expressed	7.49687e-06	7.28351e-05	3.13214e-05	0.000434757
LOC_Os01g42870.1	transferase family protein, putative, expressed	0.000175069	0.000163842	0.000225423	6.45474e-06
LOC_Os01g46610.1	dehydrogenase, putative, expressed	0.000847835	0.000780758	0.000613519	0.00184086
LOC_Os01g49190.1	ATP synthase, putative, expressed	0.00533605	0.00452266	0.00123527	0.00446143
LOC_Os01g50910.1	late embryogenesis abundant protein, group 3, putative, expressed	1.08094e-05	3.81979e-05	0.00052812	0.000513966
LOC_Os01g51300.1	WD domain, G-beta repeat domain containing protein, expressed	0.00103064	0.000469993	0.000144727	0.000290762
LOC_Os01g53930.1	hexokinase, putative, expressed	0.000131888	0.000360217	0.000436534	0.00089986
LOC_Os01g54030.1	NADP-dependent malic enzyme, putative, expressed	0.00017685	0.000451938	0.00103186	0.00204317
LOC_Os01g54240.1	nucleoporin, putative, expressed	3.17057e-06	2.82668e-06	2.32532e-06	7.85488e-05
LOC_Os01g54920.1	heat- and acid-stable phosphoprotein, putative, expressed	0.000181732	0.000267925	1.02678e-05	0.000760081
LOC_Os01g54940.1	dehydrogenase, putative, expressed	6.36721e-06	2.02165e-05	0.000209351	0.000237389
LOC_Os01g55540.1	aminotransferase, classes I and II, domain containing protein, expressed	0.00197732	0.00242639	0.00617673	0.00205805
LOC_Os01g56010.1	serpin domain containing protein, putative, expressed	5.65458e-06	5.04126e-06	4.1471e-06	0.000166216
LOC_Os01g56150.1	OsProCP1 - Putative Lysosomal Pro-x Carboxypeptidase homologue, expressed	0.00131252	0.000862173	0.00050041	0.00150789
LOC_Os01g56490.1	ubiquitin carboxyl-terminal hydrolase, putative, expressed	0.000105932	9.23512e-05	1.53555e-06	2.59353e-06
LOC_Os01g58380.1	3-hydroxybutyryl-CoA dehydrogenase, putative, expressed	7.69547e-06	6.86078e-06	0.000188359	9.48396e-05
LOC_Os01g60190.1	2,3-bisphosphoglycerate-independent phosphoglycerate mutase, putative, expressed	0.00208604	0.00213759	0.00102061	0.00191581
LOC_Os01g60660.1	methionyl-tRNA synthetase, putative, expressed	0.000411011	0.000530284	0.000191057	0.000420939
LOC_Os01g61380.1	lactate/malate dehydrogenase, putative, expressed	0.000415616	0.00182562	0.0012985	0.00177623
LOC_Os01g63270.1	alpha-glucan phosphorylast isozyme, putative, expressed	3.73705e-05	4.52233e-05	0.000151605	0.000857723
LOC_Os01g64090.1	L1P family of ribosomal proteins domain containing protein, expressed	0.0013563	0.000480245	0.000414943	1.33278e-05
LOC_Os01g64280.1	sorting nexin 1, putative, expressed	5.15445e-05	7.13675e-05	4.27182e-06	0.000326668
LOC_Os01g64640.1	histone H3, putative, expressed	0.00139019	0.000193915	1.25328e-05	2.11678e-05
LOC_Os01g66500.1	phosphoribosylformylglycinamidine synthase, putative, expressed	2.12596e-05	2.98287e-05	0.000120095	0.000127277
LOC_Os01g67134.1	ribosomal L18p/L5e family protein, putative, expressed	7.64484e-06	6.81565e-06	5.60677e-06	0.0029874
LOC_Os01g67310.1	patatin, putative, expressed	0.000270455	0.000818113	0.000727889	0.00102483
LOC_Os01g67980.1	cysteine proteinase EP-B 1 precursor, putative, expressed	6.26423e-06	5.58479e-06	2.17712e-05	0.000587587
LOC_Os01g68330.1	antigen peptide transporter-like 1, chloroplast precursor, putative, expressed	6.60794e-05	2.67119e-05	1.10591e-05	0.00027434
LOC_Os01g68660.1	cysteine proteinase inhibitor precursor protein, putative, expressed	9.24003e-05	0.000262273	1.07877e-05	0.00138677
LOC_Os01g68670.1	cysteine proteinase inhibitor precursor, putative	0.00107989	0.000550855	0.000719464	1.94515e-05
LOC_Os01g69990.1	GYF domain containing protein, putative, expressed	8.89509e-06	5.92917e-05	1.11402e-05	7.10729e-06
LOC_Os01g70140.1	ubiquitin-conjugating enzyme E2-22 kDa, putative, expressed	0.000568104	0.000128561	2.81866e-05	1.47632e-05
LOC_Os01g71090.1	xylanase inhibitor, putative, expressed	5.54661e-06	0.000166154	0.000274773	6.87068e-06
LOC_Os01g71474.1	glycosyl hydrolases family 17, putative, expressed	6.67825e-06	0.000155629	0.000647178	0.000493453
LOC_Os01g72250.1	uridine 5-monophosphate synthase, putative, expressed	4.8927e-06	1.55348e-05	3.58833e-06	0.000402234
LOC_Os01g72430.1	NADPH quinone oxidoreductase, putative, expressed	0.000104397	0.000172529	0.000469598	1.46133e-05
LOC_Os01g72810.1	secreted glycoprotein, putative, expressed	5.01951e-06	8.61448e-05	0.000398407	0.000314052
LOC_Os01g73310.1	actin, putative, expressed	0.0010762	0.00155361	0.000204567	7.63611e-06
LOC_Os02g01030.1	tetratricopeptide repeat domain containing protein, expressed	0.000213114	0.000154242	0.000488264	0.00086554
LOC_Os02g01280.1	T-complex protein, putative, expressed	0.000315739	0.000125215	0.00036663	3.43455e-05
LOC_Os02g02700.1	AMP-binding enzyme, putative, expressed	4.07011e-06	6.28391e-05	8.4502e-05	5.04171e-06
LOC_Os02g02850.1	bifunctional protein folD, putative, expressed	0.000170214	0.000496286	0.000669532	0.000430111
LOC_Os02g04480.1	cleavage and polyadenylation specificity factor, putative, expressed	2.75033e-06	5.60188e-05	6.5046e-06	5.49218e-05
LOC_Os02g04540.1	retrotransposon protein, putative, unclassified, expressed	0.000317259	0.000117364	0.000108741	4.12702e-05
LOC_Os02g04710.1	cycloartenol synthase, putative, expressed	1.01051e-05	4.07985e-05	6.91224e-05	0.000202838
LOC_Os02g06390.1	expressed protein	0.00055165	0.000276806	9.5756e-06	0.000764406
LOC_Os02g07060.1	tubulin/FtsZ domain containing protein, putative, expressed	0.00276382	0.00253194	0.00126162	0.00172893
LOC_Os02g07160.1	glyoxalase family protein, putative, expressed	0.000190852	0.000348999	0.000301821	0.000535665
LOC_Os02g08410.1	chorismate mutase, chloroplast precursor, putative, expressed	9.11385e-06	8.12532e-06	0.000506091	0.000117486
LOC_Os02g09250.1	cytochrome P450 71D10, putative, expressed	4.46071e-06	6.81461e-05	0.000163208	0.000439262
LOC_Os02g10070.1	citrate synthase, putative, expressed	0.000320295	0.000325318	0.000228479	0.000772909
LOC_Os02g10260.1	outer membrane protein, OMP85 family protein, expressed	3.70712e-05	0.000207597	0.000160433	0.000188035
LOC_Os02g10310.1	fumarylacetoacetase, putative, expressed	0.000963805	0.00086939	0.000377221	0.00190579
LOC_Os02g10800.1	mitochondrial carrier protein, putative, expressed	0.00893135	0.0070611	0.00677114	0.0020673
LOC_Os02g10920.1	zinc finger family protein, putative, expressed	0.00056151	0.000545718	9.85236e-06	1.66406e-05
LOC_Os02g11050.1	26S protease regulatory subunit, putative, expressed	0.000787304	0.000415592	0.00029353	0.00144383
LOC_Os02g12650.1	puromycin-sensitive aminopeptidase, putative, expressed	7.4648e-05	0.000345166	0.000325039	0.000818439
LOC_Os02g14110.1	aminotransferase, classes I and II, domain containing protein, expressed	0.00171863	0.0012975	0.000789782	0.000542354
LOC_Os02g14600.1	glutelin, putative, expressed	0.000618401	0.000429173	3.41575e-06	0.000175774
LOC_Os02g14770.1	phosphoenolpyruvate carboxylase, putative, expressed	0.000160884	0.000210051	0.000178097	0.000678395
LOC_Os02g15250.1	late embryogenesis abundant domain-containing protein, putative, expressed	8.44344e-05	0.000176782	0.00103054	0.00098525
LOC_Os02g18380.1	60S ribosomal protein L27-3, putative, expressed	0.00263195	0.00100768	0.000310333	0.00111434
LOC_Os02g18410.1	salt stress root protein RS1, putative, expressed	1.00174e-05	9.42169e-05	0.000171723	1.24087e-05
LOC_Os02g21970.1	26S protease regulatory subunit 6B, putative, expressed	0.000579712	0.000649335	0.000200221	0.000363388
LOC_Os02g24020.1	dihydrodipicolinate reductase, putative, expressed	6.7756e-06	0.000143294	0.000437153	5.76031e-05
LOC_Os02g25640.1	glutelin, putative, expressed	0.00144186	0.000935888	0.000609053	0.000512007
LOC_Os02g27760.1	40S ribosomal protein S15a, putative, expressed	0.000898939	1.59381e-05	0.000371159	0.000528203
LOC_Os02g29480.1	RNA-binding protein-like, putative, expressed	7.78507e-05	1.71095e-05	0.000138835	5.99753e-06
LOC_Os02g30100.1	cytochrome P450, putative, expressed	4.43517e-06	1.76944e-05	2.52913e-05	0.000292189
LOC_Os02g32860.1	poly synthetase 3, putative, expressed	0.00015933	0.000238397	0.000424568	0.000775275
LOC_Os02g37862.1	60S ribosomal protein L6, putative, expressed	0.00245878	0.00211835	0.00117453	0.000563066
LOC_Os02g38840.1	glucose-6-phosphate 1-dehydrogenase, cytoplasmic isoform, putative, expressed	1.78985e-05	9.03442e-05	0.000253024	0.000830773
LOC_Os02g38900.1	cytosolic Fe-S cluster assembling factor NBP35, putative, expressed	6.54657e-06	5.40072e-05	0.00026001	8.06804e-05
LOC_Os02g41590.1	kinase, pfkB family, putative, expressed	0.00139224	0.00127653	0.00165954	0.000296979
LOC_Os02g41630.2	phenylalanine ammonia-lyase, putative, expressed	0.000380326	0.000136374	6.30946e-05	1.55123e-05
LOC_Os02g42290.1	OsClp3 - Putative Clp protease homologue, expressed	0.000202221	4.53679e-05	0.00057782	0.000229244
LOC_Os02g43250.1	receptor-like protein kinase precursor, putative, expressed	5.28189e-06	4.9678e-05	0.00025853	0.000151417
LOC_Os02g44000.1	amino acid kinase, putative	6.71685e-06	5.98831e-06	0.000180472	8.32028e-06
LOC_Os02g44520.1	OsSub19 - Putative Subtilisin homologue, expressed	3.29072e-05	0.000112306	0.000137006	0.000272407
LOC_Os02g46520.1	hydrolase, putative, expressed	0.00010794	3.89883e-05	0.000242501	0.000598731
LOC_Os02g47020.1	phosphoribulokinase/Uridine kinase family protein, expressed	0.000352015	0.00033085	3.76126e-05	7.14346e-06
LOC_Os02g47850.1	class I glutamine amidotransferase, putative, expressed	0.000330648	0.000490059	0.000227963	6.08629e-06
LOC_Os02g48630.1	expressed protein	0.000329243	0.000538087	0.000260433	8.04138e-06
LOC_Os02g48660.1	60S ribosomal protein L31, putative, expressed	0.00196545	0.000995651	0.000322343	8.84077e-05
LOC_Os02g50620.1	dehydrogenase E1 component domain containing protein, expressed	0.00112609	0.0010567	0.000541171	0.000446926
LOC_Os02g51430.1	SEC6, putative, expressed	3.07819e-06	2.74431e-06	6.21463e-05	2.61693e-05
LOC_Os02g51540.1	eukaryotic aspartyl protease domain containing protein, expressed	4.46929e-06	3.98453e-06	7.91729e-05	2.41217e-05
LOC_Os02g51620.1	glycosyl hydrolase family 3 protein, putative, expressed	0.000312818	0.000208303	0.000225853	8.79449e-05
LOC_Os02g51710.1	wound/stress protein, putative, expressed	0.000926601	0.00121716	0.000722523	1.49161e-05
LOC_Os02g51750.1	annexin, putative, expressed	0.000820207	0.000737889	0.000713068	0.00189832
LOC_Os02g52390.1	M16 domain containing zinc peptidase, putative, expressed	3.29436e-05	6.28985e-05	1.58113e-06	4.62555e-05
LOC_Os02g52450.1	regulator of ribonuclease, putative, expressed	1.38335e-05	4.39228e-05	0.000354525	1.71358e-05
LOC_Os02g54140.1	hsp20/alpha crystallin family protein, putative, expressed	4.45917e-05	0.000111468	3.99999e-05	0.00045047
LOC_Os02g54254.1	saccharopine dehydrogenase, putative, expressed	0.000641366	0.000452979	0.000292076	0.000206943
LOC_Os02g54340.1	26S protease regulatory subunit 7, putative, expressed	8.02303e-05	4.86375e-06	0.000135754	0.000399412
LOC_Os02g54820.1	trehalose-6-phosphate synthase, putative, expressed	2.62306e-06	8.32848e-06	6.09671e-05	6.66248e-05
LOC_Os02g55030.1	hydrolase, NUDIX family, domain containing protein, expressed	2.99489e-06	1.7108e-05	2.85735e-05	0.000170355
LOC_Os02g55890.1	inorganic H+ pyrophosphatase, putative, expressed	3.04991e-06	2.7191e-06	0.000150545	0.000169075
LOC_Os02g56960.1	ribosomal protein, putative, expressed	0.000823835	0.000957198	0.000725009	2.0563e-05
LOC_Os02g58020.1	ABC transporter, ATP-binding protein, putative, expressed	1.88497e-05	0.000131472	2.36074e-06	0.000238063
LOC_Os02g58090.1	PSP domain containing protein, expressed	0.000173603	3.56006e-06	3.25598e-05	6.44764e-05
LOC_Os02g58110.1	expressed protein	1.29557e-05	0.000103433	2.87915e-06	5.3262e-05
LOC_Os03g02050.1	LTPL151 - Protease inhibitor/seed storage/LTP family protein precursor, expressed	2.42087e-05	0.000227691	0.00176318	2.99877e-05
LOC_Os03g03720.1	glyceraldehyde-3-phosphate dehydrogenase, putative, expressed	0.000222645	0.000385476	0.000359324	6.48382e-06
LOC_Os03g04110.1	lysM domain-containing GPI-anchored protein precursor, putative, expressed	6.52818e-06	5.8201e-06	0.000190974	8.08656e-06
LOC_Os03g04970.1	T-complex protein, putative, expressed	0.000213646	9.45461e-05	0.000813493	4.98928e-06
LOC_Os03g05290.1	aquaporin protein, putative, expressed	0.000394467	0.00027693	6.81783e-06	0.000704623
LOC_Os03g05980.1	40S ribosomal protein S9-2, putative, expressed	0.00282884	0.00178592	0.00063649	0.00434065
LOC_Os03g06670.1	Core histone H2A/H2B/H3/H4 domain containing protein, putative, expressed	0.000420171	0.00105108	1.23511e-05	0.000207547
LOC_Os03g06740.1	glutathione reductase, putative, expressed	4.18744e-06	3.73325e-06	5.17515e-05	0.000213148
LOC_Os03g06880.1	kinase, pfkB family, putative, expressed	0.000152086	0.000128671	3.62651e-06	6.12514e-06
LOC_Os03g07150.1	OsPP2Ac-5 - Phosphatase 2A isoform 5 belonging to family 2, expressed	7.40137e-06	0.000192515	0.000482884	0.000280952
LOC_Os03g07180.1	embryonic protein DC-8, putative, expressed	5.81008e-06	5.17989e-06	1.72e-05	0.000216617
LOC_Os03g07570.1	aminotransferase, putative, expressed	0.00236262	0.00231398	0.000916632	0.0011066
LOC_Os03g10110.1	cupin domain containing protein, expressed	0.00158589	0.0027426	0.00302993	0.0040379
LOC_Os03g11440.1	protein transport protein Sec61 subunit alpha, putative, expressed	4.8927e-06	8.59183e-05	0.00018785	6.06066e-06
LOC_Os03g12230.1	caleosin related protein, putative, expressed	2.83017e-05	0.000349342	0.000648527	0.000696547
LOC_Os03g12290.1	glutamine synthetase, catalytic domain containing protein, expressed	0.00153628	0.000651435	0.000313706	8.06391e-06
LOC_Os03g12510.1	non-symbiotic hemoglobin 2, putative, expressed	1.37517e-05	4.8595e-05	0.000268539	0.00170177
LOC_Os03g13540.1	Ser/Thr protein phosphatase family protein, putative, expressed	8.60768e-05	0.000307079	0.000669368	0.000987058
LOC_Os03g13730.1	translocase of chloroplast 34, putative, expressed	0.000218161	8.30746e-05	0.000886695	0.000352149
LOC_Os03g15340.1	plastocyanin-like domain containing protein, putative, expressed	0.00156309	0.00228325	0.000961008	2.39901e-05
LOC_Os03g15960.1	hsp20/alpha crystallin family protein, putative, expressed	0.000127741	4.58325e-05	0.000500786	0.00161914
LOC_Os03g16920.1	DnaK family protein, putative, expressed	0.000249988	0.00096054	0.0010083	0.00269003
LOC_Os03g16980.1	NAD dependent epimerase/dehydratase family domain containing protein, expressed	0.00194797	0.00110404	0.000425749	0.000373164
LOC_Os03g18180.1	ranBP1 domain containing protein, expressed	0.000639888	0.000470678	0.00033166	1.37742e-05
LOC_Os03g18454.2	gamma-interferon-inducible lysosomal thiol reductase precursor, putative, expressed	0.003112	0.00397764	0.00202161	0.000801665
LOC_Os03g18580.1	40S ribosomal protein S7, putative	0.00331319	0.00168686	0.000599172	1.49938e-05
LOC_Os03g19690.1	expressed protein	2.3928e-05	7.75223e-05	2.32598e-05	0.000197584
LOC_Os03g20300.1	glucose-6-phosphate 1-dehydrogenase, chloroplast precursor, putative, expressed	3.6948e-06	7.16345e-05	7.49247e-05	0.000137753
LOC_Os03g20680.1	late embryogenesis abundant protein 1, putative, expressed	0.000316921	0.000655667	0.00119418	0.00136024
LOC_Os03g21550.1	eukaryotic translation initiation factor 2 subunit beta, putative, expressed	8.60752e-06	9.71825e-05	0.00038726	4.02746e-05
LOC_Os03g21790.1	cupin domain containing protein, expressed	0.00232482	0.00589398	0.00642526	0.00685164
LOC_Os03g22120.1	sucrose synthase, putative, expressed	0.000660436	0.00117251	0.000930702	0.00184631
LOC_Os03g22340.1	60S ribosomal protein L22-2, putative, expressed	0.00143735	0.00033534	0.000493926	2.19757e-05
LOC_Os03g24600.1	peptide methionine sulfoxide reductase msrB, putative, expressed	0.000993893	0.000928373	0.000551852	2.11678e-05
LOC_Os03g25050.1	chaperonin, putative, expressed	0.000446236	0.000514002	5.60856e-05	0.00227833
LOC_Os03g25350.1	LTPL36 - Protease inhibitor/seed storage/LTP family protein precursor, expressed	0.000232269	0.00013189	0.000893722	2.52528e-05
LOC_Os03g31750.1	pyruvate, phosphate dikinase, chloroplast precursor, putative, expressed	0.00158941	0.00275505	0.00272605	0.00354835
LOC_Os03g36780.1	elongation factor, putative, expressed	1.79782e-05	2.73706e-06	6.9305e-05	2.61002e-05
LOC_Os03g37970.1	ribosomal protein L13, putative, expressed	0.00086432	0.000665697	0.000209042	0.000980719
LOC_Os03g39610.1	chlorophyll A-B binding protein, putative, expressed	0.00047505	0.000171988	0.000372101	1.09461e-05
LOC_Os03g41419.1	serpin domain containing protein, putative, expressed	0.000176016	0.00028361	0.000706025	0.000822671
LOC_Os03g42220.1	T-complex protein, putative, expressed	0.000129179	0.000254775	0.000432615	0.000164504
LOC_Os03g44900.1	CCR4-NOT transcription factor, putative, expressed	5.27037e-05	0.000117969	1.99119e-06	3.3631e-06
LOC_Os03g46100.1	cupin domain containing protein, expressed	0.00259961	0.0067151	0.0106966	0.0064045
LOC_Os03g49600.1	Os3bglu7 - beta-glucosidase, exo-beta-glucanse, expressed	0.000711571	0.00018183	6.76372e-05	0.00014496
LOC_Os03g50540.1	2Fe-2S iron-sulfur cluster binding domain containing protein, expressed	0.000523151	0.000312449	0.000335636	0.000140534
LOC_Os03g51140.1	HEAT repeat family protein, putative, expressed	9.16221e-05	8.19885e-05	7.63782e-05	0.000236101
LOC_Os03g52380.1	PIII5 - Proteinase inhibitor II family protein precursor, expressed	2.52612e-05	0.000311752	0.000616056	3.12915e-05
LOC_Os03g53270.1	stem-specific protein TSJT1, putative, expressed	0.000729953	0.000862687	0.000704801	7.87165e-05
LOC_Os03g54910.1	X8 domain containing protein, expressed	0.00104311	0.00053573	0.000481755	1.64504e-05
LOC_Os03g55070.1	UDP-glucose 6-dehydrogenase, putative, expressed	0.000872681	0.000809295	0.000961724	0.000152208
LOC_Os03g55350.1	OsSub31 - Putative Subtilisin homologue, expressed	0.000285515	0.000353543	9.72113e-05	1.42332e-05
LOC_Os03g56270.1	receptor protein kinase CLAVATA1 precursor, putative, expressed	7.45362e-06	7.73548e-05	7.01349e-05	1.05677e-05
LOC_Os03g57960.1	cupin domain containing protein, expressed	0.000951705	0.0026743	0.00472297	0.00650975
LOC_Os03g58040.1	glutamate dehydrogenase protein, putative, expressed	0.000178892	0.00040269	4.1471e-06	0.000324781
LOC_Os03g58170.1	stem-specific protein TSJT1, putative, expressed	0.000543791	0.000406987	6.84521e-06	0.000781718
LOC_Os03g60090.1	methylenetetrahydrofolate reductase, putative, expressed	3.91251e-06	4.22042e-05	0.000250809	2.11166e-05
LOC_Os03g60590.2	actin-depolymerizing factor, putative, expressed	0.00326885	0.00417922	0.00170492	0.00146107
LOC_Os03g60780.1	armadillo/beta-catenin-like repeat containing protein, expressed	6.13201e-06	4.5572e-05	0.000127352	7.59582e-06
LOC_Os03g61600.1	phosphoribosylformylglycinamidine synthase, putative, expressed	0.00010522	0.000153851	0.000609142	0.00080461
LOC_Os03g62590.1	oxidoreductase, short chain dehydrogenase/reductase family domain containing protein, expressed	6.54657e-06	0.000265267	0.000914461	0.00103242
LOC_Os03g64210.1	T-complex protein, putative, expressed	0.000459291	0.000546903	0.00146064	0.00143245
LOC_Os04g01290.1	proteasome subunit, putative, expressed	7.43744e-05	3.61429e-05	0.000474114	0.00033739
LOC_Os04g01740.1	heat shock protein, putative, expressed	3.30588e-06	2.94731e-06	0.000179452	0.000456383
LOC_Os04g02754.1	amidase family protein, putative, expressed	6.33542e-05	0.000331102	0.000440759	0.0010894
LOC_Os04g04020.1	protein transport protein Sec24-like, putative, expressed	2.25415e-06	4.27379e-05	0.000160631	0.000116828
LOC_Os04g08270.1	pullulanase precursor, putative, expressed	0.00551123	0.00932666	0.00604878	0.0144807
LOC_Os04g09390.1	HEV3 - Hevein family protein precursor, expressed	0.000331648	0.000339126	0.00124657	1.2682e-05
LOC_Os04g31070.1	acyl-desaturase, chloroplast precursor, putative, expressed	0.00027297	6.49055e-05	8.39974e-05	0.000248257
LOC_Os04g31710.1	expressed protein	8.48186e-06	6.99728e-05	0.000450936	0.000455346
LOC_Os04g32070.1	dehydrogenase/reductase, putative, expressed	7.0413e-05	0.000448151	0.000243596	0.000497017
LOC_Os04g32080.1	11-beta-hydroxysteroid dehydrogenase, putative, expressed	4.67349e-05	0.000251648	0.00106683	0.00116181
LOC_Os04g32650.1	tRNA synthetase class II core domain containing protein, expressed	0.000418334	0.000423034	0.000737147	0.00151933
LOC_Os04g33150.1	desiccation-related protein PCC13-62 precursor, putative, expressed	0.00274423	0.00500972	0.0102516	0.00664254
LOC_Os04g33190.1	AMP-binding enzyme, putative, expressed	3.11115e-06	2.7737e-06	5.3333e-05	0.000115834
LOC_Os04g33530.1	Ser/Thr protein phosphatase family protein, putative, expressed	5.14166e-06	6.35387e-05	0.000185603	2.77506e-05
LOC_Os04g33600.1	hydrolase, alpha/beta fold family protein, putative, expressed	0.000115684	0.000269892	0.000152849	7.95253e-06
LOC_Os04g35100.1	phospholipase C, putative, expressed	5.62719e-06	0.000104124	0.000178503	4.78398e-05
LOC_Os04g35690.1	tetratricopeptide repeat, putative, expressed	5.92865e-06	5.2856e-06	0.000191987	7.34392e-06
LOC_Os04g38410.1	chlorophyll A-B binding protein, putative, expressed	9.22234e-06	8.22205e-06	0.000163373	1.14239e-05
LOC_Os04g40080.1	leucine rich repeat containing protein, expressed	0.000105379	3.37117e-05	9.8344e-05	0.000341664
LOC_Os04g40400.1	eukaryotic translation initiation factor 4B, putative, expressed	3.18664e-05	3.89465e-06	0.000223463	0.000148372
LOC_Os04g40540.1	protein-L-isoaspartate O-methyltransferase, putative, expressed	8.12598e-06	2.87152e-05	0.000158682	0.000100145
LOC_Os04g40990.1	malate synthase, glyoxysomal, putative, expressed	0.000390259	0.000628206	0.000327229	0.0024076
LOC_Os04g42380.1	ribosomal protein S17, putative, expressed	1.45252e-05	0.000573061	0.000913403	1.79926e-05
LOC_Os04g42580.1	carboxyvinyl-carboxyphosphonate phosphorylmutase, putative, expressed	1.83966e-05	4.1192e-06	0.000318257	0.000622145
LOC_Os04g43170.1	caleosin related protein, putative, expressed	0.00044841	0.00113694	0.00126447	0.00304297
LOC_Os04g43200.1	caleosin related protein, putative, expressed	9.52472e-06	0.000147054	0.000759491	0.00053534
LOC_Os04g44570.1	aquaporin protein, putative, expressed	3.49189e-05	0.00015051	0.000503674	0.000459394
LOC_Os04g46930.1	serine racemase, putative, expressed	6.85555e-06	6.11197e-06	0.000134485	8.49208e-06
LOC_Os04g47190.1	aminotransferase domain containing protein, putative, expressed	5.66837e-06	5.05355e-06	0.000156012	4.81899e-05
LOC_Os04g48416.1	OsSub45 - Putative Subtilisin homologue, expressed	0.000400896	0.000112014	3.8974e-05	0.000109996
LOC_Os04g49220.1	mitochondrial import inner membrane translocase subunit Tim, putative	4.68555e-06	4.17733e-06	8.57171e-05	5.80406e-06
LOC_Os04g53210.1	hydroxyacid oxidase 1, putative, expressed	2.52139e-05	5.64566e-06	0.000243653	0.000127036
LOC_Os04g54810.1	beta-D-xylosidase, putative, expressed	5.84587e-05	4.98902e-05	5.93244e-05	3.76316e-06
LOC_Os04g55650.1	oryzain alpha chain precursor, putative, expressed	0.000274806	0.000179714	0.000250069	1.09878e-05
LOC_Os04g55710.1	transposon protein, putative, unclassified, expressed	0.000209372	6.22209e-06	2.42556e-05	8.64509e-06
LOC_Os04g56400.1	glutamine synthetase, catalytic domain containing protein, expressed	0.000174797	4.84102e-06	0.000142715	6.7262e-06
LOC_Os04g56430.1	cysteine-rich receptor-like protein kinase, putative, expressed	9.00787e-06	8.03084e-06	0.000154418	0.000111014
LOC_Os04g56480.1	pelota, putative, expressed	6.14823e-06	3.97763e-05	4.34457e-05	0.000237543
LOC_Os04g56580.1	inositol 1,3,4,5,6-pentakisphosphate 2-kinase, putative, expressed	0.000122918	0.000373076	0.000319377	6.4363e-05
LOC_Os04g58710.1	AMP-binding domain containing protein, expressed	0.000713998	0.000397891	0.00032434	0.000158193
LOC_Os05g01270.1	peptidyl-prolyl cis-trans isomerase, putative, expressed	0.00285458	0.0020309	0.00122469	0.000365026
LOC_Os05g01600.1	actin, putative, expressed	0.00179397	0.0021631	0.00126639	7.63611e-06
LOC_Os05g03820.1	glutamate--cysteine ligase, chloroplast precursor, putative, expressed	0.000115841	0.000173185	3.46434e-06	0.000780473
LOC_Os05g04380.1	peroxidase precursor, putative, expressed	0.000522491	0.000301416	0.000173593	8.41759e-06
LOC_Os05g04510.1	S-adenosylmethionine synthetase, putative, expressed	0.00271189	0.00172114	0.000771513	0.000261502
LOC_Os05g04870.1	oxidoreductase, short chain dehydrogenase/reductase family protein, putative, expressed	0.000820927	0.00123065	0.00247969	0.00304047
LOC_Os05g05320.1	PPR repeat domain containing protein, putative, expressed	0.00019282	0.000213713	2.91909e-05	6.341e-06
LOC_Os05g06310.1	60S ribosomal protein L18-3, putative, expressed	0.00108449	0.000322839	0.000413529	6.67196e-05
LOC_Os05g06460.1	dihydrolipoyl dehydrogenase, putative, expressed	0.000181801	3.61124e-05	0.000227945	3.48463e-05
LOC_Os05g08840.1	DnaK family protein, putative, expressed	2.72454e-06	0.000207265	0.000245208	0.000192696
LOC_Os05g08930.1	chloroplast lumen common family protein, putative, expressed	5.86876e-06	7.33794e-05	0.000143647	0.000459331
LOC_Os05g11780.1	mitochondrial carrier protein, putative, expressed	0.000196006	0.000559318	0.00054194	9.79051e-05
LOC_Os05g11910.1	GDSL-like lipase/acylhydrolase, putative, expressed	0.00029991	0.000321892	0.000239802	7.97456e-06
LOC_Os05g23740.1	DnaK family protein, putative, expressed	0.00113602	0.00125721	0.00361281	0.00100427
LOC_Os05g25310.1	acyl-CoA synthetase protein, putative, expressed	0.000181463	0.000335541	0.000207675	0.00083897
LOC_Os05g25850.1	superoxide dismutase, mitochondrial precursor, putative, expressed	0.00165807	0.00232729	0.00234722	0.00693229
LOC_Os05g26350.1	PROLM4 - Prolamin precursor, expressed	0.00120836	0.0016312	0.00413639	0.000247824
LOC_Os05g26750.1	PROLM17 - Prolamin precursor, expressed	1.51897e-05	0.000457487	0.000397976	1.88158e-05
LOC_Os05g30400.1	expressed protein	0.000817985	0.000265386	4.58002e-05	1.35793e-05
LOC_Os05g30750.1	anthranilate phosphoribosyltransferase, putative, expressed	3.00262e-06	2.67695e-06	0.000106362	5.18871e-05
LOC_Os05g32530.1	mannosylglycoprotein endo-beta-mannosidase, putative, expressed	2.09007e-05	2.54769e-05	0.00016327	0.000221664
LOC_Os05g32710.1	Alpha amylase, catalytic domain containing protein, expressed	3.92858e-05	0.000206589	1.00964e-05	0.000383254
LOC_Os05g33210.2	cytochrome b-c1 complex subunit 9, putative, expressed	3.74844e-05	0.000132461	0.00144201	4.64325e-05
LOC_Os05g34320.1	beta-hexosaminidase precursor, putative, expressed	4.37671e-06	8.62181e-05	0.000328086	0.000174819
LOC_Os05g36000.1	FabA-like domain containing protein, expressed	1.08094e-05	0.000279361	0.000521042	0.00107176
LOC_Os05g38150.1	amino acid kinase, putative, expressed	0.000124919	0.000114458	0.000125178	0.00040192
LOC_Os05g39250.1	phosphatidylethanolamine-binding protein, putative, expressed	1.39164e-05	0.000103424	0.00084942	0.0025848
LOC_Os05g39390.1	outer membrane protein, OMP85 family protein, expressed	0.000416046	0.000269047	2.54859e-05	0.000313457
LOC_Os05g39690.1	oxidoreductase, aldo/keto reductase family protein, putative, expressed	0.000213715	0.00132089	0.000907054	0.00178941
LOC_Os05g41110.1	ribosomal protein L7Ae, putative, expressed	0.00198757	0.000490975	0.000267109	2.23164e-05
LOC_Os05g41670.1	ICE-like protease p20 domain containing protein, putative, expressed	0.000265894	0.000279363	0.000160429	6.85432e-06
LOC_Os05g41970.1	SSA1 - 2S albumin seed storage family protein precursor, expressed	0.0006342	0.00102752	0.00147377	0.000106225
LOC_Os05g44310.1	vesicle-fusing ATPase, putative, expressed	6.42673e-05	1.10532e-05	0.000116512	0.000171932
LOC_Os05g44340.1	heat shock protein 101, putative, expressed	0.000453985	0.000721814	0.000414664	0.00167253
LOC_Os05g47640.1	threonine synthase, chloroplast precursor, putative, expressed	0.000551331	0.00089287	0.00106864	0.000266141
LOC_Os05g47890.1	WD domain, G-beta repeat domain containing protein, expressed	0.000788023	0.000431923	0.000404683	6.92905e-05
LOC_Os05g49150.1	eukaryotic translation initiation factor 3 subunit D, putative, expressed	2.32641e-05	0.000233546	9.42828e-05	0.000341786
LOC_Os05g49440.2	DUF1264 domain containing protein, putative, expressed	4.60718e-05	0.000210938	0.000592933	0.00125685
LOC_Os05g49890.1	ras-related protein, putative, expressed	0.00214594	0.00203625	0.000935407	1.30263e-05
LOC_Os05g51530.1	vacuolar ATP synthase subunit C, putative, expressed	4.97435e-05	3.44011e-05	0.000209556	0.000531777
LOC_Os06g01200.1	zinc finger, C3HC4 type domain containing protein, expressed	6.87583e-06	4.44835e-05	0.000250959	3.2172e-05
LOC_Os06g01850.1	ferredoxin--NADP reductase, chloroplast precursor, putative, expressed	0.000120804	0.00019706	4.70845e-06	7.95253e-06
LOC_Os06g02144.1	6-phosphogluconate dehydrogenase, decarboxylating, putative, expressed	0.000639702	0.00113321	0.000857684	0.00203773
LOC_Os06g02490.1	acyl CoA binding protein, putative, expressed	2.55388e-05	9.02478e-05	0.00199976	0.00151887
LOC_Os06g04380.1	aminomethyltransferase, putative, expressed	5.79559e-06	1.84016e-05	0.00024069	0.000204349
LOC_Os06g05660.1	NAP domain containing protein, putative, expressed	0.000138678	0.000323318	0.000808989	0.000644871
LOC_Os06g06260.1	GDSL-like lipase/acylhydrolase, putative, expressed	0.00129872	0.00109632	0.000186285	0.000153896
LOC_Os06g06290.1	GDSL-like lipase/acylhydrolase, putative, expressed	0.000554669	0.000587561	0.000451719	7.82287e-06
LOC_Os06g06520.1	GDSL-like lipase/acylhydrolase, putative, expressed	0.000105725	0.000441577	0.00126339	0.000509476
LOC_Os06g07140.1	peptidase, T1 family, putative, expressed	0.000949714	0.00100701	0.000918018	7.90314e-05
LOC_Os06g08080.1	inorganic H+ pyrophosphatase, putative, expressed	3.03003e-06	2.70138e-06	0.000103385	3.75334e-06
LOC_Os06g10660.1	lysM domain-containing GPI-anchored protein 1 precursor, putative, expressed	3.3275e-05	2.00796e-05	9.82022e-05	0.000360312
LOC_Os06g11800.1	annexin, putative, expressed	6.16694e-05	4.26487e-05	0.000411957	0.000624386
LOC_Os06g11812.1	wound/stress protein, putative, expressed	0.0009736	0.000943203	0.000491903	0.00367865
LOC_Os06g12450.1	soluble starch synthase 2-3, chloroplast precursor, putative, expressed	0.000775179	0.0006416	0.000294125	0.000629815
LOC_Os06g13810.1	pyrophosphate--fructose 6-phosphate 1-phosphotransferase subunit beta, putative, expressed	0.00236537	0.00192282	0.000837884	0.00118491
LOC_Os06g23350.1	late embryogenesis abundant protein D-34, putative, expressed	0.000117034	0.000777827	0.000487516	0.00205173
LOC_Os06g27910.1	oleosin, putative, expressed	0.000226791	0.000188709	0.000374065	0.00137047
LOC_Os06g30310.1	alpha-glucan water dikinase, chloroplast precursor, putative, expressed	1.12334e-05	7.08913e-05	7.99321e-05	0.000213262
LOC_Os06g30750.1	reticulon domain containing protein, putative, expressed	8.76993e-06	6.51766e-05	0.000156746	0.000318905
LOC_Os06g31070.1	PROLM24 - Prolamin precursor, expressed	0.00273417	0.00440858	0.00520203	0.000156252
LOC_Os06g34120.1	GDSL-like lipase/acylhydrolase, putative, expressed	0.000611433	0.000334161	7.56352e-05	7.28814e-06
LOC_Os06g35540.1	aminotransferase, classes I and II, domain containing protein, expressed	0.00075958	0.000512645	0.000562864	6.21774e-06
LOC_Os06g35550.1	retrotransposon protein, putative, Ty1-copia subclass, expressed	1.20105e-06	1.30603e-05	8.80857e-07	0.000169002
LOC_Os06g36770.1	serine/threonine protein phosphatase 2A 55 kDa regulatory subunit B, putative, expressed	4.45217e-06	2.54326e-05	0.000152246	8.9728e-05
LOC_Os06g39708.1	photosystem II P680 chlorophyll A apoprotein, putative	0.000299456	0.000312718	0.000192582	5.66696e-06
LOC_Os06g41030.1	DUF1680 domain containing protein, putative, expressed	0.000270146	0.000253234	0.000136469	3.19159e-06
LOC_Os06g41990.1	M16 domain containing zinc peptidase, putative, expressed	9.21495e-05	0.000236793	0.000114063	0.000208847
LOC_Os06g44270.1	synthase, putative, expressed	0.000156514	0.000243935	0.000177483	8.77688e-06
LOC_Os06g45120.1	ATP synthase, putative, expressed	0.000481162	0.00028189	0.00035767	0.00116944
LOC_Os06g46900.1	phosphosulfolactate synthase-related protein, putative, expressed	5.61355e-05	8.38184e-05	0.000145185	0.000780669
LOC_Os06g50300.1	heat shock protein, putative, expressed	0.000244814	0.000292927	0.000200678	0.000928161
LOC_Os06g51060.1	CHIT8 - Chitinase family protein precursor, expressed	6.65911e-06	0.000166053	0.000397825	0.000181925
LOC_Os06g51084.1	1,4-alpha-glucan-branching enzyme, chloroplast precursor, putative, expressed	0.00398683	0.00617327	0.00436117	0.00911903
LOC_Os07g03230.1	eukaryotic translation initiation factor 3 subunit C, putative, expressed	0.000251783	0.000158727	5.40188e-05	0.000408666
LOC_Os07g04840.1	PsbP, putative, expressed	0.00149456	0.000611425	0.000496978	1.13339e-05
LOC_Os07g05580.1	ribosomal protein L7Ae, putative, expressed	0.00778591	0.00553212	0.00174952	2.0861e-05
LOC_Os07g06880.1	gibberellin receptor GID1L2, putative, expressed	0.000393887	0.000479571	7.3107e-05	0.000401932
LOC_Os07g07470.1	transketolase, putative, expressed	6.28116e-06	2.50591e-05	0.000234487	0.000200326
LOC_Os07g08430.1	indole-3-glycerol phosphate lyase, chloroplast precursor, putative, expressed	8.04823e-05	8.65521e-05	0.00041441	8.7502e-06
LOC_Os07g08950.1	FAD-linked oxidoreductase protein, putative, expressed	4.15748e-06	0.000151286	0.000108927	0.000249565
LOC_Os07g10250.1	DEAD-box ATP-dependent RNA helicase 52B, putative, expressed	3.64268e-06	0.000214773	0.000266758	0.000217316
LOC_Os07g10570.1	PROLM25 - Prolamin precursor, expressed	0.00272701	0.00205599	0.000712229	0.000240546
LOC_Os07g10660.1	ribosomal protein, putative, expressed	0.00111286	0.000381416	0.00114589	1.04305e-05
LOC_Os07g11310.1	LTPL166 - Protease inhibitor/seed storage/LTP family protein precursor, expressed	0.00145594	0.000851485	0.00116131	1.86936e-05
LOC_Os07g11330.1	RAL2 - Seed allergenic protein RA5/RA14/RA17 precursor, expressed	0.00397672	0.00663504	0.0098192	0.000804803
LOC_Os07g11360.1	RAL3 - Seed allergenic protein RA5/RA14/RA17 precursor, expressed	0.00169109	0.00506718	0.00947256	0.000408734
LOC_Os07g11380.1	RAL4 - Seed allergenic protein RA5/RA14/RA17 precursor, expressed	0.00360944	0.00825612	0.0119957	0.000612514
LOC_Os07g11410.1	RAL5 - Seed allergenic protein RA5/RA14/RA17 precursor, expressed	0.000418087	0.000315169	0.00478431	0.000310633
LOC_Os07g11510.1	RAL6 - Seed allergenic protein RA5/RA14/RA17 precursor, expressed	0.00402286	0.00340308	0.0136896	0.0010589
LOC_Os07g11630.1	LTPL163 - Protease inhibitor/seed storage/LTP family protein precursor, expressed	0.00617889	0.00491356	0.00710882	6.88237e-05
LOC_Os07g11650.1	LTPL164 - Protease inhibitor/seed storage/LTP family protein precursor, expressed	0.00773519	0.00928252	0.00949666	0.00047386
LOC_Os07g12080.1	LTPL169 - Protease inhibitor/seed storage/LTP family protein precursor, expressed	0.0013657	0.00136412	0.00290125	1.94515e-05
LOC_Os07g14150.1	cytidine deaminase, putative, expressed	0.000557832	0.000305708	0.000289216	1.42516e-05
LOC_Os07g16040.1	erythronate-4-phosphate dehydrogenase domain containing protein, expressed	6.21399e-06	5.53999e-06	0.000216008	7.69737e-06
LOC_Os07g23720.1	B4-BTB4 - Bric-a-Brac, Tramtrack, Broad Complex BTB domain with B4 subfamily conserved sequence, ex	4.83166e-06	2.81073e-05	0.00012699	4.10766e-05
LOC_Os07g26700.1	UPF0041 domain containing protein, putative, expressed	0.000634457	0.00150519	0.000168634	2.64111e-05
LOC_Os07g28480.1	glutathione S-transferase, putative, expressed	0.000420335	0.000785645	0.000906538	0.00288923
LOC_Os07g30970.1	nucleoside diphosphate kinase, putative, expressed	0.0237906	0.0134762	0.00460214	0.0145919
LOC_Os07g31270.1	cupin 2, conserved barrel domain protein, putative, expressed	0.000182497	3.00061e-05	0.000403342	0.00087055
LOC_Os07g31720.1	GTPase activating protein, putative, expressed	0.00152385	0.000151672	0.000790764	0.00082294
LOC_Os07g34520.1	isocitrate lyase, putative, expressed	4.06299e-06	0.000132681	0.000383088	0.00101433
LOC_Os07g37030.1	cytochrome b6-f complex iron-sulfur subunit, chloroplast precursor, putative, expressed	0.000699569	0.000276261	0.000207684	1.27947e-05
LOC_Os07g37040.1	PB1 domain containing protein, expressed	0.000255991	3.51211e-05	3.93787e-05	7.61591e-06
LOC_Os07g37156.1	expressed protein	6.93741e-06	0.000253189	0.000736321	8.59348e-06
LOC_Os07g37240.1	chlorophyll A-B binding protein, putative, expressed	0.000828429	0.00059916	0.00012285	9.92695e-06
LOC_Os07g37550.1	chlorophyll A-B binding protein, putative, expressed	0.00057331	0.000350876	0.000171392	1.08226e-05
LOC_Os07g40290.1	OsGH3.8 - Probable indole-3-acetic acid-amido synthetase, expressed	0.000265988	0.000160373	0.000107609	4.75837e-06
LOC_Os07g40620.1	saccharopine dehydrogenase, putative, expressed	5.09656e-06	1.801e-05	0.000164553	0.000277315
LOC_Os07g44410.1	WD40-like Beta Propeller Repeat family protein, expressed	0.000487737	0.000218283	0.000142713	0.000623699
LOC_Os07g44740.1	chaperonin, putative, expressed	2.37146e-05	0.000153423	0.000994689	0.00354689
LOC_Os07g46460.1	ferredoxin-dependent glutamate synthase, chloroplast precursor, putative, expressed	1.60446e-05	3.16591e-05	5.61924e-05	0.000132061
LOC_Os07g46790.1	4-alpha-glucanotransferase, putative, expressed	6.12934e-05	9.80115e-06	1.80175e-06	0.000477923
LOC_Os07g48030.1	peroxidase precursor, putative, expressed	0.00172088	0.000868068	0.000606235	6.29231e-05
LOC_Os07g49330.1	phospholipase C, putative, expressed	3.88634e-06	9.45031e-05	5.76837e-05	0.000290734
LOC_Os07g49400.1	OsAPx2 - Cytosolic Ascorbate Peroxidase encoding gene 4,5,6,8, expressed	0.00256844	0.000921544	0.000605798	0.000331554
LOC_Os07g49520.1	2-oxoglutarate dehydrogenase E1 component, mitochondrial precursor, putative, expressed	0.000184539	0.000203465	9.70705e-05	0.000465731
LOC_Os08g02120.1	kinase, pfkB family, putative, expressed	0.00330698	0.00307793	0.00193856	0.00107971
LOC_Os08g02340.1	60S acidic ribosomal protein, putative, expressed	6.97252e-05	1.8836e-05	0.00224332	0.00163257
LOC_Os08g02400.1	40S ribosomal protein S13, putative, expressed	0.0025173	0.00242861	0.000741882	0.00206394
LOC_Os08g03640.1	60S acidic ribosomal protein P0, putative, expressed	0.00105329	0.000616044	5.34313e-06	0.00198113
LOC_Os08g05820.1	monocopper oxidase, putative, expressed	3.87338e-06	3.45326e-06	0.000199173	0.000108257
LOC_Os08g05830.1	transaldolase, putative, expressed	0.000150676	0.000155157	0.000235229	0.000419668
LOC_Os08g06020.1	MSP domain containing protein, expressed	8.04494e-05	5.56364e-05	0.000239566	1.1847e-05
LOC_Os08g06100.1	O-methyltransferase, putative, expressed	0.00170704	0.000585968	0.000300321	0.00011059
LOC_Os08g06330.1	zinc finger C-x8-C-x5-C-x3-H type family protein, expressed	0.000319064	0.000266918	0.000104324	7.84418e-06
LOC_Os08g10510.1	aminotransferase, putative, expressed	0.000774918	0.00110947	0.000167073	0.000288402
LOC_Os08g13920.1	glycosyl hydrolases family 16, putative, expressed	8.0139e-06	6.61122e-05	0.000190852	0.000128185
LOC_Os08g20020.1	octicosapeptide/Phox/Bem1p, putative, expressed	3.00262e-06	4.00078e-05	1.71223e-05	0.000167442
LOC_Os08g23710.1	ribosomal protein L7Ae, putative, expressed	0.000588526	0.000939155	0.000132128	0.00237786
LOC_Os08g23730.1	class I glutamine amidotransferase, putative, expressed	0.00014974	0.000416777	0.000151712	5.29194e-06
LOC_Os08g23870.1	late embryogenesis abundant group 1, putative, expressed	7.31006e-05	1.3813e-05	0.000585992	0.00110019
LOC_Os08g28670.1	pathogenesis-related Bet v I family protein, putative, expressed	0.00072105	8.79192e-05	0.000467965	0.000320597
LOC_Os08g30060.1	proton pump interactor, putative, expressed	2.19154e-05	0.000175916	0.000179801	0.000187963
LOC_Os08g30810.1	puromycin-sensitive aminopeptidase, putative, expressed	0.000104068	0.000300253	0.000326573	0.000545121
LOC_Os08g32870.1	aldehyde dehydrogenase, putative, expressed	0.000332016	0.000506027	0.000721069	0.00120336
LOC_Os08g33390.1	Regulator of chromosome condensation domain containing protein, expressed	5.88362e-06	0.000191246	0.000106584	0.000215379
LOC_Os08g33460.1	expressed protein	2.27846e-05	2.03133e-05	0.000555658	2.82237e-05
LOC_Os08g33710.1	ribonuclease T2 family domain containing protein, expressed	1.01486e-05	0.000399796	7.44305e-06	1.25712e-05
LOC_Os08g35710.1	expressed protein	0.000117162	0.000146293	0.000426149	1.27381e-05
LOC_Os08g36320.2	decarboxylase, putative, expressed	2.71646e-05	6.18085e-05	0.00013033	0.000778973
LOC_Os08g36994.1	protein transport protein, putative, expressed	3.04591e-06	2.71554e-06	9.89072e-05	3.75381e-05
LOC_Os08g37490.1	14-3-3 protein, putative, expressed	0.00047903	0.00103882	0.00179017	0.00251528
LOC_Os08g38570.1	WD domain, G-beta repeat domain containing protein, expressed	2.73737e-06	2.44047e-06	4.01521e-05	3.37356e-05
LOC_Os08g42000.1	nuclear transport factor, putative, expressed	0.001428	0.00247373	0.00072218	0.000333584
LOC_Os08g43190.1	dehydrogenase, putative, expressed	0.0062846	0.00832863	0.00623163	0.0029144
LOC_Os08g43540.1	peptidase, T1 family, putative, expressed	0.000887926	0.00101282	0.000125442	0.00082699
LOC_Os08g44270.1	vignain precursor, putative, expressed	0.000248353	0.000182584	0.000294924	7.47744e-06
LOC_Os08g44680.1	photosystem I reaction center subunit II, chloroplast precursor, putative, expressed	0.0010032	0.000623997	2.70758e-05	1.41814e-05
LOC_Os09g07900.1	ubiquitin-protein ligase 1, putative, expressed	3.73169e-06	1.45963e-05	2.92622e-06	7.89365e-07
LOC_Os09g08430.1	ribosomal protein L22, putative, expressed	0.00136266	0.0014939	0.00181871	0.000271397
LOC_Os09g12570.1	ubiquitin-conjugating enzyme, putative, expressed	0.00115315	0.00102947	5.45752e-05	0.000493181
LOC_Os09g14670.1	phosphoenolpyruvate carboxylase, putative, expressed	2.38362e-06	2.12508e-06	1.74816e-06	0.000316257
LOC_Os09g15520.1	oleosin, putative, expressed	1.47091e-05	0.000109315	9.42099e-05	0.00127755
LOC_Os09g21210.1	beta-glucan-binding protein 4, putative, expressed	3.14058e-06	2.59088e-05	3.26018e-05	0.000186996
LOC_Os09g26880.1	aldehyde dehydrogenase, putative, expressed	0.000562073	0.00123467	0.00182826	0.000844761
LOC_Os09g27420.1	formate--tetrahydrofolate ligase, putative, expressed	0.000258659	0.000559718	0.000729597	5.29787e-05
LOC_Os09g29404.1	glycogen operon protein glgX, putative, expressed	6.16454e-06	8.82537e-05	0.000211351	0.000330507
LOC_Os09g30240.1	phosphofructokinase, putative, expressed	2.35808e-05	4.45582e-05	0.000190281	0.000691153
LOC_Os09g30418.1	heat shock protein, putative	0.000307994	0.000879906	0.000752659	0.00126262
LOC_Os09g31180.1	ribosomal protein L6, putative, expressed	0.0116108	0.0077133	0.000490204	0.00688453
LOC_Os09g32290.2	FAD dependent oxidoreductase domain containing protein, expressed	0.0015097	0.00135293	0.00107912	0.000156147
LOC_Os09g32500.1	60S ribosomal protein L32, putative, expressed	0.00267791	0.0012797	0.00101056	2.16452e-05
LOC_Os09g34970.1	arsenical pump-driving ATPase, putative, expressed	6.43776e-06	2.56839e-05	0.000314531	0.000128365
LOC_Os09g36030.1	4-hydroxy-2-oxovalerate aldolase, putative, expressed	7.60881e-05	2.66433e-05	0.000244893	8.27246e-06
LOC_Os09g36280.1	glycosyl hydrolases family 17, putative, expressed	6.64009e-06	2.34644e-05	0.000181663	0.000462023
LOC_Os09g36830.1	Skp1 family, dimerisation domain containing protein, expressed	0.00103789	0.00098231	0.000828338	0.000112902
LOC_Os09g38030.1	UTP--glucose-1-phosphate uridylyltransferase, putative, expressed	0.00234439	0.00209807	0.00536498	0.00250879
LOC_Os09g38530.1	transmembrane 9 superfamily member, putative, expressed	3.59757e-06	3.20736e-06	7.94751e-05	0.000100008
LOC_Os09g39540.1	40S ribosomal protein S25, putative, expressed	0.00194893	0.000286723	0.000657976	2.66557e-05
LOC_Os09g39550.1	expressed protein	0.00126936	1.68452e-05	0.000180802	0.000687635
LOC_Os09g39780.1	peptidyl-prolyl cis-trans isomerase, putative, expressed	0.00102753	0.00103709	0.000293094	0.000160009
LOC_Os10g04860.1	aldehyde oxidase, putative, expressed	1.71136e-06	2.29823e-05	5.4428e-05	8.00747e-06
LOC_Os10g06720.1	aldose 1-epimerase, putative, expressed	0.000823442	0.000583814	0.000314278	0.000102689
LOC_Os10g09850.1	EF hand family protein, putative, expressed	6.02081e-06	0.000141329	3.60697e-05	0.00118588
LOC_Os10g17280.1	ATP synthase gamma chain, putative, expressed	0.00113238	0.000987599	0.000354748	0.0010031
LOC_Os10g20630.1	vacuolar-sorting receptor precursor, putative, expressed	0.000178802	0.000283642	2.20648e-05	0.000249669
LOC_Os10g21268.1	ribulose bisphosphate carboxylase large chain precursor, putative, expressed	0.00311211	0.00182546	0.000753623	0.000598077
LOC_Os10g21910.1	acetyl-CoA carboxylase, putative, expressed	2.88083e-05	3.602e-06	7.47569e-07	1.26264e-06
LOC_Os10g22039.1	mitochondrial import inner membrane translocase subunit Tim17, putative, expressed	1.19795e-05	0.000282649	0.000350447	5.60523e-05
LOC_Os10g22070.1	glutathione S-transferase, putative, expressed	9.37109e-06	8.35466e-06	0.000199985	1.16081e-05
LOC_Os10g23204.1	CutA, chloroplast precursor, putative, expressed	1.24948e-05	0.000350921	0.000960565	0.000970053
LOC_Os10g25210.1	OsFBX384 - F-box domain containing protein, expressed	4.72364e-06	3.05598e-05	6.92869e-05	5.85125e-06
LOC_Os10g29549.1	expressed protein	0.000122256	0.000287274	7.51819e-05	1.71358e-05
LOC_Os10g34750.1	LIG1 - Putative DNA ligase I, expressed	2.86917e-06	5.22555e-05	0.000108734	3.55409e-06
LOC_Os10g35010.1	ATTIC110/TIC110, putative, expressed	0.000434489	0.000713217	0.00075757	0.000892975
LOC_Os10g37230.1	expressed protein	0.000304479	0.00026966	6.35992e-06	1.07418e-05
LOC_Os10g38160.1	glutathione S-transferase, putative, expressed	1.00174e-05	6.48079e-05	0.000623863	0.000398504
LOC_Os10g38489.1	glutathione S-transferase GSTU6, putative, expressed	9.97438e-06	0.000152378	0.00146185	0.00130558
LOC_Os10g39440.1	transporter family protein, putative, expressed	7.06463e-05	1.25296e-05	2.56078e-05	0.000340699
LOC_Os10g39610.2	expressed protein	2.6713e-05	2.38156e-05	0.000570074	3.30898e-05
LOC_Os10g40040.1	expressed protein	8.39e-06	7.47999e-06	1.98425e-05	0.000372291
LOC_Os10g41410.2	nucleoside diphosphate kinase, putative, expressed	0.0241749	0.013237	0.00460658	0.0145922
LOC_Os11g01380.1	clathrin heavy chain, putative, expressed	0.000400379	0.000489543	0.000130518	0.000584501
LOC_Os11g02369.1	LTPL7 - Protease inhibitor/seed storage/LTP family protein precursor, expressed	0.000115335	0.000532166	0.00120294	2.43967e-05
LOC_Os11g05110.1	pyruvate kinase, putative, expressed	0.000871874	0.000842597	0.000622594	0.00204984
LOC_Os11g05410.1	Ser/Thr protein phosphatase family protein, putative, expressed	7.25552e-05	0.000366458	0.000248212	0.000539981
LOC_Os11g06650.1	transcription elongation factor protein, putative, expressed	6.85555e-06	6.11197e-06	0.000150272	8.49208e-06
LOC_Os11g06750.1	ribosomal protein L3, putative, expressed	0.00126633	0.000155398	4.72523e-05	0.00105269
LOC_Os11g07910.1	transmembrane 9 superfamily member, putative, expressed	3.91911e-06	3.49402e-06	8.88213e-05	4.85466e-06
LOC_Os11g08300.1	aldehyde dehydrogenase, putative, expressed	4.82164e-06	4.29866e-06	0.000108846	5.97265e-06
LOC_Os11g10480.1	dehydrogenase, putative, expressed	0.00216622	0.00263113	0.00157098	0.00557594
LOC_Os11g10750.1	OsSCP48 - Putative Serine Carboxypeptidase homologue, expressed	0.000180384	8.91164e-05	1.18202e-05	9.90478e-05
LOC_Os11g11050.1	initiation factor 2 subunit family domain containing protein, expressed	1.5098e-05	1.45257e-05	1.91135e-05	0.000292632
LOC_Os11g13890.1	chlorophyll A-B binding protein, putative, expressed	0.000535768	0.000199692	0.000377044	1.01725e-05
LOC_Os11g14990.1	expressed protein	0.000690445	0.000326142	1.15166e-05	0.000133499
LOC_Os11g16320.1	expressed protein	7.79876e-06	2.47619e-05	0.000227501	9.66045e-06
LOC_Os11g29200.1	protein transport protein, putative, expressed	2.86917e-06	0.000136322	0.000101852	0.000152236
LOC_Os11g33340.1	peptidase, M24 family protein, putative, expressed	0.000213593	0.000259664	2.40064e-06	0.000192135
LOC_Os11g36470.1	ubiquitin carboxyl-terminal hydrolase 21, putative, expressed	2.47764e-06	2.20891e-06	1.81712e-06	0.000131161
LOC_Os11g37970.1	WIP5 - Wound-induced protein precursor, expressed	0.000206626	1.41915e-05	0.00048541	0.000254613
LOC_Os11g38670.1	DEAD-box ATP-dependent RNA helicase, putative, expressed	3.73039e-06	3.28663e-05	0.000190847	0.000135196
LOC_Os11g40530.1	LTPL162 - Protease inhibitor/seed storage/LTP family protein precursor, expressed	2.11276e-05	0.000446817	0.000996242	2.6171e-05
LOC_Os11g41890.1	RNA recognition motif containing protein, putative, expressed	4.97651e-06	3.21958e-05	0.000118483	6.16449e-06
LOC_Os11g46000.1	von Willebrand factor type A domain containing protein, putative, expressed	0.000329193	0.000264646	2.48916e-05	4.81407e-06
LOC_Os11g47820.1	glucan endo-1,3-beta-glucosidase precursor, putative, expressed	0.000312342	0.000160791	3.61114e-06	0.000273978
LOC_Os12g03880.1	60S acidic ribosomal protein P0, putative, expressed	7.2626e-06	6.47486e-06	0.000649345	8.9963e-06
LOC_Os12g04440.1	2-isopropylmalate synthase B, putative, expressed	3.65989e-06	3.26292e-06	2.68419e-06	0.0016703
LOC_Os12g05050.1	stem-specific protein TSJT1, putative, expressed	0.000737265	0.00125354	0.00118631	1.20959e-05
LOC_Os12g05540.1	Ser/Thr protein phosphatase family protein, putative, expressed	5.22254e-06	0.00032061	0.000118723	0.00102
LOC_Os12g07220.1	bacterial transferase hexapeptide domain containing protein, expressed	0.000109883	0.000290649	0.0003164	0.000973773
LOC_Os12g08730.1	thioredoxin, putative, expressed	0.000463364	0.000257596	9.90964e-06	1.67373e-05
LOC_Os12g10580.1	ribulose bisphosphate carboxylase large chain precursor, putative	0.000307196	4.21987e-06	0.000427404	5.86317e-06
LOC_Os12g12850.1	ATP-dependent Clp protease ATP-binding subunit clpA homolog,chloroplast precursor, putative, expres	0.000214656	0.000295085	8.93717e-05	3.13255e-06
LOC_Os12g13590.1	exocyst complex component 5, putative, expressed	9.51585e-06	3.9871e-05	6.32037e-05	3.57173e-06
LOC_Os12g13960.1	LTPL33 - Protease inhibitor/seed storage/LTP family protein precursor	0.00136657	0.00125746	0.000829588	2.26678e-05
LOC_Os12g14070.1	DnaK family protein, putative, expressed	0.00155923	0.00240547	0.00875517	0.00136375
LOC_Os12g16890.1	PROLM28 - Prolamin precursor, expressed	0.002337	0.00220719	0.00192272	1.84539e-05
LOC_Os12g17600.1	ribulose bisphosphate carboxylase small chain, chloroplast precursor, putative, expressed	0.00240176	0.00129086	0.000991724	1.64504e-05
LOC_Os12g18760.2	peptidase family C78 domain containing protein, expressed	3.6313e-06	2.11244e-05	0.000126229	7.79116e-05
LOC_Os12g27830.1	dehydrogenase/reductase, putative, expressed	0.000221835	0.00131148	0.00142169	0.00452446
LOC_Os12g35360.1	vesicle tethering family protein, putative, expressed	1.82486e-05	0.000103901	9.00645e-05	0.000229274
LOC_Os12g35580.1	riboflavin synthase alpha chain, putative, expressed	0.000274678	0.000216972	5.60677e-06	0.000427823
LOC_Os12g36240.1	inhibitor I family protein, putative	2.73415e-05	0.000319593	0.00045913	0.00161073
LOC_Os12g36640.1	universal stress protein domain containing protein, putative, expressed	0.00249215	0.000623469	0.000129938	0.0022353
LOC_Os12g36880.1	pathogenesis-related Bet v I family protein, putative, expressed	0.00151358	0.000191363	0.00155752	0.00012505
LOC_Os12g37910.1	GDSL-like lipase/acylhydrolase, putative, expressed	0.00042881	8.253e-05	0.000217921	7.3627e-06
LOC_Os12g38900.1	chorismate mutase, chloroplast precursor, putative, expressed	0.000642171	0.00123052	0.000605654	0.000113028
LOC_Os12g41860.1	START domain containing protein, expressed	2.71816e-06	2.42334e-06	1.99352e-06	9.88419e-05
LOC_Os12g42876.1	5-methyltetrahydropteroyltriglutamate--homocysteine methyltransferase, putative, expressed	0.00239647	0.00182579	0.00118705	0.00250481
