# Supplementary material for: A label-free quantitative shotgun proteomics analysis of rice grain development
Source: Proteome Sci. 2011 Sep 30;9:61. doi: 10.1186/1477-5956-9-61 (PMC3190340; doi:10.1186/1477-5956-9-61)
Supplement: Additional file 3 — Clustering 484 differentially expressed proteins and their GO annotations. [file 1477-5956-9-61-S3.XLS]

## Sheet: Sheet1
Additional file 3. Clustering 484 differentially expressed proteins and their GO annotations
gene id	description	Cluster	GO annotation
LOC_Os01g01660.1	isoflavone reductase, putative, expressed	Cluster I	GO:0003824	GO:0006950
LOC_Os01g11240.1	DUF538 domain containing protein, putative, expressed	Cluster I	GO:0003674
LOC_Os01g13100.1	KH domain containing protein, putative, expressed	Cluster I	GO:0005739
LOC_Os01g15310.1	LSM domain containing protein, expressed	Cluster I	GO:0005634	GO:0005730
LOC_Os01g18210.1	peptidyl-prolyl cis-trans isomerase, putative, expressed	Cluster I	GO:0003824	GO:0005783	GO:0005794	GO:0006139	GO:0009536	GO:0009579	GO:0009987	GO:0019538
LOC_Os01g22010.1	S-adenosylmethionine synthetase, putative, expressed	Cluster I	GO:0006519	GO:0006950	GO:0009058	GO:0009628	GO:0016740
LOC_Os01g31690.1	oxygen-evolving enhancer protein 1, chloroplast precursor, putative, expressed	Cluster I	GO:0005622	GO:0009579
LOC_Os01g36930.1	ubiquitin carboxyl-terminal hydrolase 6, putative, expressed	Cluster I	GO:0005634	GO:0009056	GO:0009987	GO:0016787	GO:0019538
LOC_Os01g37960.1	hydrolase, putative, expressed	Cluster I	GO:0005783	GO:0009987	GO:0016787	GO:0019538
LOC_Os01g41710.1	chlorophyll A-B binding protein, putative, expressed	Cluster I	GO:0005488	GO:0005622	GO:0009536	GO:0009579	GO:0015979
LOC_Os01g42530.1	ras-related protein, putative, expressed	Cluster I	GO:0000166	GO:0005634	GO:0005737
LOC_Os01g42870.1	transferase family protein, putative, expressed	Cluster I	GO:0016740
LOC_Os01g51300.1	WD domain, G-beta repeat domain containing protein, expressed	Cluster I	GO:0000166	GO:0005515	GO:0005634	GO:0005737	GO:0005886	GO:0007165
LOC_Os01g56490.1	ubiquitin carboxyl-terminal hydrolase, putative, expressed	Cluster I	GO:0005634	GO:0016787
LOC_Os01g64090.1	L1P family of ribosomal proteins domain containing protein, expressed	Cluster I	GO:0005198	GO:0005829	GO:0005840	GO:0006412
LOC_Os01g64640.1	histone H3, putative, expressed	Cluster I	GO:0003677
LOC_Os01g68670.1	cysteine proteinase inhibitor precursor, putative	Cluster I
LOC_Os01g69990.1	GYF domain containing protein, putative, expressed	Cluster I
LOC_Os01g70140.1	ubiquitin-conjugating enzyme E2-22 kDa, putative, expressed	Cluster I	GO:0003824	GO:0006464	GO:0009056	GO:0009987	GO:0019538
LOC_Os01g73310.1	actin, putative, expressed	Cluster I	GO:0005198	GO:0005739	GO:0005856	GO:0009628	GO:0009719
LOC_Os02g01280.1	T-complex protein, putative, expressed	Cluster I	GO:0005739	GO:0006950	GO:0009605	GO:0009628
LOC_Os02g04540.1	retrotransposon protein, putative, unclassified, expressed	Cluster I
LOC_Os02g07060.1	tubulin/FtsZ domain containing protein, putative, expressed	Cluster I	GO:0005198
LOC_Os02g10800.1	mitochondrial carrier protein, putative, expressed	Cluster I	GO:0005215	GO:0005488	GO:0005622	GO:0005739	GO:0006810	GO:0009536	GO:0009579	GO:0009607	GO:0016020	GO:0016043
LOC_Os02g10920.1	zinc finger family protein, putative, expressed	Cluster I	GO:0005488
LOC_Os02g14110.1	aminotransferase, classes I and II, domain containing protein, expressed	Cluster I	GO:0005739	GO:0006950	GO:0009628
LOC_Os02g14600.1	glutelin, putative, expressed	Cluster I	GO:0003674
LOC_Os02g18380.1	60S ribosomal protein L27-3, putative, expressed	Cluster I	GO:0005198	GO:0005622	GO:0005840	GO:0006412	GO:0016043
LOC_Os02g21970.1	26S protease regulatory subunit 6B, putative, expressed	Cluster I	GO:0000166	GO:0005488	GO:0005515	GO:0005622	GO:0005634	GO:0005737	GO:0006950	GO:0009056	GO:0009536	GO:0009579	GO:0009987	GO:0016787	GO:0019538
LOC_Os02g25640.1	glutelin, putative, expressed	Cluster I	GO:0003674
LOC_Os02g29480.1	RNA-binding protein-like, putative, expressed	Cluster I	GO:0003723	GO:0006810	GO:0016043
LOC_Os02g37862.1	60S ribosomal protein L6, putative, expressed	Cluster I	GO:0005198	GO:0005622	GO:0005783	GO:0005829	GO:0005840	GO:0006412
LOC_Os02g41590.1	kinase, pfkB family, putative, expressed	Cluster I	GO:0016301
LOC_Os02g41630.2	phenylalanine ammonia-lyase, putative, expressed	Cluster I	GO:0003824	GO:0006950	GO:0009605
LOC_Os02g47020.1	phosphoribulokinase/Uridine kinase family protein, expressed	Cluster I	GO:0000166	GO:0009058	GO:0016301	GO:0016740
LOC_Os02g47850.1	class I glutamine amidotransferase, putative, expressed	Cluster I	GO:0003824	GO:0006519	GO:0009058	GO:0009607
LOC_Os02g48630.1	expressed protein	Cluster I
LOC_Os02g48660.1	60S ribosomal protein L31, putative, expressed	Cluster I	GO:0005198	GO:0005829	GO:0005840	GO:0006412	GO:0016043
LOC_Os02g50620.1	dehydrogenase E1 component domain containing protein, expressed	Cluster I	GO:0003824	GO:0005739	GO:0008152	GO:0009058	GO:0009987
LOC_Os02g51620.1	glycosyl hydrolase family 3 protein, putative, expressed	Cluster I	GO:0005618	GO:0005886	GO:0005975	GO:0016020	GO:0016787
LOC_Os02g51710.1	wound/stress protein, putative, expressed	Cluster I	GO:0009536	GO:0009579
LOC_Os02g54254.1	saccharopine dehydrogenase, putative, expressed	Cluster I
LOC_Os02g56960.1	ribosomal protein, putative, expressed	Cluster I	GO:0005198	GO:0005840	GO:0006412
LOC_Os03g06670.1	Core histone H2A/H2B/H3/H4 domain containing protein, putative, expressed	Cluster I
LOC_Os03g06880.1	kinase, pfkB family, putative, expressed	Cluster I	GO:0005634	GO:0005737	GO:0016301
LOC_Os03g07570.1	aminotransferase, putative, expressed	Cluster I	GO:0005739	GO:0016740
LOC_Os03g12290.1	glutamine synthetase, catalytic domain containing protein, expressed	Cluster I	GO:0003824	GO:0009536	GO:0009579
LOC_Os03g15340.1	plastocyanin-like domain containing protein, putative, expressed	Cluster I	GO:0005488	GO:0016020
LOC_Os03g16980.1	NAD dependent epimerase/dehydratase family domain containing protein, expressed	Cluster I	GO:0003824	GO:0005794	GO:0006139	GO:0008152
LOC_Os03g18180.1	ranBP1 domain containing protein, expressed	Cluster I	GO:0005515	GO:0006810	GO:0016043
LOC_Os03g18454.2	gamma-interferon-inducible lysosomal thiol reductase precursor, putative, expressed	Cluster I	GO:0003824
LOC_Os03g18580.1	40S ribosomal protein S7, putative	Cluster I	GO:0005198	GO:0005829	GO:0005840	GO:0006412
LOC_Os03g22340.1	60S ribosomal protein L22-2, putative, expressed	Cluster I	GO:0005829	GO:0005840
LOC_Os03g24600.1	peptide methionine sulfoxide reductase msrB, putative, expressed	Cluster I	GO:0006950
LOC_Os03g39610.1	chlorophyll A-B binding protein, putative, expressed	Cluster I	GO:0005488	GO:0005622	GO:0009536	GO:0009579	GO:0015979
LOC_Os03g44900.1	CCR4-NOT transcription factor, putative, expressed	Cluster I	GO:0006350	GO:0030528
LOC_Os03g49600.1	Os3bglu7 - beta-glucosidase, exo-beta-glucanse, expressed	Cluster I	GO:0005618	GO:0006950	GO:0007154	GO:0008150	GO:0009607	GO:0009991	GO:0016787
LOC_Os03g50540.1	2Fe-2S iron-sulfur cluster binding domain containing protein, expressed	Cluster I	GO:0003824
LOC_Os03g53270.1	stem-specific protein TSJT1, putative, expressed	Cluster I	GO:0008150	GO:0009719
LOC_Os03g54910.1	X8 domain containing protein, expressed	Cluster I	GO:0005618	GO:0005886	GO:0016020	GO:0016787
LOC_Os03g55070.1	UDP-glucose 6-dehydrogenase, putative, expressed	Cluster I	GO:0003824
LOC_Os03g55350.1	OsSub31 - Putative Subtilisin homologue, expressed	Cluster I	GO:0005576	GO:0009987	GO:0016787	GO:0019538
LOC_Os03g60590.2	actin-depolymerizing factor, putative, expressed	Cluster I	GO:0005622
LOC_Os04g33600.1	hydrolase, alpha/beta fold family protein, putative, expressed	Cluster I	GO:0003824	GO:0005618	GO:0005783	GO:0016787
LOC_Os04g48416.1	OsSub45 - Putative Subtilisin homologue, expressed	Cluster I	GO:0005576	GO:0009987	GO:0016787	GO:0019538
LOC_Os04g54810.1	beta-D-xylosidase, putative, expressed	Cluster I	GO:0005618	GO:0005886	GO:0005975	GO:0016020	GO:0016787
LOC_Os04g55650.1	oryzain alpha chain precursor, putative, expressed	Cluster I	GO:0006950	GO:0008150	GO:0009628	GO:0009987	GO:0016020	GO:0016787	GO:0019538
LOC_Os04g55710.1	transposon protein, putative, unclassified, expressed	Cluster I
LOC_Os04g56400.1	glutamine synthetase, catalytic domain containing protein, expressed	Cluster I	GO:0003824	GO:0009536	GO:0009579
LOC_Os04g58710.1	AMP-binding domain containing protein, expressed	Cluster I	GO:0000166	GO:0003824	GO:0005739	GO:0005777	GO:0005783	GO:0006519	GO:0006629	GO:0006950	GO:0008152	GO:0009058	GO:0009536	GO:0009605	GO:0009607	GO:0009628	GO:0009987	GO:0016740	GO:0019748
LOC_Os05g01270.1	peptidyl-prolyl cis-trans isomerase, putative, expressed	Cluster I	GO:0003824	GO:0005783	GO:0005794	GO:0006139	GO:0009536	GO:0009579	GO:0009987	GO:0019538
LOC_Os05g01600.1	actin, putative, expressed	Cluster I	GO:0005198	GO:0005739	GO:0005856	GO:0009628	GO:0009719
LOC_Os05g04380.1	peroxidase precursor, putative, expressed	Cluster I	GO:0003674	GO:0003824	GO:0005618	GO:0005634	GO:0005737	GO:0006950	GO:0008152	GO:0009607	GO:0009719	GO:0016740	GO:0016787
LOC_Os05g04510.1	S-adenosylmethionine synthetase, putative, expressed	Cluster I	GO:0006519	GO:0006950	GO:0009058	GO:0009628	GO:0016740
LOC_Os05g05320.1	PPR repeat domain containing protein, putative, expressed	Cluster I	GO:0005739	GO:0009536	GO:0009579
LOC_Os05g06310.1	60S ribosomal protein L18-3, putative, expressed	Cluster I	GO:0005198	GO:0005829	GO:0005840	GO:0006412
LOC_Os05g06460.1	dihydrolipoyl dehydrogenase, putative, expressed	Cluster I	GO:0003824	GO:0005739	GO:0009536	GO:0009628
LOC_Os05g11910.1	GDSL-like lipase/acylhydrolase, putative, expressed	Cluster I	GO:0005618	GO:0016787
LOC_Os05g30400.1	expressed protein	Cluster I
LOC_Os05g41110.1	ribosomal protein L7Ae, putative, expressed	Cluster I	GO:0005198	GO:0005829	GO:0005840	GO:0006412
LOC_Os05g41670.1	ICE-like protease p20 domain containing protein, putative, expressed	Cluster I	GO:0009987	GO:0016787	GO:0019538
LOC_Os05g47890.1	WD domain, G-beta repeat domain containing protein, expressed	Cluster I	GO:0000166	GO:0004871	GO:0005794	GO:0005886	GO:0007165	GO:0007275	GO:0016020
LOC_Os05g49890.1	ras-related protein, putative, expressed	Cluster I	GO:0000166	GO:0005634	GO:0005737
LOC_Os06g01850.1	ferredoxin--NADP reductase, chloroplast precursor, putative, expressed	Cluster I	GO:0003723	GO:0003824
LOC_Os06g06260.1	GDSL-like lipase/acylhydrolase, putative, expressed	Cluster I	GO:0000003	GO:0005576	GO:0005618	GO:0016740	GO:0016787
LOC_Os06g06290.1	GDSL-like lipase/acylhydrolase, putative, expressed	Cluster I	GO:0000003	GO:0005576	GO:0005618	GO:0016740	GO:0016787
LOC_Os06g07140.1	peptidase, T1 family, putative, expressed	Cluster I	GO:0005829	GO:0006810	GO:0006950	GO:0008289	GO:0009056	GO:0009628	GO:0009987	GO:0016787	GO:0019538
LOC_Os06g13810.1	pyrophosphate--fructose 6-phosphate 1-phosphotransferase subunit beta, putative, expressed	Cluster I	GO:0005575	GO:0005975	GO:0006091	GO:0009056	GO:0016301
LOC_Os06g34120.1	GDSL-like lipase/acylhydrolase, putative, expressed	Cluster I	GO:0005618	GO:0016787
LOC_Os06g35540.1	aminotransferase, classes I and II, domain containing protein, expressed	Cluster I	GO:0005739	GO:0006950	GO:0009628
LOC_Os06g39708.1	photosystem II P680 chlorophyll A apoprotein, putative	Cluster I
LOC_Os06g41030.1	DUF1680 domain containing protein, putative, expressed	Cluster I
LOC_Os06g44270.1	synthase, putative, expressed	Cluster I	GO:0003824	GO:0005794	GO:0005975	GO:0006139	GO:0008152	GO:0009058
LOC_Os07g04840.1	PsbP, putative, expressed	Cluster I	GO:0003723	GO:0005622	GO:0009536	GO:0009579
LOC_Os07g05580.1	ribosomal protein L7Ae, putative, expressed	Cluster I	GO:0005198	GO:0005829	GO:0005840	GO:0006412
LOC_Os07g10570.1	PROLM25 - Prolamin precursor, expressed	Cluster I
LOC_Os07g10660.1	ribosomal protein, putative, expressed	Cluster I	GO:0005198	GO:0005622	GO:0005829	GO:0005840	GO:0006412
LOC_Os07g11310.1	LTPL166 - Protease inhibitor/seed storage/LTP family protein precursor, expressed	Cluster I
LOC_Os07g11630.1	LTPL163 - Protease inhibitor/seed storage/LTP family protein precursor, expressed	Cluster I
LOC_Os07g11650.1	LTPL164 - Protease inhibitor/seed storage/LTP family protein precursor, expressed	Cluster I
LOC_Os07g14150.1	cytidine deaminase, putative, expressed	Cluster I	GO:0005488	GO:0016787
LOC_Os07g26700.1	UPF0041 domain containing protein, putative, expressed	Cluster I	GO:0003674	GO:0005739
LOC_Os07g37030.1	cytochrome b6-f complex iron-sulfur subunit, chloroplast precursor, putative, expressed	Cluster I	GO:0006091	GO:0009536	GO:0009579	GO:0015979
LOC_Os07g37040.1	PB1 domain containing protein, expressed	Cluster I	GO:0006464	GO:0016301
LOC_Os07g37240.1	chlorophyll A-B binding protein, putative, expressed	Cluster I	GO:0005488	GO:0005622	GO:0009536	GO:0009579	GO:0015979
LOC_Os07g37550.1	chlorophyll A-B binding protein, putative, expressed	Cluster I	GO:0005488	GO:0005622	GO:0009536	GO:0009579	GO:0015979
LOC_Os07g40290.1	OsGH3.8 - Probable indole-3-acetic acid-amido synthetase, expressed	Cluster I	GO:0006950	GO:0009719
LOC_Os07g48030.1	peroxidase precursor, putative, expressed	Cluster I	GO:0003824	GO:0005618	GO:0005634	GO:0005737	GO:0006950	GO:0008152	GO:0009607	GO:0009719	GO:0016740
LOC_Os07g49400.1	OsAPx2 - Cytosolic Ascorbate Peroxidase encoding gene 4,5,6,8, expressed	Cluster I	GO:0003824	GO:0005618	GO:0005634	GO:0005737	GO:0005829	GO:0006950	GO:0009536	GO:0009579
LOC_Os08g02120.1	kinase, pfkB family, putative, expressed	Cluster I	GO:0005634	GO:0005737	GO:0016301
LOC_Os08g06100.1	O-methyltransferase, putative, expressed	Cluster I	GO:0005634	GO:0005737	GO:0005829	GO:0006519	GO:0009058	GO:0016740	GO:0019748
LOC_Os08g06330.1	zinc finger C-x8-C-x5-C-x3-H type family protein, expressed	Cluster I	GO:0003676	GO:0003700	GO:0006350
LOC_Os08g10510.1	aminotransferase, putative, expressed	Cluster I	GO:0005739	GO:0016740
LOC_Os08g23730.1	class I glutamine amidotransferase, putative, expressed	Cluster I	GO:0003824
LOC_Os08g33710.1	ribonuclease T2 family domain containing protein, expressed	Cluster I	GO:0004518	GO:0006950	GO:0007154	GO:0008150	GO:0009991
LOC_Os08g42000.1	nuclear transport factor, putative, expressed	Cluster I	GO:0003723	GO:0006810	GO:0016043
LOC_Os08g43190.1	dehydrogenase, putative, expressed	Cluster I	GO:0005488	GO:0006519	GO:0006950	GO:0008219	GO:0009058	GO:0019748
LOC_Os08g44270.1	vignain precursor, putative, expressed	Cluster I	GO:0006950	GO:0008150	GO:0009628	GO:0009987	GO:0016020	GO:0016787	GO:0019538
LOC_Os08g44680.1	photosystem I reaction center subunit II, chloroplast precursor, putative, expressed	Cluster I
LOC_Os09g07900.1	ubiquitin-protein ligase 1, putative, expressed	Cluster I	GO:0003824	GO:0005622	GO:0005739	GO:0006464	GO:0009056	GO:0009987	GO:0019538
LOC_Os09g08430.1	ribosomal protein L22, putative, expressed	Cluster I	GO:0005198	GO:0005829	GO:0005840	GO:0006412
LOC_Os09g12570.1	ubiquitin-conjugating enzyme, putative, expressed	Cluster I	GO:0003824
LOC_Os09g32290.2	FAD dependent oxidoreductase domain containing protein, expressed	Cluster I	GO:0003824
LOC_Os09g32500.1	60S ribosomal protein L32, putative, expressed	Cluster I	GO:0005198	GO:0005840	GO:0006412	GO:0016043
LOC_Os09g36830.1	Skp1 family, dimerisation domain containing protein, expressed	Cluster I	GO:0003824	GO:0005622	GO:0007049	GO:0009056	GO:0009987	GO:0019538
LOC_Os09g39540.1	40S ribosomal protein S25, putative, expressed	Cluster I	GO:0005198	GO:0005829	GO:0005840	GO:0006412
LOC_Os09g39780.1	peptidyl-prolyl cis-trans isomerase, putative, expressed	Cluster I	GO:0003824	GO:0005783	GO:0005794	GO:0006139	GO:0009536	GO:0009579	GO:0009987	GO:0019538
LOC_Os10g06720.1	aldose 1-epimerase, putative, expressed	Cluster I	GO:0003824	GO:0005975	GO:0009987
LOC_Os10g21268.1	ribulose bisphosphate carboxylase large chain precursor, putative, expressed	Cluster I
LOC_Os10g21910.1	acetyl-CoA carboxylase, putative, expressed	Cluster I	GO:0003824
LOC_Os10g29549.1	expressed protein	Cluster I
LOC_Os10g37230.1	expressed protein	Cluster I
LOC_Os11g13890.1	chlorophyll A-B binding protein, putative, expressed	Cluster I	GO:0005488	GO:0005622	GO:0009536	GO:0009579	GO:0015979
LOC_Os11g14990.1	expressed protein	Cluster I
LOC_Os11g46000.1	von Willebrand factor type A domain containing protein, putative, expressed	Cluster I	GO:0003824	GO:0005488	GO:0005515
LOC_Os12g08730.1	thioredoxin, putative, expressed	Cluster I
LOC_Os12g10580.1	ribulose bisphosphate carboxylase large chain precursor, putative	Cluster I
LOC_Os12g12850.1	ATP-dependent Clp protease ATP-binding subunit clpA homolog,chloroplast precursor, putative, expres	Cluster I	GO:0000166	GO:0006950	GO:0009536	GO:0009628	GO:0009987	GO:0016787	GO:0019538
LOC_Os12g13960.1	LTPL33 - Protease inhibitor/seed storage/LTP family protein precursor	Cluster I
LOC_Os12g16890.1	PROLM28 - Prolamin precursor, expressed	Cluster I
LOC_Os12g17600.1	ribulose bisphosphate carboxylase small chain, chloroplast precursor, putative, expressed	Cluster I	GO:0003824	GO:0006950	GO:0008152	GO:0009536	GO:0009579	GO:0009628
LOC_Os12g36880.1	pathogenesis-related Bet v I family protein, putative, expressed	Cluster I
LOC_Os12g37910.1	GDSL-like lipase/acylhydrolase, putative, expressed	Cluster I	GO:0000003	GO:0005576	GO:0016740	GO:0016787
LOC_Os12g38900.1	chorismate mutase, chloroplast precursor, putative, expressed	Cluster I	GO:0003824	GO:0006519	GO:0009058	GO:0009536
LOC_Os01g01710.1	1-deoxy-D-xylulose 5-phosphate reductoisomerase, chloroplast precursor, putative, expressed	Cluster II
LOC_Os01g04650.1	PB1 domain containing protein, expressed	Cluster II	GO:0006464	GO:0016301
LOC_Os01g05490.1	triosephosphate isomerase, cytosolic, putative, expressed	Cluster II	GO:0003824	GO:0005739	GO:0005975	GO:0009536	GO:0015979
LOC_Os01g08410.1	early fruit mRNA, putative, expressed	Cluster II	GO:0005739
LOC_Os01g09246.1	glycine-rich protein, putative, expressed	Cluster II
LOC_Os01g09430.1	expressed protein	Cluster II
LOC_Os01g12390.1	inactive receptor kinase At2g26730 precursor, putative, expressed	Cluster II	GO:0000166	GO:0004872	GO:0005488	GO:0005515	GO:0005618	GO:0005739	GO:0005886	GO:0006464	GO:0006950	GO:0007165	GO:0009605	GO:0009607	GO:0009719	GO:0016301
LOC_Os01g15020.1	lissencephaly type-1-like homology motif, putative, expressed	Cluster II	GO:0000166
LOC_Os01g23680.1	rossmann fold nucleotide-binding protein involved in DNA uptake, putative, expressed	Cluster II
LOC_Os01g37832.1	thioredoxin, putative, expressed	Cluster II
LOC_Os01g41190.1	glycine-rich protein, putative, expressed	Cluster II
LOC_Os01g55540.1	aminotransferase, classes I and II, domain containing protein, expressed	Cluster II	GO:0005739	GO:0006950	GO:0009628
LOC_Os01g71090.1	xylanase inhibitor, putative, expressed	Cluster II	GO:0005886
LOC_Os01g72430.1	NADPH quinone oxidoreductase, putative, expressed	Cluster II	GO:0003824
LOC_Os02g02700.1	AMP-binding enzyme, putative, expressed	Cluster II	GO:0000166	GO:0003824	GO:0005739	GO:0005777	GO:0005783	GO:0006519	GO:0006629	GO:0006950	GO:0008152	GO:0009058	GO:0009536	GO:0009605	GO:0009607	GO:0009628	GO:0009987	GO:0016740	GO:0019748
LOC_Os02g18410.1	salt stress root protein RS1, putative, expressed	Cluster II	GO:0005886	GO:0006950	GO:0009628
LOC_Os02g24020.1	dihydrodipicolinate reductase, putative, expressed	Cluster II	GO:0003824	GO:0006519	GO:0009058
LOC_Os02g44000.1	amino acid kinase, putative	Cluster II	GO:0006519	GO:0009058	GO:0009536	GO:0016301
LOC_Os02g52450.1	regulator of ribonuclease, putative, expressed	Cluster II
LOC_Os03g02050.1	LTPL151 - Protease inhibitor/seed storage/LTP family protein precursor, expressed	Cluster II	GO:0006810	GO:0008289
LOC_Os03g03720.1	glyceraldehyde-3-phosphate dehydrogenase, putative, expressed	Cluster II	GO:0003824	GO:0005739	GO:0005975	GO:0006091	GO:0006950	GO:0009056	GO:0009536	GO:0009579	GO:0009628	GO:0015979
LOC_Os03g04110.1	lysM domain-containing GPI-anchored protein precursor, putative, expressed	Cluster II	GO:0009056	GO:0016020	GO:0016043
LOC_Os03g04970.1	T-complex protein, putative, expressed	Cluster II	GO:0005737	GO:0005739	GO:0006950	GO:0009605	GO:0009628
LOC_Os03g11440.1	protein transport protein Sec61 subunit alpha, putative, expressed	Cluster II	GO:0005215	GO:0005515	GO:0006810	GO:0016020	GO:0016043
LOC_Os03g21550.1	eukaryotic translation initiation factor 2 subunit beta, putative, expressed	Cluster II	GO:0006412	GO:0008135	GO:0016043
LOC_Os03g25350.1	LTPL36 - Protease inhibitor/seed storage/LTP family protein precursor, expressed	Cluster II	GO:0006810	GO:0008289
LOC_Os03g42220.1	T-complex protein, putative, expressed	Cluster II	GO:0005737	GO:0005739	GO:0006950	GO:0009605	GO:0009628
LOC_Os03g52380.1	PIII5 - Proteinase inhibitor II family protein precursor, expressed	Cluster II
LOC_Os03g56270.1	receptor protein kinase CLAVATA1 precursor, putative, expressed	Cluster II	GO:0000166	GO:0005515	GO:0005739	GO:0005886	GO:0006464	GO:0007165	GO:0009719	GO:0016020	GO:0016301	GO:0019538	GO:0030154
LOC_Os03g60090.1	methylenetetrahydrofolate reductase, putative, expressed	Cluster II	GO:0003824	GO:0006519
LOC_Os03g60780.1	armadillo/beta-catenin-like repeat containing protein, expressed	Cluster II
LOC_Os04g09390.1	HEV3 - Hevein family protein precursor, expressed	Cluster II
LOC_Os04g33530.1	Ser/Thr protein phosphatase family protein, putative, expressed	Cluster II	GO:0005618	GO:0016787
LOC_Os04g35100.1	phospholipase C, putative, expressed	Cluster II
LOC_Os04g35690.1	tetratricopeptide repeat, putative, expressed	Cluster II
LOC_Os04g38410.1	chlorophyll A-B binding protein, putative, expressed	Cluster II	GO:0005488	GO:0005622	GO:0009536	GO:0009579	GO:0015979
LOC_Os04g42380.1	ribosomal protein S17, putative, expressed	Cluster II	GO:0005198	GO:0005829	GO:0005840	GO:0006412
LOC_Os04g46930.1	serine racemase, putative, expressed	Cluster II	GO:0003824	GO:0006519	GO:0009058
LOC_Os04g49220.1	mitochondrial import inner membrane translocase subunit Tim, putative	Cluster II	GO:0005215	GO:0005515	GO:0005739	GO:0006810	GO:0016020	GO:0016043
LOC_Os04g56580.1	inositol 1,3,4,5,6-pentakisphosphate 2-kinase, putative, expressed	Cluster II
LOC_Os05g11780.1	mitochondrial carrier protein, putative, expressed	Cluster II	GO:0005215	GO:0005488	GO:0005622	GO:0005739	GO:0006810	GO:0009536	GO:0009579	GO:0016020	GO:0016043
LOC_Os05g23740.1	DnaK family protein, putative, expressed	Cluster II	GO:0005739	GO:0005783	GO:0005829	GO:0006950	GO:0009536	GO:0009607	GO:0009628	GO:0009987	GO:0019538
LOC_Os05g26350.1	PROLM4 - Prolamin precursor, expressed	Cluster II
LOC_Os05g26750.1	PROLM17 - Prolamin precursor, expressed	Cluster II
LOC_Os05g33210.2	cytochrome b-c1 complex subunit 9, putative, expressed	Cluster II	GO:0003824	GO:0005215	GO:0005739	GO:0022904
LOC_Os05g41970.1	SSA1 - 2S albumin seed storage family protein precursor, expressed	Cluster II
LOC_Os05g47640.1	threonine synthase, chloroplast precursor, putative, expressed	Cluster II	GO:0003824	GO:0006519	GO:0009058
LOC_Os06g01200.1	zinc finger, C3HC4 type domain containing protein, expressed	Cluster II	GO:0003824	GO:0005488	GO:0005515
LOC_Os06g08080.1	inorganic H+ pyrophosphatase, putative, expressed	Cluster II	GO:0005739	GO:0005773	GO:0005794	GO:0016020	GO:0016787
LOC_Os06g31070.1	PROLM24 - Prolamin precursor, expressed	Cluster II
LOC_Os07g08430.1	indole-3-glycerol phosphate lyase, chloroplast precursor, putative, expressed	Cluster II	GO:0003824	GO:0006519	GO:0009058	GO:0009536
LOC_Os07g11330.1	RAL2 - Seed allergenic protein RA5/RA14/RA17 precursor, expressed	Cluster II
LOC_Os07g11360.1	RAL3 - Seed allergenic protein RA5/RA14/RA17 precursor, expressed	Cluster II
LOC_Os07g11380.1	RAL4 - Seed allergenic protein RA5/RA14/RA17 precursor, expressed	Cluster II
LOC_Os07g11410.1	RAL5 - Seed allergenic protein RA5/RA14/RA17 precursor, expressed	Cluster II
LOC_Os07g11510.1	RAL6 - Seed allergenic protein RA5/RA14/RA17 precursor, expressed	Cluster II
LOC_Os07g12080.1	LTPL169 - Protease inhibitor/seed storage/LTP family protein precursor, expressed	Cluster II
LOC_Os07g16040.1	erythronate-4-phosphate dehydrogenase domain containing protein, expressed	Cluster II	GO:0003824	GO:0005739	GO:0006519	GO:0006950	GO:0009058	GO:0009536	GO:0009605
LOC_Os07g37156.1	expressed protein	Cluster II	GO:0016020
LOC_Os08g06020.1	MSP domain containing protein, expressed	Cluster II	GO:0005198	GO:0005783
LOC_Os08g33460.1	expressed protein	Cluster II	GO:0005622	GO:0005739	GO:0008152	GO:0009987	GO:0016020
LOC_Os08g35710.1	expressed protein	Cluster II
LOC_Os09g26880.1	aldehyde dehydrogenase, putative, expressed	Cluster II	GO:0003824	GO:0005739	GO:0005783	GO:0006950
LOC_Os09g27420.1	formate--tetrahydrofolate ligase, putative, expressed	Cluster II	GO:0000166	GO:0003824	GO:0009058	GO:0009987
LOC_Os09g36030.1	4-hydroxy-2-oxovalerate aldolase, putative, expressed	Cluster II
LOC_Os09g38030.1	UTP--glucose-1-phosphate uridylyltransferase, putative, expressed	Cluster II	GO:0008152	GO:0016740
LOC_Os10g04860.1	aldehyde oxidase, putative, expressed	Cluster II	GO:0003824
LOC_Os10g22039.1	mitochondrial import inner membrane translocase subunit Tim17, putative, expressed	Cluster II	GO:0005215	GO:0005515	GO:0005739	GO:0006810	GO:0016020
LOC_Os10g22070.1	glutathione S-transferase, putative, expressed	Cluster II	GO:0016740
LOC_Os10g25210.1	OsFBX384 - F-box domain containing protein, expressed	Cluster II
LOC_Os10g34750.1	LIG1 - Putative DNA ligase I, expressed	Cluster II	GO:0000166	GO:0003824	GO:0006259	GO:0006950	GO:0009058
LOC_Os10g39610.2	expressed protein	Cluster II	GO:0005488
LOC_Os11g02369.1	LTPL7 - Protease inhibitor/seed storage/LTP family protein precursor, expressed	Cluster II	GO:0005886	GO:0006810	GO:0008289
LOC_Os11g06650.1	transcription elongation factor protein, putative, expressed	Cluster II
LOC_Os11g07910.1	transmembrane 9 superfamily member, putative, expressed	Cluster II	GO:0005515	GO:0005618	GO:0005737	GO:0005794	GO:0006810	GO:0016020	GO:0016043
LOC_Os11g08300.1	aldehyde dehydrogenase, putative, expressed	Cluster II	GO:0003824	GO:0005739	GO:0005783	GO:0006950
LOC_Os11g16320.1	expressed protein	Cluster II	GO:0005783
LOC_Os11g40530.1	LTPL162 - Protease inhibitor/seed storage/LTP family protein precursor, expressed	Cluster II
LOC_Os11g41890.1	RNA recognition motif containing protein, putative, expressed	Cluster II	GO:0003676	GO:0003723	GO:0006950	GO:0007165	GO:0009536	GO:0009579	GO:0009628	GO:0009719
LOC_Os12g03880.1	60S acidic ribosomal protein P0, putative, expressed	Cluster II	GO:0005198	GO:0005829	GO:0005840	GO:0006412	GO:0006950	GO:0009628
LOC_Os12g05050.1	stem-specific protein TSJT1, putative, expressed	Cluster II	GO:0008150	GO:0009719
LOC_Os12g13590.1	exocyst complex component 5, putative, expressed	Cluster II
LOC_Os12g14070.1	DnaK family protein, putative, expressed	Cluster II	GO:0005739	GO:0005783	GO:0005829	GO:0006950	GO:0009536	GO:0009607	GO:0009628	GO:0009987	GO:0019538
LOC_Os01g04814.1	vacuolar protein sorting-associating protein 4B, putative, expressed	Cluster III	GO:0000166	GO:0005488	GO:0005515	GO:0005622	GO:0005634	GO:0005737	GO:0009056	GO:0009536	GO:0009579	GO:0009987	GO:0016787	GO:0019538
LOC_Os01g19450.1	ATP-citrate synthase subunit 1, putative, expressed	Cluster III	GO:0003824	GO:0005739	GO:0008152
LOC_Os01g22520.1	dihydrolipoyl dehydrogenase 1, mitochondrial precursor, putative, expressed	Cluster III	GO:0003824	GO:0005739	GO:0009536	GO:0009628
LOC_Os01g38970.1	carbamoyl-phosphate synthase large chain, putative, expressed	Cluster III	GO:0000166	GO:0003824
LOC_Os01g50910.1	late embryogenesis abundant protein, group 3, putative, expressed	Cluster III	GO:0000003	GO:0009790
LOC_Os01g54940.1	dehydrogenase, putative, expressed	Cluster III	GO:0005488	GO:0006950	GO:0009536	GO:0009579	GO:0009628	GO:0030154
LOC_Os01g58380.1	3-hydroxybutyryl-CoA dehydrogenase, putative, expressed	Cluster III	GO:0003824	GO:0007275	GO:0009791
LOC_Os01g66500.1	phosphoribosylformylglycinamidine synthase, putative, expressed	Cluster III	GO:0003824
LOC_Os01g71474.1	glycosyl hydrolases family 17, putative, expressed	Cluster III	GO:0005634	GO:0005737	GO:0005886	GO:0016020	GO:0016787
LOC_Os01g72810.1	secreted glycoprotein, putative, expressed	Cluster III	GO:0005618	GO:0016301	GO:0030246
LOC_Os02g02850.1	bifunctional protein folD, putative, expressed	Cluster III	GO:0003824	GO:0009058	GO:0009987
LOC_Os02g08410.1	chorismate mutase, chloroplast precursor, putative, expressed	Cluster III	GO:0003824	GO:0006519	GO:0009058	GO:0009536
LOC_Os02g15250.1	late embryogenesis abundant domain-containing protein, putative, expressed	Cluster III
LOC_Os02g38900.1	cytosolic Fe-S cluster assembling factor NBP35, putative, expressed	Cluster III	GO:0000166
LOC_Os02g42290.1	OsClp3 - Putative Clp protease homologue, expressed	Cluster III	GO:0005739	GO:0009536	GO:0009987	GO:0016787	GO:0019538
LOC_Os02g43250.1	receptor-like protein kinase precursor, putative, expressed	Cluster III	GO:0000166	GO:0003674	GO:0005515	GO:0005618	GO:0005739	GO:0005886	GO:0006464	GO:0006950	GO:0007165	GO:0009628	GO:0016020	GO:0016301	GO:0019538	GO:0030154
LOC_Os02g51430.1	SEC6, putative, expressed	Cluster III
LOC_Os02g51540.1	eukaryotic aspartyl protease domain containing protein, expressed	Cluster III	GO:0003677	GO:0005618	GO:0009987	GO:0016020	GO:0016787	GO:0019538
LOC_Os02g54820.1	trehalose-6-phosphate synthase, putative, expressed	Cluster III	GO:0005739	GO:0005975	GO:0009987	GO:0016740	GO:0016787
LOC_Os02g55890.1	inorganic H+ pyrophosphatase, putative, expressed	Cluster III	GO:0005739	GO:0005773	GO:0005794	GO:0016020	GO:0016787
LOC_Os03g07150.1	OsPP2Ac-5 - Phosphatase 2A isoform 5 belonging to family 2, expressed	Cluster III	GO:0005634	GO:0005730	GO:0005737	GO:0016787
LOC_Os03g12230.1	caleosin related protein, putative, expressed	Cluster III	GO:0005488	GO:0005576	GO:0006950	GO:0009628	GO:0009719	GO:0016787
LOC_Os03g13540.1	Ser/Thr protein phosphatase family protein, putative, expressed	Cluster III	GO:0016787
LOC_Os03g13730.1	translocase of chloroplast 34, putative, expressed	Cluster III	GO:0000166	GO:0005739	GO:0009536	GO:0016020
LOC_Os03g20680.1	late embryogenesis abundant protein 1, putative, expressed	Cluster III	GO:0000003	GO:0009790
LOC_Os03g36780.1	elongation factor, putative, expressed	Cluster III	GO:0000166	GO:0005739	GO:0008135
LOC_Os03g41419.1	serpin domain containing protein, putative, expressed	Cluster III	GO:0005576	GO:0030234
LOC_Os03g46100.1	cupin domain containing protein, expressed	Cluster III	GO:0003674
LOC_Os03g57960.1	cupin domain containing protein, expressed	Cluster III	GO:0003674
LOC_Os03g61600.1	phosphoribosylformylglycinamidine synthase, putative, expressed	Cluster III	GO:0003824
LOC_Os03g62590.1	oxidoreductase, short chain dehydrogenase/reductase family domain containing protein, expressed	Cluster III	GO:0003824	GO:0005783
LOC_Os03g64210.1	T-complex protein, putative, expressed	Cluster III	GO:0005739	GO:0006950	GO:0009605	GO:0009628
LOC_Os04g01290.1	proteasome subunit, putative, expressed	Cluster III
LOC_Os04g04020.1	protein transport protein Sec24-like, putative, expressed	Cluster III	GO:0005215	GO:0006810
LOC_Os04g31710.1	expressed protein	Cluster III	GO:0005783
LOC_Os04g32080.1	11-beta-hydroxysteroid dehydrogenase, putative, expressed	Cluster III	GO:0003824
LOC_Os04g33150.1	desiccation-related protein PCC13-62 precursor, putative, expressed	Cluster III
LOC_Os04g40400.1	eukaryotic translation initiation factor 4B, putative, expressed	Cluster III	GO:0008135
LOC_Os04g40540.1	protein-L-isoaspartate O-methyltransferase, putative, expressed	Cluster III	GO:0006464	GO:0016740
LOC_Os04g43200.1	caleosin related protein, putative, expressed	Cluster III	GO:0005488	GO:0005576	GO:0006950	GO:0009628	GO:0009719	GO:0016787
LOC_Os04g44570.1	aquaporin protein, putative, expressed	Cluster III	GO:0005215	GO:0005618	GO:0005886	GO:0006810	GO:0007165	GO:0009719	GO:0016020
LOC_Os04g47190.1	aminotransferase domain containing protein, putative, expressed	Cluster III	GO:0003824
LOC_Os04g53210.1	hydroxyacid oxidase 1, putative, expressed	Cluster III	GO:0003824
LOC_Os04g56430.1	cysteine-rich receptor-like protein kinase, putative, expressed	Cluster III	GO:0000166	GO:0003674	GO:0005576	GO:0006464	GO:0006950	GO:0009719	GO:0016020	GO:0016301	GO:0016787
LOC_Os05g04870.1	oxidoreductase, short chain dehydrogenase/reductase family protein, putative, expressed	Cluster III	GO:0003824	GO:0007165	GO:0008150	GO:0008152	GO:0009719
LOC_Os05g30750.1	anthranilate phosphoribosyltransferase, putative, expressed	Cluster III	GO:0005783
LOC_Os05g32530.1	mannosylglycoprotein endo-beta-mannosidase, putative, expressed	Cluster III	GO:0016787
LOC_Os05g34320.1	beta-hexosaminidase precursor, putative, expressed	Cluster III
LOC_Os05g44310.1	vesicle-fusing ATPase, putative, expressed	Cluster III	GO:0000166	GO:0005488	GO:0005515	GO:0005622	GO:0005634	GO:0005737	GO:0006950	GO:0009056	GO:0009536	GO:0009579	GO:0009987	GO:0016787	GO:0019538
LOC_Os06g02490.1	acyl CoA binding protein, putative, expressed	Cluster III
LOC_Os06g04380.1	aminomethyltransferase, putative, expressed	Cluster III	GO:0016740
LOC_Os06g05660.1	NAP domain containing protein, putative, expressed	Cluster III	GO:0003677	GO:0005634	GO:0008152	GO:0016043
LOC_Os06g06520.1	GDSL-like lipase/acylhydrolase, putative, expressed	Cluster III	GO:0005618	GO:0016787
LOC_Os06g11800.1	annexin, putative, expressed	Cluster III	GO:0005488	GO:0008289
LOC_Os06g36770.1	serine/threonine protein phosphatase 2A 55 kDa regulatory subunit B, putative, expressed	Cluster III	GO:0000166
LOC_Os06g51060.1	CHIT8 - Chitinase family protein precursor, expressed	Cluster III	GO:0006950	GO:0008219	GO:0016787
LOC_Os07g07470.1	transketolase, putative, expressed	Cluster III	GO:0003824
LOC_Os07g23720.1	B4-BTB4 - Bric-a-Brac, Tramtrack, Broad Complex BTB domain with B4 subfamily conserved sequence, ex	Cluster III	GO:0005215	GO:0005886	GO:0006810	GO:0016020
LOC_Os07g40620.1	saccharopine dehydrogenase, putative, expressed	Cluster III
LOC_Os08g02340.1	60S acidic ribosomal protein, putative, expressed	Cluster III	GO:0005198	GO:0005840	GO:0006412
LOC_Os08g05820.1	monocopper oxidase, putative, expressed	Cluster III	GO:0003824	GO:0005488	GO:0005886	GO:0006519	GO:0009058	GO:0016020	GO:0019748
LOC_Os08g13920.1	glycosyl hydrolases family 16, putative, expressed	Cluster III	GO:0005618	GO:0005737	GO:0006950	GO:0007165	GO:0008150	GO:0009605	GO:0009628	GO:0009719	GO:0016740	GO:0016787
LOC_Os08g36994.1	protein transport protein, putative, expressed	Cluster III	GO:0005215	GO:0006810
LOC_Os08g37490.1	14-3-3 protein, putative, expressed	Cluster III	GO:0005488	GO:0005515	GO:0005634	GO:0005737	GO:0007165	GO:0009536	GO:0009719
LOC_Os08g38570.1	WD domain, G-beta repeat domain containing protein, expressed	Cluster III	GO:0000166
LOC_Os09g29404.1	glycogen operon protein glgX, putative, expressed	Cluster III	GO:0005975	GO:0016787
LOC_Os09g34970.1	arsenical pump-driving ATPase, putative, expressed	Cluster III	GO:0000166	GO:0006810	GO:0016020
LOC_Os09g38530.1	transmembrane 9 superfamily member, putative, expressed	Cluster III	GO:0005515	GO:0005618	GO:0005737	GO:0005794	GO:0006810	GO:0016020	GO:0016043
LOC_Os10g23204.1	CutA, chloroplast precursor, putative, expressed	Cluster III
LOC_Os10g38160.1	glutathione S-transferase, putative, expressed	Cluster III	GO:0016740
LOC_Os10g38489.1	glutathione S-transferase GSTU6, putative, expressed	Cluster III	GO:0016740
LOC_Os11g37970.1	WIP5 - Wound-induced protein precursor, expressed	Cluster III
LOC_Os11g38670.1	DEAD-box ATP-dependent RNA helicase, putative, expressed	Cluster III	GO:0000166	GO:0003676	GO:0005618	GO:0005634	GO:0005737	GO:0016787
LOC_Os12g18760.2	peptidase family C78 domain containing protein, expressed	Cluster III
LOC_Os01g07810.1	protein of unknown function domain containing protein, expressed	Cluster IV
LOC_Os01g27520.1	tRNA synthetases class II domain containing protein, expressed	Cluster IV	GO:0000166	GO:0003824	GO:0005737	GO:0006139	GO:0006412	GO:0006519
LOC_Os01g31800.1	Core histone H2A/H2B/H3/H4 domain containing protein, putative, expressed	Cluster IV
LOC_Os01g49190.1	ATP synthase, putative, expressed	Cluster IV	GO:0000166	GO:0003723	GO:0005215	GO:0005739	GO:0006810	GO:0006950	GO:0016020
LOC_Os01g56150.1	OsProCP1 - Putative Lysosomal Pro-x Carboxypeptidase homologue, expressed	Cluster IV	GO:0005764	GO:0009987	GO:0016787	GO:0019538
LOC_Os01g60190.1	2,3-bisphosphoglycerate-independent phosphoglycerate mutase, putative, expressed	Cluster IV	GO:0003824	GO:0005739	GO:0006950	GO:0009628
LOC_Os01g60660.1	methionyl-tRNA synthetase, putative, expressed	Cluster IV	GO:0003723	GO:0003824	GO:0005829	GO:0006139	GO:0006412	GO:0006519
LOC_Os02g06390.1	expressed protein	Cluster IV
LOC_Os02g11050.1	26S protease regulatory subunit, putative, expressed	Cluster IV	GO:0000166	GO:0005488	GO:0005515	GO:0005622	GO:0005634	GO:0005737	GO:0006950	GO:0009056	GO:0009536	GO:0009579	GO:0009987	GO:0016787	GO:0019538
LOC_Os02g27760.1	40S ribosomal protein S15a, putative, expressed	Cluster IV	GO:0005198	GO:0005829	GO:0005840	GO:0006412
LOC_Os02g52390.1	M16 domain containing zinc peptidase, putative, expressed	Cluster IV	GO:0009987	GO:0016787	GO:0019538
LOC_Os02g58090.1	PSP domain containing protein, expressed	Cluster IV	GO:0006139
LOC_Os03g05290.1	aquaporin protein, putative, expressed	Cluster IV	GO:0005215	GO:0005618	GO:0005886	GO:0006810	GO:0007165	GO:0009719	GO:0016020
LOC_Os03g05980.1	40S ribosomal protein S9-2, putative, expressed	Cluster IV	GO:0005198	GO:0005829	GO:0005840	GO:0006412
LOC_Os03g37970.1	ribosomal protein L13, putative, expressed	Cluster IV	GO:0005198	GO:0005829	GO:0005840	GO:0006412	GO:0016043
LOC_Os03g58040.1	glutamate dehydrogenase protein, putative, expressed	Cluster IV	GO:0003824	GO:0005739
LOC_Os03g58170.1	stem-specific protein TSJT1, putative, expressed	Cluster IV	GO:0008150	GO:0009719
LOC_Os04g31070.1	acyl-desaturase, chloroplast precursor, putative, expressed	Cluster IV	GO:0003824	GO:0006629	GO:0006950	GO:0009058	GO:0009605	GO:0009607	GO:0009987
LOC_Os05g39390.1	outer membrane protein, OMP85 family protein, expressed	Cluster IV	GO:0005739	GO:0009536
LOC_Os06g12450.1	soluble starch synthase 2-3, chloroplast precursor, putative, expressed	Cluster IV	GO:0016740
LOC_Os07g03230.1	eukaryotic translation initiation factor 3 subunit C, putative, expressed	Cluster IV	GO:0005737	GO:0006412	GO:0008135	GO:0016043
LOC_Os07g06880.1	gibberellin receptor GID1L2, putative, expressed	Cluster IV
LOC_Os07g30970.1	nucleoside diphosphate kinase, putative, expressed	Cluster IV	GO:0000166	GO:0005739	GO:0006950	GO:0009536	GO:0016301
LOC_Os07g31720.1	GTPase activating protein, putative, expressed	Cluster IV	GO:0016020	GO:0030234
LOC_Os07g44410.1	WD40-like Beta Propeller Repeat family protein, expressed	Cluster IV
LOC_Os08g02400.1	40S ribosomal protein S13, putative, expressed	Cluster IV	GO:0005198	GO:0005829	GO:0005840	GO:0006412
LOC_Os08g03640.1	60S acidic ribosomal protein P0, putative, expressed	Cluster IV	GO:0005198	GO:0005829	GO:0005840	GO:0006412	GO:0006950	GO:0009628
LOC_Os08g28670.1	pathogenesis-related Bet v I family protein, putative, expressed	Cluster IV
LOC_Os08g43540.1	peptidase, T1 family, putative, expressed	Cluster IV	GO:0005829	GO:0006950	GO:0009056	GO:0009628	GO:0009987	GO:0016787	GO:0019538
LOC_Os09g31180.1	ribosomal protein L6, putative, expressed	Cluster IV	GO:0005198	GO:0005840	GO:0006412
LOC_Os09g39550.1	expressed protein	Cluster IV	GO:0005622	GO:0005739	GO:0008152	GO:0009987	GO:0016020
LOC_Os10g17280.1	ATP synthase gamma chain, putative, expressed	Cluster IV	GO:0009536	GO:0009579
LOC_Os10g20630.1	vacuolar-sorting receptor precursor, putative, expressed	Cluster IV	GO:0005794	GO:0005886	GO:0006810	GO:0016043
LOC_Os10g41410.2	nucleoside diphosphate kinase, putative, expressed	Cluster IV	GO:0000166	GO:0005739	GO:0006950	GO:0009536	GO:0016301
LOC_Os11g01380.1	clathrin heavy chain, putative, expressed	Cluster IV	GO:0005198
LOC_Os11g06750.1	ribosomal protein L3, putative, expressed	Cluster IV	GO:0005198	GO:0005840	GO:0006412
LOC_Os11g10750.1	OsSCP48 - Putative Serine Carboxypeptidase homologue, expressed	Cluster IV	GO:0009987	GO:0016787	GO:0019538
LOC_Os11g33340.1	peptidase, M24 family protein, putative, expressed	Cluster IV	GO:0009987	GO:0016787	GO:0019538
LOC_Os11g47820.1	glucan endo-1,3-beta-glucosidase precursor, putative, expressed	Cluster IV	GO:0005634	GO:0005737	GO:0005886	GO:0016020	GO:0016787
LOC_Os12g35580.1	riboflavin synthase alpha chain, putative, expressed	Cluster IV	GO:0005488	GO:0009058	GO:0009987	GO:0016740
LOC_Os12g36640.1	universal stress protein domain containing protein, putative, expressed	Cluster IV	GO:0006950
LOC_Os12g42876.1	5-methyltetrahydropteroyltriglutamate--homocysteine methyltransferase, putative, expressed	Cluster IV	GO:0006519	GO:0009058	GO:0016740
LOC_Os01g08270.1	aminotransferase, classes I and II, domain containing protein, expressed	Cluster V	GO:0003824	GO:0006519	GO:0009058	GO:0016740
LOC_Os01g09010.1	transferase family protein, putative, expressed	Cluster V	GO:0016740
LOC_Os01g11230.1	SOUL heme-binding protein, putative, expressed	Cluster V	GO:0005488
LOC_Os01g12580.1	late embryogenesis abundant protein, putative, expressed	Cluster V	GO:0000003	GO:0006950	GO:0009628	GO:0009790
LOC_Os01g16430.1	cysteine proteinase inhibitor precursor protein, putative, expressed	Cluster V	GO:0030234
LOC_Os01g17430.1	coatomer subunit beta-1, putative, expressed	Cluster V	GO:0005515
LOC_Os01g19820.1	universal stress protein domain containing protein, putative, expressed	Cluster V	GO:0006950	GO:0009628
LOC_Os01g24680.1	3-hydroxyacyl-CoA dehydrogenase, putative, expressed	Cluster V	GO:0003824	GO:0006629	GO:0007275	GO:0009791	GO:0009987
LOC_Os01g24710.1	jacalin-like lectin domain containing protein, expressed	Cluster V
LOC_Os01g40340.1	SIT4 phosphatase-associated protein domain containing protein, expressed	Cluster V
LOC_Os01g41610.1	mitochondrial ATP synthase g subunit family protein, putative, expressed	Cluster V	GO:0006810
LOC_Os01g42830.1	adaptin ear-binding coat-associated protein 2, putative, expressed	Cluster V
LOC_Os01g46610.1	dehydrogenase, putative, expressed	Cluster V	GO:0003824	GO:0005739	GO:0008152
LOC_Os01g53930.1	hexokinase, putative, expressed	Cluster V	GO:0000166	GO:0005739	GO:0006950	GO:0007165	GO:0009536	GO:0009628	GO:0009719	GO:0009987	GO:0016301
LOC_Os01g54030.1	NADP-dependent malic enzyme, putative, expressed	Cluster V	GO:0003824	GO:0005739	GO:0008152	GO:0009987
LOC_Os01g54240.1	nucleoporin, putative, expressed	Cluster V
LOC_Os01g54920.1	heat- and acid-stable phosphoprotein, putative, expressed	Cluster V
LOC_Os01g56010.1	serpin domain containing protein, putative, expressed	Cluster V	GO:0005576	GO:0030234
LOC_Os01g61380.1	lactate/malate dehydrogenase, putative, expressed	Cluster V	GO:0003824	GO:0005739	GO:0006950	GO:0009536	GO:0009628	GO:0009719
LOC_Os01g63270.1	alpha-glucan phosphorylast isozyme, putative, expressed	Cluster V	GO:0006950	GO:0009536	GO:0009628	GO:0016740
LOC_Os01g64280.1	sorting nexin 1, putative, expressed	Cluster V
LOC_Os01g67134.1	ribosomal L18p/L5e family protein, putative, expressed	Cluster V	GO:0005198	GO:0005829	GO:0005840	GO:0006412	GO:0016043
LOC_Os01g67310.1	patatin, putative, expressed	Cluster V	GO:0003674
LOC_Os01g67980.1	cysteine proteinase EP-B 1 precursor, putative, expressed	Cluster V	GO:0006950	GO:0008150	GO:0009628	GO:0009987	GO:0016020	GO:0016787	GO:0019538
LOC_Os01g68330.1	antigen peptide transporter-like 1, chloroplast precursor, putative, expressed	Cluster V	GO:0005215	GO:0005739	GO:0005773	GO:0009536	GO:0009607	GO:0016020	GO:0016787	GO:0040007
LOC_Os01g68660.1	cysteine proteinase inhibitor precursor protein, putative, expressed	Cluster V
LOC_Os01g72250.1	uridine 5-monophosphate synthase, putative, expressed	Cluster V	GO:0003824	GO:0006139	GO:0016740
LOC_Os02g01030.1	tetratricopeptide repeat domain containing protein, expressed	Cluster V	GO:0006950	GO:0009628
LOC_Os02g04480.1	cleavage and polyadenylation specificity factor, putative, expressed	Cluster V	GO:0003676	GO:0003677	GO:0005634
LOC_Os02g04710.1	cycloartenol synthase, putative, expressed	Cluster V	GO:0003824	GO:0006629	GO:0009058	GO:0009987	GO:0019748
LOC_Os02g07160.1	glyoxalase family protein, putative, expressed	Cluster V	GO:0005739
LOC_Os02g09250.1	cytochrome P450 71D10, putative, expressed	Cluster V	GO:0003824	GO:0005783	GO:0006519	GO:0006950	GO:0009058	GO:0009628	GO:0019748	GO:0019825
LOC_Os02g10070.1	citrate synthase, putative, expressed	Cluster V	GO:0005739	GO:0006091	GO:0009056	GO:0016740
LOC_Os02g10260.1	outer membrane protein, OMP85 family protein, expressed	Cluster V	GO:0005739	GO:0009536
LOC_Os02g10310.1	fumarylacetoacetase, putative, expressed	Cluster V	GO:0006519	GO:0016787
LOC_Os02g12650.1	puromycin-sensitive aminopeptidase, putative, expressed	Cluster V	GO:0009987	GO:0016787	GO:0019538
LOC_Os02g14770.1	phosphoenolpyruvate carboxylase, putative, expressed	Cluster V	GO:0003824	GO:0006091	GO:0009056
LOC_Os02g30100.1	cytochrome P450, putative, expressed	Cluster V	GO:0003824	GO:0005783	GO:0006519	GO:0006950	GO:0009058	GO:0009628	GO:0019748	GO:0019825
LOC_Os02g32860.1	poly synthetase 3, putative, expressed	Cluster V	GO:0003677	GO:0005634	GO:0006259	GO:0006464	GO:0006950	GO:0016740
LOC_Os02g38840.1	glucose-6-phosphate 1-dehydrogenase, cytoplasmic isoform, putative, expressed	Cluster V	GO:0003824	GO:0005975	GO:0009987
LOC_Os02g44520.1	OsSub19 - Putative Subtilisin homologue, expressed	Cluster V	GO:0016787
LOC_Os02g46520.1	hydrolase, putative, expressed	Cluster V	GO:0009987	GO:0016787	GO:0019538
LOC_Os02g51750.1	annexin, putative, expressed	Cluster V	GO:0005488	GO:0008289
LOC_Os02g54140.1	hsp20/alpha crystallin family protein, putative, expressed	Cluster V	GO:0006950	GO:0009628
LOC_Os02g54340.1	26S protease regulatory subunit 7, putative, expressed	Cluster V	GO:0000166	GO:0005488	GO:0005515	GO:0005622	GO:0005634	GO:0005737	GO:0006950	GO:0009056	GO:0009536	GO:0009579	GO:0009987	GO:0016787	GO:0019538
LOC_Os02g55030.1	hydrolase, NUDIX family, domain containing protein, expressed	Cluster V
LOC_Os02g58020.1	ABC transporter, ATP-binding protein, putative, expressed	Cluster V	GO:0005215	GO:0009607	GO:0016787
LOC_Os02g58110.1	expressed protein	Cluster V
LOC_Os03g06740.1	glutathione reductase, putative, expressed	Cluster V	GO:0003824	GO:0005739	GO:0009536	GO:0009628
LOC_Os03g07180.1	embryonic protein DC-8, putative, expressed	Cluster V
LOC_Os03g10110.1	cupin domain containing protein, expressed	Cluster V	GO:0003674
LOC_Os03g12510.1	non-symbiotic hemoglobin 2, putative, expressed	Cluster V
LOC_Os03g15960.1	hsp20/alpha crystallin family protein, putative, expressed	Cluster V	GO:0006950	GO:0009628
LOC_Os03g16920.1	DnaK family protein, putative, expressed	Cluster V	GO:0005739	GO:0005783	GO:0005829	GO:0006950	GO:0009536	GO:0009607	GO:0009628	GO:0009987	GO:0019538
LOC_Os03g19690.1	expressed protein	Cluster V	GO:0005783
LOC_Os03g20300.1	glucose-6-phosphate 1-dehydrogenase, chloroplast precursor, putative, expressed	Cluster V	GO:0003824	GO:0005975	GO:0009987
LOC_Os03g21790.1	cupin domain containing protein, expressed	Cluster V	GO:0003674
LOC_Os03g22120.1	sucrose synthase, putative, expressed	Cluster V	GO:0005975	GO:0009987	GO:0016740
LOC_Os03g25050.1	chaperonin, putative, expressed	Cluster V	GO:0005515	GO:0005739	GO:0006950	GO:0009628
LOC_Os03g31750.1	pyruvate, phosphate dikinase, chloroplast precursor, putative, expressed	Cluster V	GO:0005829	GO:0008152	GO:0009987	GO:0016301	GO:0016740
LOC_Os03g51140.1	HEAT repeat family protein, putative, expressed	Cluster V
LOC_Os04g01740.1	heat shock protein, putative, expressed	Cluster V	GO:0000166	GO:0005739	GO:0005783	GO:0006950	GO:0007275	GO:0009628	GO:0009908	GO:0009987	GO:0019538
LOC_Os04g02754.1	amidase family protein, putative, expressed	Cluster V
LOC_Os04g08270.1	pullulanase precursor, putative, expressed	Cluster V
LOC_Os04g32070.1	dehydrogenase/reductase, putative, expressed	Cluster V	GO:0003824	GO:0005783
LOC_Os04g32650.1	tRNA synthetase class II core domain containing protein, expressed	Cluster V	GO:0000166	GO:0003824	GO:0005739	GO:0006139	GO:0006412	GO:0006519
LOC_Os04g33190.1	AMP-binding enzyme, putative, expressed	Cluster V	GO:0000166	GO:0003824	GO:0005777	GO:0006519	GO:0006629	GO:0006950	GO:0008152	GO:0009058	GO:0009605	GO:0009607	GO:0009628	GO:0009987	GO:0016740	GO:0019748
LOC_Os04g40080.1	leucine rich repeat containing protein, expressed	Cluster V	GO:0000166	GO:0005515	GO:0005739	GO:0005886	GO:0006464	GO:0006950	GO:0007165	GO:0016020	GO:0016301
LOC_Os04g40990.1	malate synthase, glyoxysomal, putative, expressed	Cluster V
LOC_Os04g42580.1	carboxyvinyl-carboxyphosphonate phosphorylmutase, putative, expressed	Cluster V	GO:0003824
LOC_Os04g43170.1	caleosin related protein, putative, expressed	Cluster V	GO:0005488	GO:0005576	GO:0006950	GO:0009628	GO:0009719	GO:0016787
LOC_Os04g56480.1	pelota, putative, expressed	Cluster V	GO:0006412	GO:0007049	GO:0008135
LOC_Os05g03820.1	glutamate--cysteine ligase, chloroplast precursor, putative, expressed	Cluster V
LOC_Os05g08840.1	DnaK family protein, putative, expressed	Cluster V	GO:0005739	GO:0005783	GO:0005829	GO:0006950	GO:0009536	GO:0009607	GO:0009628	GO:0009987	GO:0019538
LOC_Os05g08930.1	chloroplast lumen common family protein, putative, expressed	Cluster V	GO:0005739	GO:0006091	GO:0009536	GO:0009579	GO:0015979
LOC_Os05g25310.1	acyl-CoA synthetase protein, putative, expressed	Cluster V	GO:0000166	GO:0003824	GO:0005739	GO:0005777	GO:0005783	GO:0006519	GO:0006629	GO:0006950	GO:0008152	GO:0009058	GO:0009536	GO:0009605	GO:0009607	GO:0009628	GO:0009987	GO:0016740	GO:0019748
LOC_Os05g25850.1	superoxide dismutase, mitochondrial precursor, putative, expressed	Cluster V	GO:0003824	GO:0005739	GO:0006950	GO:0009536
LOC_Os05g32710.1	Alpha amylase, catalytic domain containing protein, expressed	Cluster V	GO:0005975	GO:0016787
LOC_Os05g36000.1	FabA-like domain containing protein, expressed	Cluster V	GO:0003824	GO:0006629	GO:0009058	GO:0009987
LOC_Os05g38150.1	amino acid kinase, putative, expressed	Cluster V	GO:0006519	GO:0006950	GO:0009058	GO:0009628	GO:0009719
LOC_Os05g39250.1	phosphatidylethanolamine-binding protein, putative, expressed	Cluster V	GO:0008289
LOC_Os05g39690.1	oxidoreductase, aldo/keto reductase family protein, putative, expressed	Cluster V
LOC_Os05g44340.1	heat shock protein 101, putative, expressed	Cluster V	GO:0000166	GO:0006950	GO:0009536	GO:0009628	GO:0009987	GO:0016787	GO:0019538
LOC_Os05g49150.1	eukaryotic translation initiation factor 3 subunit D, putative, expressed	Cluster V	GO:0006412	GO:0008135	GO:0016043
LOC_Os05g49440.2	DUF1264 domain containing protein, putative, expressed	Cluster V
LOC_Os05g51530.1	vacuolar ATP synthase subunit C, putative, expressed	Cluster V	GO:0005773	GO:0016020
LOC_Os06g02144.1	6-phosphogluconate dehydrogenase, decarboxylating, putative, expressed	Cluster V	GO:0003824	GO:0005739
LOC_Os06g10660.1	lysM domain-containing GPI-anchored protein 1 precursor, putative, expressed	Cluster V	GO:0009056	GO:0016020	GO:0016043
LOC_Os06g11812.1	wound/stress protein, putative, expressed	Cluster V	GO:0009536	GO:0009579
LOC_Os06g23350.1	late embryogenesis abundant protein D-34, putative, expressed	Cluster V	GO:0000003	GO:0007275	GO:0009790
LOC_Os06g27910.1	oleosin, putative, expressed	Cluster V
LOC_Os06g30310.1	alpha-glucan water dikinase, chloroplast precursor, putative, expressed	Cluster V	GO:0005739	GO:0009607
LOC_Os06g30750.1	reticulon domain containing protein, putative, expressed	Cluster V	GO:0005739	GO:0005783
LOC_Os06g35550.1	retrotransposon protein, putative, Ty1-copia subclass, expressed	Cluster V
LOC_Os06g41990.1	M16 domain containing zinc peptidase, putative, expressed	Cluster V	GO:0005739	GO:0009536	GO:0009987	GO:0016787	GO:0019538
LOC_Os06g45120.1	ATP synthase, putative, expressed	Cluster V	GO:0000166	GO:0003723	GO:0005215	GO:0005739	GO:0006810	GO:0006950	GO:0016020
LOC_Os06g46900.1	phosphosulfolactate synthase-related protein, putative, expressed	Cluster V
LOC_Os06g50300.1	heat shock protein, putative, expressed	Cluster V	GO:0000166	GO:0005739	GO:0005783	GO:0006950	GO:0007275	GO:0009628	GO:0009908	GO:0009987	GO:0019538
LOC_Os06g51084.1	1,4-alpha-glucan-branching enzyme, chloroplast precursor, putative, expressed	Cluster V	GO:0005975	GO:0009987	GO:0016740
LOC_Os07g08950.1	FAD-linked oxidoreductase protein, putative, expressed	Cluster V	GO:0003674	GO:0003824	GO:0005739
LOC_Os07g10250.1	DEAD-box ATP-dependent RNA helicase 52B, putative, expressed	Cluster V	GO:0000166	GO:0003676	GO:0005618	GO:0005634	GO:0005737	GO:0016787
LOC_Os07g28480.1	glutathione S-transferase, putative, expressed	Cluster V	GO:0016740
LOC_Os07g31270.1	cupin 2, conserved barrel domain protein, putative, expressed	Cluster V	GO:0003700	GO:0006350
LOC_Os07g34520.1	isocitrate lyase, putative, expressed	Cluster V	GO:0003824	GO:0008152
LOC_Os07g44740.1	chaperonin, putative, expressed	Cluster V	GO:0005515	GO:0005739	GO:0006950	GO:0009628
LOC_Os07g46460.1	ferredoxin-dependent glutamate synthase, chloroplast precursor, putative, expressed	Cluster V
LOC_Os07g46790.1	4-alpha-glucanotransferase, putative, expressed	Cluster V	GO:0016740	GO:0030246
LOC_Os07g49330.1	phospholipase C, putative, expressed	Cluster V	GO:0006629	GO:0007165	GO:0009719	GO:0016787
LOC_Os07g49520.1	2-oxoglutarate dehydrogenase E1 component, mitochondrial precursor, putative, expressed	Cluster V	GO:0003824	GO:0005739
LOC_Os08g05830.1	transaldolase, putative, expressed	Cluster V	GO:0016740
LOC_Os08g20020.1	octicosapeptide/Phox/Bem1p, putative, expressed	Cluster V
LOC_Os08g23710.1	ribosomal protein L7Ae, putative, expressed	Cluster V	GO:0005198	GO:0005829	GO:0005840	GO:0006412
LOC_Os08g23870.1	late embryogenesis abundant group 1, putative, expressed	Cluster V	GO:0000003	GO:0009790
LOC_Os08g30060.1	proton pump interactor, putative, expressed	Cluster V	GO:0005783
LOC_Os08g30810.1	puromycin-sensitive aminopeptidase, putative, expressed	Cluster V	GO:0009987	GO:0016787	GO:0019538
LOC_Os08g32870.1	aldehyde dehydrogenase, putative, expressed	Cluster V	GO:0003824	GO:0005739	GO:0005783	GO:0006519	GO:0006950	GO:0009056
LOC_Os08g33390.1	Regulator of chromosome condensation domain containing protein, expressed	Cluster V	GO:0003682	GO:0005488	GO:0005515	GO:0006950
LOC_Os08g36320.2	decarboxylase, putative, expressed	Cluster V	GO:0003824	GO:0005515	GO:0005783	GO:0006519	GO:0006629	GO:0009056	GO:0009987
LOC_Os09g14670.1	phosphoenolpyruvate carboxylase, putative, expressed	Cluster V	GO:0003824	GO:0006091	GO:0009056
LOC_Os09g15520.1	oleosin, putative, expressed	Cluster V
LOC_Os09g21210.1	beta-glucan-binding protein 4, putative, expressed	Cluster V	GO:0016787
LOC_Os09g30240.1	phosphofructokinase, putative, expressed	Cluster V	GO:0005829	GO:0005975	GO:0006091	GO:0009056	GO:0016301
LOC_Os09g30418.1	heat shock protein, putative	Cluster V	GO:0000166	GO:0005739	GO:0005783	GO:0006950	GO:0007275	GO:0009628	GO:0009908	GO:0009987	GO:0019538
LOC_Os09g36280.1	glycosyl hydrolases family 17, putative, expressed	Cluster V	GO:0005634	GO:0005737	GO:0005886	GO:0016020	GO:0016787
LOC_Os10g09850.1	EF hand family protein, putative, expressed	Cluster V	GO:0005488
LOC_Os10g35010.1	ATTIC110/TIC110, putative, expressed	Cluster V
LOC_Os10g39440.1	transporter family protein, putative, expressed	Cluster V	GO:0005215	GO:0005634	GO:0009607	GO:0016020
LOC_Os10g40040.1	expressed protein	Cluster V	GO:0005783
LOC_Os11g05110.1	pyruvate kinase, putative, expressed	Cluster V	GO:0005739	GO:0005975	GO:0006091	GO:0009056	GO:0016301
LOC_Os11g05410.1	Ser/Thr protein phosphatase family protein, putative, expressed	Cluster V	GO:0005618	GO:0016787
LOC_Os11g10480.1	dehydrogenase, putative, expressed	Cluster V	GO:0005488
LOC_Os11g11050.1	initiation factor 2 subunit family domain containing protein, expressed	Cluster V	GO:0000166	GO:0005737	GO:0006412	GO:0008135	GO:0016043
LOC_Os11g29200.1	protein transport protein, putative, expressed	Cluster V	GO:0005215	GO:0006810
LOC_Os11g36470.1	ubiquitin carboxyl-terminal hydrolase 21, putative, expressed	Cluster V	GO:0005634	GO:0016787
LOC_Os12g04440.1	2-isopropylmalate synthase B, putative, expressed	Cluster V
LOC_Os12g05540.1	Ser/Thr protein phosphatase family protein, putative, expressed	Cluster V	GO:0005618	GO:0016787
LOC_Os12g07220.1	bacterial transferase hexapeptide domain containing protein, expressed	Cluster V	GO:0005739
LOC_Os12g27830.1	dehydrogenase/reductase, putative, expressed	Cluster V	GO:0003824	GO:0005783
LOC_Os12g35360.1	vesicle tethering family protein, putative, expressed	Cluster V
LOC_Os12g36240.1	inhibitor I family protein, putative	Cluster V
LOC_Os12g41860.1	START domain containing protein, expressed	Cluster V	GO:0003677	GO:0003700	GO:0005634	GO:0006350	GO:0008289
